# Supplementary material for: Rigorous characterization of urinary extracellular vesicles (uEVs) in the low centrifugation pellet - a neglected source for uEVs
Source: Sci Rep. 2020 Feb 28;10:3701. doi: 10.1038/s41598-020-60619-w (PMC7048852; doi:10.1038/s41598-020-60619-w)
Supplement: Supplementary file 2 — Supplemental information S1Table. [file 41598_2020_60619_MOESM2_ESM.xlsx]

## Sheet: Sample concentration and PSD
Calibration 200 nm								Calibration 400 nm
	Raw Particles concentration (Particles/ml)								Particles concentration (Particles/ml)
	P2	P4	P8	Average	STDV	CV			P2	P4	P8	Average	STDV	CV
0.5 ml (particle/ml)	2210000000	2670000000	2380000000	2420000000	1.89912e+08	7.84761		0.5 ml (particle/ml)	1240000000	1320000000	1380000000	1.31333e+09	5.73488e+07	4.36666
Mean diameter (nm)	216	231	248	231.667	13.0724	5.64278		Mean diameter (nm)	230	246	260	245.333	12.2565	4.99586
Mode Diameter (nm)	162	178	183	174.333	8.95669	5.13768		Mode Diameter (nm)	173	190	193	185.333	8.80656	4.75174
1.0 ml (particle/ml)	2640000000	3740000000	3080000000	3.15333e+09	4.52057e+08	14.3358		1.0 ml (particle/ml)	1480000000	1850000000	1780000000	1.70333e+09	1.60485e+08	9.42184
Mean diameter (nm)	213	221	238	224	10.4243	4.65372		Mean diameter (nm)	226	235	250	237	9.89949	4.177
Mode Diameter (nm)	165	170	185	173.333	8.49837	4.9029		Mode Diameter (nm)	175	182	194	183.667	7.84573	4.27172
1.5 ml (particle/ml)	5960000000	5990000000	4400000000	5450000000	7.42563e+08	13.625		1.5 ml (particle/ml)	3340000000	2960000000	2540000000	2.94667e+09	3.26735e+08	11.0883
Mean diameter (nm)	214	222	239	225	10.4243	4.63304		Mean diameter (nm)	227	236	251	238	9.89949	4.15945
Mode Diameter (nm)	170	175	181	175.333	4.49691	2.56478		Mode Diameter (nm)	167	188	190	181.667	10.403	5.72642
3.0 ml (particle/ml)	9370000000	9870000000	6340000000	8.52667e+09	1.55962e+09	18.2911		3.0 ml (particle/ml)	5340000000	4820000000	3850000000	4670000000	6.17468e+08	13.222
Mean diameter (nm)	218	230	229	225.667	5.4365	2.40909		Mean diameter (nm)	232	245	241	239.333	5.4365	2.27152
Mode Diameter (nm)	170	171	189	176.667	8.73053	4.94181		Mode Diameter (nm)	180	182	200	187.333	8.99383	4.80097
4.5 ml (particle/ml)	17300000000	18000000000	15600000000	1.69667e+10	1.00775e+09	5.93957		4.5 ml (particle/ml)	9460000000	8710000000	8700000000	8.95667e+09	3.55934e+08	3.97395
Mean diameter (nm)	217	232	246	231.667	11.8415	5.11146		Mean diameter (nm)	231	247	259	245.667	11.4698	4.66883
Mode Diameter (nm)	161	179	182	174	9.27362	5.32967		Mode Diameter (nm)	170	190	191	183.667	9.67241	5.26629
9.0 ml (particle/ml)	32500000000	43900000000	30900000000	3.57667e+10	5.78811e+09	16.183		9.0 ml (particle/ml)	19300000000	22400000000	17800000000	1.98333e+10	1.91543e+09	9.65765
Mean diameter (nm)	218	229	246	231	11.5181	4.98619		Mean diameter (nm)	232	243	258	244.333	10.6562	4.36136
Mode Diameter (nm)	170	168	184	174	7.11805	4.09083		Mode Diameter (nm)	181	180	193	184.667	5.90668	3.19856
13.5 ml (particle/ml)	36200000000	43800000000	25700000000	3.52333e+10	7.42084e+09	21.062		13.5 ml (particle/ml)	23300000000	21600000000	15000000000	1.99667e+10	3.57988e+09	17.9293
Mean diameter (nm)	217	225	235	225.667	7.36357	3.26303		Mean diameter (nm)	231	240	248	239.667	6.94422	2.89745
Mode Diameter (nm)	160	168	187	171.667	11.3235	6.59623		Mode Diameter (nm)	170	179	198	182.333	11.6714	6.40115
	N° particles	N° particles STDV	Urine Concentration (particles/ml)	Urine Concentration (particles/ml) STDV	Mean diameter (nm)	Mode Diameter (nm)			N° particles	N° particles STDV	Urine Concentration (particles/ml)	Urine Concentration (particles/ml) STDV	Mean diameter (nm)	Mode Diameter (nm)
0.5 ml	242000000	1.89912e+07	484000000	3.79825e+07	231.667	174.333		0.5 ml	1.31333e+08	5.73488e+06	2.62667e+08	1.14698e+07	245.333	185.333
1.0 ml	3.15333e+08	4.52057e+07	3.15333e+08	4.52057e+07	224	173.333		1.0 ml	1.70333e+08	1.60485e+07	1.70333e+08	1.60485e+07	237	183.667
1.5 ml	545000000	7.42563e+07	3.63333e+08	4.95042e+07	225	175.333		1.5 ml	2.94667e+08	3.26735e+07	1.96444e+08	2.17823e+07	238	181.667
3.0 ml	8.52667e+08	1.55962e+08	2.84222e+08	5.19874e+07	225.667	176.667		3.0 ml	467000000	6.17468e+07	1.55667e+08	2.05823e+07	239.333	187.333
4.5 ml	1.69667e+09	1.00775e+08	3.77037e+08	2.23944e+07	231.667	174		4.5 ml	8.95667e+08	3.55934e+07	1.99037e+08	7.90964e+06	245.667	183.667
9.0 ml	3.57667e+09	5.78811e+08	3.97407e+08	6.43123e+07	231	174		9.0 ml	1.98333e+09	1.91543e+08	2.2037e+08	2.12826e+07	244.333	184.667
13.5 ml	5285000000	1.11313e+09	3.91481e+08	8.24538e+07	225.667	171.667		13.5 ml	2995000000	5.36982e+08	2.21852e+08	3.97765e+07	239.667	182.333
Average			3.73259e+08		227.81	174.19		Average	9.91048e+08		2.03767e+08		241.333	184.095
STDV			6.3998e+07		3.19651	1.44593		STDV			3.55419e+07		3.38999	1.76126
CV			17.1457		1.40315	0.830083		CV			17.4424		1.40469	0.956712

## Sheet: Sample details
Acqusitiion Time	Sample	Raw standard concentration (particles/ml)	Dilution	Run time (s)	Average current (nA)	Average RMS noise (pA)	Particle count	Particle rate (Particles/min)	Blockade magnitude mean (nA)	Blockade magnitude Mode (nA)	Blockade baseline duration mean (ms)	Blockade baseline duration mode (ms)	Blockade FWHM duration mean (ms)	Blockade FWHM duration mode (ms)
03 34 08 PM	0.5 ml P2	/	2	100	149.49	11.72	974	584.4	0.259 (SD=0.554)	0.073 ± 0.015	1.92 (SD=2.34)	0.98 ± 0.14	0.25 (SD=0.83)	0.19 ± 0.01
03 37 11 PM	0.5 ml P4	/	2	57	151.98	13.92	1020	1073.7	0.336 (SD=0.737)	0.085 ± 0.017	1.39 (SD=1.69)	0.63 ± 0.09	0.17 (SD=0.65)	0.13 ± 0.02
03 42 08 PM	0.5 ml P8	/	2	27	156.4	18.14	967	2148.9	0.333 (SD=0.667)	0.065 ± 0.022	0.98 (SD=1.04)	0.38 ± 0.08	0.11 (SD=0.32)	0.09 ± 0.01
03 58 35 PM	1.0 ml P2	/	4	175	151.15	10.31	1017	348.7	0.247 (SD=0.489)	0.081 ± 0.012	2.25 (SD=2.22)	1.12± 0.16	0.31 (SD=0.43)	0.26 ± 0.02
03 54 54 PM	1.0 ml P4	/	4	80	152.87	12.38	1005	753.8	0.270 (SD=0.543)	0.078 ± 0.016	1.44 (SD=1.84)	0.74 ± 0.11	0.16 (SD=0.56)	0.13 ± 0.01
03 52 49 PM	1.0 ml P8	/	4	45	153.17	14.76	1042	1389.3	0.283 (SD=0.683)	0.080 ± 0.016	0.90 (SD=0.94)	0.54 ± 0.06	0.11 (SD=0.19)	0.09 ± 0.01
04 11 17 PM	1.5 ml P2	/	6	115	151.58	11	1007	525.4	0.254 (SD=0.481)	0.070 ± 0.014	1.79 (SD=2.25)	0.91 ± 0.13	0.22 (SD=0.77)	0.17 ± 0.01
04 08 46 PM	1.5 ml P4	/	6	76	152.04	12.08	1018	803.7	0.295 (SD=0.979)	0.075 ± 0.015	1.34 (SD=1.42)	0.67 ± 0.1	0.15 (SD=0.46)	0.12 ± 0.01
04 05 33 PM	1.5 ml P8	/	6	46	152.82	15.56	1014	1322.6	0.286 (SD=0.601)	0.078 ± 0.016	0.89 (SD=0.84)	0.42 ± 0.06	0.11 (SD=0.24)	0.09 ± 0.01
04 34 01 PM	3.0 ml P2	/	8	94	152.61	13.16	1004	640.9	0.284 (SD=0.714)	0.073 ± 0.015	1.79 (SD=2.03)	0.84 ± 0.12	0.22 (SD=0.55)	0.19 ± 0.01
04 29 51 PM	3.0 ml P4	/	8	62	152.79	13.92	1013	980.3	0.289 (SD=0.932)	0.075 ± 0.015	1.31 (SD=01.49)	0.63 ± 0.09	0.14 (SD=0.14)	0.12 ± 0.01
04 44 15 PM	3.0 ml P8	/	8	42	153.66	15.99	1051	1501.4	0.242 (SD=0.508)	0.081 ± 0.012	0.84 (SD=0.75)	0.39 ± 0.06	0.10 (SD=0.15)	0.09 ± 0.01
05 39 43 PM	4.5 ml P2	/	10	68	161.61	15.65	1012	892.9	0.280 (SD=0.617)	0.080 ± 0.016	1.83 (SD=2.14)	0.70 ± 0.14	0.23 (SD=0.61)	0.19 ± 0.01
05 34 00 PM	4.5 ml P4	/	10	43	162.53	14.83	1016	1417.7	0.374 (SD=1.053)	0.103 ± 0.021	1.34 (SD=1.51)	0.63 ± 0.09	0.14 (SD=0.14)	0.12 ± 0.01
05 27 48 PM	4.5 ml P8	/	10	34.8	162.38	19.53	1041	2715.7	0.347 (SD=0.813)	0.095 ± 0.019	0.91 (SD=0.92)	0.59 ± 0.07	0.11 (SD=0.18)	0.09 ± 0.01
05 51 02 PM	9.0 ml P2	/	12	40	161.27	16.3	1013	1519.5	0.339 (SD=1.089)	0.070 ± 0.014	1.82 (SD=2.10)	0.84 ± 0.12	0.21 (SD=0.22)	0.17 ± 0.01
05 45 21 PM	9.0 ml P4	/	12	20	161.57	20.33	1012	3036	0.350 (SD=0.900)	0.095 ± 0.019	1.32 (SD=1.80)	0.63 ± 0.09	0.14 (SD=0.30)	0.11 ± 0.01
05 44 27 PM	9.0 ml P8	/	12	14	162.46	26.73	1078	4620	0.335 (SD=0.821)	0.090 ± 0.018	0.94 (SD=0.96)	0.46 ± 0.07	0.11 (SD=0.23)	0.09 ± 0.01
06 09 38 PM	13.5 ml P2	/	15	30	163.11	14.93	733	1466	0.332 (SD=1.155)	0.085 ± 0.017	1.191 (SD=3.26)	0.73 ± 0.15	0.22 (SD=1.72)	0.15 ± 0.01
06 06 41 PM	13.5 ml P4	/	15	26	163.51	19.17	1015	2342.3	0.336 (SD=0.802)	0.083 ± 0.017	1.23 (SD=1.48)	0.60 ± 0.09	0.14 (SD=0.47)	0.11 ± 0.01
05 59 51 PM	13.5 ml P8	/	15	18	163.91	18.02	934	3113.3	0.301 (SD=0.723)	0.085 ± 0.017	0.86 (SD=0.86)	0.30 ± 0.06	0.10 (SD=0.15)	0.09 ± 0.01
05 22 40 PM	SPK200B P2	100000000000	125	145.9	161.64	11.04	1033	423.1	0.145 (SD=0.079)	0.122 ± 0.005	1.26 (SD=0.60)	1.05 ± 0.07	0.19 (SD=0.10)	0.14 ± 0.07
05 19 59 PM	SPK200B P4	100000000000	125	99.9	162.79	12.22	1119	644.3	0.138 (SD=0.143)	0.108 ± 0.004	0.82 (SD=0.45)	0.77 ± 0.05	0.12 (SD=0.07)	0.11 ± 0.01
05 17 04 PM	SPK200B P8	100000000000	125	52.3	163.3	15.47	1267	1442.5	0.113 (SD=0.077)	0.092 ± 0.004	0.56 (SD=0.28)	0.39 ± 0.03	0.09 (SD=0.07)	0.08 ± 0.01
05 09 40 PM	CPC400E P2	750000000000	500	47.6	163.42	16.21	1118	1415.8	0.600 (SD=0.130)	0.490 ± 0.014	2.93 (SD=1.25)	2.53 ± 0.11	0.17 (SD=0.07)	0.15 ± 0.02
05 08 38 PM	CPC400E P4	750000000000	500	27.2	164.43	21.81	1110	2441.8	0.568 (SD=0.148)	0.533 ± 0.013	1.97 (SD=0.94)	1.62 ± 0.09	0.12 (SD=0.04)	0.11 ± 0.01
05 07 54 PM	CPC400E P8	750000000000	500	19.5	165.06	27.2	1507	4683.2	0.481(SD=0.161)	0.333 ± 0.013	1.17 (SD=0.53)	0.95 ± 0.05	0.08 (SD=0.02)	0.08 ± 0.01
