# Supplementary material for: Rigorous characterization of urinary extracellular vesicles (uEVs) in the low centrifugation pellet - a neglected source for uEVs
Source: Sci Rep. 2020 Feb 28;10:3701. doi: 10.1038/s41598-020-60619-w (PMC7048852; doi:10.1038/s41598-020-60619-w)
Supplement: Supplementary file 3 — Supplemental information S2Table. [file 41598_2020_60619_MOESM3_ESM.xlsx]

## Sheet: uEVs_P21_0.5_ml
Use	Position	Mean Int.	Av. No of Particles	Conc. (p./mL)	Orig. Conc. (p./cm^3)	No. of Traces	X50 (nm)	Peak ø (nm)	Span	Drift (µm/s)	Removal
X	0.1	3.3	116	56000000	56000000000	19	151.7	154.6	1.5	8.5
X	0.15	3	97.5	47000000	47000000000	34	163.5	137.2	1.5	13.7
X	0.2	2.7	95.5	46000000	46000000000	25	256.2	316.8	1	16
X	0.3	2.7	95	46000000	46000000000	37	203.5	159	1.2	19.4
X	0.4	2.7	92.5	45000000	45000000000	44	192.1	155.2	1.7	19.6
X	0.5	3	92	44000000	44000000000	37	198.3	221.6	1.1	18.3
X	0.6	3	85.5	41000000	41000000000	18	149.1	141.3	1.4	16.3
X	0.7	3.3	94.5	46000000	46000000000	21	177.3	316.7	1.6	13.2
	0.8	4.2	120.5	58000000	58000000000	17	174.2	204	2.3	9.4	GRUBBS_MI
	0.85	6.8	135.5	65000000	65000000000	17	162.6	172.7	1.4	9.5	GRUBBS_MI
	0.9	10	645	310000000	310000000000	18	113.1	104.7	1.8	6.3	GRUBBS_NUMBER
	Mean	3	96.1	46000000	46000000000	29.4	186.5	200.3	1.4	15.6
	St.Dev.	0.2	8.8	4300000	4300000000	9.8	34.9	76.4	0.3	3.7
	Rel.St.Dev.	7.8	9.2	9.2	9.2	33.5	18.7	38.1	18.5	23.9
Use	Position	Mean Int.	Av. No of Particles	Conc. (p./mL)	Orig. Conc. (p./cm^3)	No. of Traces	X50 (nm)	Peak ø (nm)	Span	Drift (µm/s)	Removal
X	0.1	3.4	95.8	46000000	46000000000	32	159.7	142.4	1.5	10.6
X	0.15	2.9	97.6	47000000	47000000000	71	200.4	137.3	1.3	14.6
X	0.2	3.2	114.6	55000000	55000000000	118	197.9	212.4	1.3	17.5
X	0.3	2.8	93	45000000	45000000000	128	177.3	163	1.5	19.8
X	0.4	2.9	87.2	42000000	42000000000	114	203.5	156.1	1.2	19.9
X	0.5	3	84.2	41000000	41000000000	101	216.2	185.8	1.4	18.1
X	0.6	3.3	92.2	45000000	45000000000	77	188.3	221.3	1.4	15.6
X	0.7	3.2	96	46000000	46000000000	70	173.2	150.8	1.5	13
	0.8	4	99.6	48000000	48000000000	43	180.3	210.6	1.3	9.8	GRUBBS_MI
	0.85	6.7	116.8	56000000	56000000000	31	153.1	144.5	1.8	7.6	GRUBBS_MI
	0.9	9.8	656.8	320000000	320000000000	22	134.5	146.6	1.2	5.4	MIN_TRACES
	Mean	3.1	95.1	46000000	46000000000	88.9	189.6	171.1	1.4	16.1
	St.Dev.	0.2	9.1	4400000	4400000000	32.1	18.5	31.9	0.1	3.3
	Rel.St.Dev.	7.1	9.6	9.6	9.6	36.1	9.8	18.6	7.4	20.5
Use	Position	Mean Int.	Av. No of Particles	Conc. (p./mL)	Orig. Conc. (p./cm^3)	No. of Traces	X50 (nm)	Peak ø (nm)	Span	Drift (µm/s)	Removal
X	0.1	3	101.4	49000000	49000000000	41	154.4	156.7	1.2	11.5
X	0.15	3	102.6	50000000	50000000000	85	203.5	199	1.5	15.6
	0.2	2.9	100.8	49000000	49000000000	117	197.9	389.2	1.5	18.5	GRUBBS_SIZE
X	0.3	4.8	176.4	85000000	85000000000	201	135	127	1.8	20.9
X	0.4	3.1	91.8	44000000	44000000000	119	191.1	160.7	1.3	20.8
	0.5	3.3	96.6	47000000	47000000000	111	199.5	296.8	1.5	19.2	GRUBBS_SIZE
X	0.6	4.2	105.8	51000000	51000000000	96	162.6	156.5	1.6	16.5
X	0.7	3.4	107.8	52000000	52000000000	84	146.1	141.6	1.6	13.9
X	0.8	5.6	164.2	79000000	79000000000	119	122.7	121	1.4	9.4
	0.85	7.1	144.4	70000000	70000000000	53	132.6	136.1	1.3	8.4	GRUBBS_MI
	0.9	9.9	633.8	310000000	310000000000	30	129.8	147.6	1.2	6	GRUBBS_NUMBER
	Mean	3.9	121.4	59000000	59000000000	106.4	159.4	151.8	1.5	15.5
	St.Dev.	1	33.9	16000000	16000000000	49.3	29.2	25.9	0.2	4.4
	Rel.St.Dev.	26.3	28	28	28	46.4	18.3	17.1	12.2	28.2
Use	Position	Mean Int.	Av. No of Particles	Conc. (p./mL)	Orig. Conc. (p./cm^3)	No. of Traces	X50 (nm)	Peak ø (nm)	Span	Drift (µm/s)	Removal
X	0.1	3.3	116	56000000	56000000000	19	151.7	154.6	1.5	8.5
X	0.15	3	97.5	47000000	47000000000	34	163.5	137.2	1.5	13.7
X	0.2	2.7	95.5	46000000	46000000000	25	256.2	316.8	1	16
X	0.3	2.7	95	46000000	46000000000	37	203.5	159	1.2	19.4
X	0.4	2.7	92.5	45000000	45000000000	44	192.1	155.2	1.7	19.6
X	0.5	3	92	44000000	44000000000	37	198.3	221.6	1.1	18.3
X	0.6	3	85.5	41000000	41000000000	18	149.1	141.3	1.4	16.3
X	0.7	3.3	94.5	46000000	46000000000	21	177.3	316.7	1.6	13.2
X	0.1	3.4	95.8	46000000	46000000000	32	159.7	142.4	1.5	10.6
X	0.15	2.9	97.6	47000000	47000000000	71	200.4	137.3	1.3	14.6
X	0.2	3.2	114.6	55000000	55000000000	118	197.9	212.4	1.3	17.5
X	0.3	2.8	93	45000000	45000000000	128	177.3	163	1.5	19.8
X	0.4	2.9	87.2	42000000	42000000000	114	203.5	156.1	1.2	19.9
X	0.5	3	84.2	41000000	41000000000	101	216.2	185.8	1.4	18.1
X	0.6	3.3	92.2	45000000	45000000000	77	188.3	221.3	1.4	15.6
X	0.7	3.2	96	46000000	46000000000	70	173.2	150.8	1.5	13
X	0.1	3	101.4	49000000	49000000000	41	154.4	156.7	1.2	11.5
X	0.15	3	102.6	50000000	50000000000	85	203.5	199	1.5	15.6
X	0.3	4.8	176.4	85000000	85000000000	201	135	127	1.8	20.9
X	0.4	3.1	91.8	44000000	44000000000	119	191.1	160.7	1.3	20.8
X	0.6	4.2	105.8	51000000	51000000000	96	162.6	156.5	1.6	16.5
X	0.7	3.4	107.8	52000000	52000000000	84	146.1	141.6	1.6	13.9
X	0.8	5.6	164.2	79000000	79000000000	119	122.7	121	1.4	9.4
	Mean	3.28261	103.439	4.9913e+07	4.9913e+10		179.287	175.391
	St.Dev.	0.679291	22.1665	1.08791e+07	1.08791e+10		30.2177	52.6593
	Rel.St.Dev.	20.6936	21.4295	21.7962	21.7962		16.8544	30.0239
	Sum					1691
		Particles	STD	Particles/ml urine	STD	X50 (nm)	STD	Peak ø (nm)	STD	Mean	STD
	P21 0.5 ml	9.98261e+09	2.17583e+09	1.99652e+10	4.35166e+09	179.287	29.5535	175.391	51.5018	211.8	107.9

## Sheet: uEVs_P21_1.0_ml
Use	Position	Mean Int.	Av. No of Particles	Conc. (p./mL)	Orig. Conc. (p./cm^3)	No. of Traces	X50 (nm)	Peak ø (nm)	Span	Drift (µm/s)	Removal
X	0.1	3.1	94.2	45000000	91000000000	26	159.7	182.1	0.7	3.9
X	0.15	3.7	103.8	50000000	100000000000	28	157.1	121	1.1	3.9
X	0.2	3.4	98.8	48000000	95000000000	29	140	141.2	0.7	5
X	0.3	3.6	98.2	47000000	95000000000	36	171.2	235.9	1.3	8.1
X	0.4	3.8	87.2	42000000	84000000000	39	165.5	148.8	1.5	10.1
X	0.5	5.4	92.2	45000000	89000000000	63	200.7	171.9	1.5	13.9
	0.6	37.3	0	0	0	0	1	0	0	0	MIN_TRACES
X	0.7	5.9	107.8	52000000	100000000000	95	182.7	183.4	1.7	14.2
X	0.8	6.4	107.8	52000000	100000000000	58	176.1	138.5	1.2	11.9
X	0.85	7.4	113.2	55000000	110000000000	52	154.4	174.4	1.3	10
	0.9	8.9	313.2	150000000	300000000000	40	129.8	99.4	1.1	7.5	GRUBBS_NUMBER
	Mean	4.7	100.4	48000000	97000000000	47.3	167.5	166.4	1.2	9
	St.Dev.	1.5	8.5	4100000	8200000000	22.4	17.8	34	0.4	4
	Rel.St.Dev.	32.8	8.4	8.4	8.4	47.3	10.6	20.4	29	45
Use	Position	Mean Int.	Av. No of Particles	Conc. (p./mL)	Orig. Conc. (p./cm^3)	No. of Traces	X50 (nm)	Peak ø (nm)	Span	Drift (µm/s)	Removal
X	0.1	3.3	94	45000000	91000000000	30	144.1	135.4	1.7	7.2
X	0.15	3.7	95.6	46000000	92000000000	48	171.2	131.5	1.5	10.3
X	0.2	3.6	91.4	44000000	88000000000	68	183.4	158.7	1.9	12.7
X	0.3	3.4	102.2	49000000	99000000000	94	179.3	158.1	2.2	15.5
X	0.4	3.7	83.8	40000000	81000000000	90	187.2	159.5	1.4	17.2
X	0.5	5.5	89.8	43000000	87000000000	135	215.3	171.8	1.6	21.1
	0.6	30.6	0.2	97000	190000000	0	1	0	0	0	MIN_TRACES
X	0.7	5.6	94.2	45000000	91000000000	138	202.5	138.7	1.8	19.7
X	0.8	6.4	104.4	50000000	100000000000	81	180.3	130.9	2.1	15
X	0.85	7.5	115.4	56000000	110000000000	66	171.2	143.3	1.7	12.5
	0.9	9	295.4	140000000	290000000000	39	117.1	115.2	1.3	9.3	GRUBBS_NUMBER
	Mean	4.7	96.8	47000000	93000000000	83.3	181.6	147.5	1.8	14.6
	St.Dev.	1.5	9.3	4500000	9000000000	36.1	20.1	14.8	0.3	4.4
	Rel.St.Dev.	32.4	9.6	9.6	9.6	43.4	11.1	10	14.6	30.5
Use	Position	Mean Int.	Av. No of Particles	Conc. (p./mL)	Orig. Conc. (p./cm^3)	No. of Traces	X50 (nm)	Peak ø (nm)	Span	Drift (µm/s)	Removal
X	0.1	3.1	94.2	45000000	91000000000	26	159.7	182.1	0.7	3.9
X	0.15	3.7	103.8	50000000	100000000000	28	157.1	121	1.1	3.9
X	0.2	3.4	98.8	48000000	95000000000	29	140	141.2	0.7	5
X	0.3	3.6	98.2	47000000	95000000000	36	171.2	235.9	1.3	8.1
X	0.4	3.8	87.2	42000000	84000000000	39	165.5	148.8	1.5	10.1
X	0.5	5.4	92.2	45000000	89000000000	63	200.7	171.9	1.5	13.9
X	0.7	5.9	107.8	52000000	100000000000	95	182.7	183.4	1.7	14.2
X	0.8	6.4	107.8	52000000	100000000000	58	176.1	138.5	1.2	11.9
X	0.85	7.4	113.2	55000000	110000000000	52	154.4	174.4	1.3	10
X	0.1	3.3	94	45000000	91000000000	30	144.1	135.4	1.7	7.2
X	0.15	3.7	95.6	46000000	92000000000	48	171.2	131.5	1.5	10.3
X	0.2	3.6	91.4	44000000	88000000000	68	183.4	158.7	1.9	12.7
X	0.3	3.4	102.2	49000000	99000000000	94	179.3	158.1	2.2	15.5
X	0.4	3.7	83.8	40000000	81000000000	90	187.2	159.5	1.4	17.2
X	0.5	5.5	89.8	43000000	87000000000	135	215.3	171.8	1.6	21.1
X	0.7	5.6	94.2	45000000	91000000000	138	202.5	138.7	1.8	19.7
X	0.8	6.4	104.4	50000000	100000000000	81	180.3	130.9	2.1	15
X	0.85	7.5	115.4	56000000	110000000000	66	171.2	143.3	1.7	12.5
	Mean	4.74444	98.5556	4.74444e+07	9.46111e+10		174.55	156.95
	St.Dev.	1.4603	8.58488	4.40884e+06	7.99367e+09		19.787	27.2051
	Rel.St.Dev.	30.7791	8.71071	9.29265	8.2		11.336	17.3336
	Sum					1176
		Particles	STD	Particles/ml urine	STD	X50 (nm)	STD	Peak ø (nm)	STD	Mean	STD
	P21 1.0 ml	1.89222e+10	1.59873e+09	1.89222e+10	1.59873e+09	174.55	19.2295	156.95	26.4386	231.9	131.2
			0

## Sheet: uEVs_P21_1.5_ml
Use	Position	Mean Int.	Av. No of Particles	Conc. (p./mL)	Orig. Conc. (p./cm^3)	No. of Traces	X50 (nm)	Peak ø (nm)	Span	Drift (µm/s)	Removal
X	0.1	3.8	155.6	75000000	150000000000	80	181.7	171.9	1.3	12.1
X	0.15	4.2	155	75000000	150000000000	107	182.5	165	1.7	15.5
X	0.2	4.3	152.8	74000000	150000000000	170	223.1	169.5	1.4	17.9
X	0.3	4.2	147.2	71000000	140000000000	172	206.6	229.1	1.7	19.6
	0.4	4.2	133.2	64000000	130000000000	175	224.4	393.8	1.5	18.7	GRUBBS_SIZE
X	0.5	4.4	126.8	61000000	120000000000	124	229.7	222.7	1.4	16.7
	0.6	12.9	687	330000000	660000000000	92	129.8	168.8	1.9	14.5	GRUBBS_NUMBER
X	0.7	6.2	146.4	71000000	140000000000	81	169	179.7	1.6	12.3
X	0.8	7.4	185	89000000	180000000000	73	147.8	138.9	1	8.6
X	0.85	8	189.8	92000000	180000000000	66	145.1	137.7	1.1	6.4
	0.9	10	419.2	200000000	400000000000	49	131.4	106.5	0.9	4.1	GRUBBS_NUMBER
	Mean	5.3	157.3	76000000	150000000000	109.1	185.7	176.8	1.4	13.6
	St.Dev.	1.6	20.7	10000000	20000000000	42.6	32	33.9	0.2	4.6
	Rel.St.Dev.	30.7	13.2	13.2	13.2	39	17.2	19.2	17.6	33.8
Use	Position	Mean Int.	Av. No of Particles	Conc. (p./mL)	Orig. Conc. (p./cm^3)	No. of Traces	X50 (nm)	Peak ø (nm)	Span	Drift (µm/s)	Removal
X	0.1	4.1	161.4	78000000	160000000000	56	150.9	181.6	1	7.9
X	0.15	3.9	139.2	67000000	130000000000	66	159.7	126	1.7	11.3
X	0.2	4.3	163.2	79000000	160000000000	113	180	171.8	1.7	13.9
X	0.3	4.2	159.6	77000000	150000000000	151	205.3	196.1	1.5	15.8
X	0.4	4.2	126.8	61000000	120000000000	122	194.3	220.2	1.4	15.8
X	0.5	4.7	132.2	64000000	130000000000	123	195.2	140.9	1.7	15.4
	0.6	14.5	1421.8	690000000	1400000000000	51	108.4	76.7	1.5	14.5	RANGE_NUMBER
X	0.7	6.7	155.2	75000000	150000000000	88	171.2	201.3	1.7	12.2
X	0.8	7.3	173	84000000	170000000000	76	166.3	170.9	1.2	9.1
X	0.85	8.2	202.4	98000000	200000000000	80	145.3	157	1.3	7.4
	0.9	10.1	430.8	210000000	420000000000	58	119.6	105.7	1.6	4.4	GRUBBS_NUMBER
	Mean	5.3	157	76000000	150000000000	97.2	174.2	174	1.5	12.1
	St.Dev.	1.6	23	11000000	22000000000	31.5	20.9	29.9	0.3	3.4
	Rel.St.Dev.	30.7	14.6	14.6	14.6	32.4	12	17.2	17.4	27.9
Use	Position	Mean Int.	Av. No of Particles	Conc. (p./mL)	Orig. Conc. (p./cm^3)	No. of Traces	X50 (nm)	Peak ø (nm)	Span	Drift (µm/s)	Removal
X	0.1	3.8	155.6	75000000	150000000000	80	181.7	171.9	1.3	12.1
X	0.15	4.2	155	75000000	150000000000	107	182.5	165	1.7	15.5
X	0.2	4.3	152.8	74000000	150000000000	170	223.1	169.5	1.4	17.9
X	0.3	4.2	147.2	71000000	140000000000	172	206.6	229.1	1.7	19.6
X	0.5	4.4	126.8	61000000	120000000000	124	229.7	222.7	1.4	16.7
X	0.7	6.2	146.4	71000000	140000000000	81	169	179.7	1.6	12.3
X	0.8	7.4	185	89000000	180000000000	73	147.8	138.9	1	8.6
X	0.85	8	189.8	92000000	180000000000	66	145.1	137.7	1.1	6.4
X	0.1	4.1	161.4	78000000	160000000000	56	150.9	181.6	1	7.9
X	0.15	3.9	139.2	67000000	130000000000	66	159.7	126	1.7	11.3
X	0.2	4.3	163.2	79000000	160000000000	113	180	171.8	1.7	13.9
X	0.3	4.2	159.6	77000000	150000000000	151	205.3	196.1	1.5	15.8
X	0.4	4.2	126.8	61000000	120000000000	122	194.3	220.2	1.4	15.8
X	0.5	4.7	132.2	64000000	130000000000	123	195.2	140.9	1.7	15.4
X	0.7	6.7	155.2	75000000	150000000000	88	171.2	201.3	1.7	12.2
X	0.8	7.3	173	84000000	170000000000	76	166.3	170.9	1.2	9.1
X	0.85	8.2	202.4	98000000	200000000000	80	145.3	157	1.3	7.4
	Mean	5.3	157.153	7.59412e+07	1.51765e+11		179.629	175.312
	St.Dev.	1.54425	20.626	1.0365e+07	2.18619e+10		26.4831	30.8173
	Rel.St.Dev.	29.1368	13.1248	13.6488	8.2		14.7432	17.5785
	Sum					1748
		Particles	STD	Particles/ml urine	STD	X50 (nm)	STD	Peak ø (nm)	STD	Mean	STD
	P21 1.5 ml	3.03529e+10	4.37237e+09	2.02353e+10	2.91492e+09	179.629	25.6924	175.312	29.8971	227.8	125.6

## Sheet: uEVs_P21_3.0_ml
Use	Position	Mean Int.	Av. No of Particles	Conc. (p./mL)	Orig. Conc. (p./cm^3)	No. of Traces	X50 (nm)	Peak ø (nm)	Span	Drift (µm/s)	Removal
X	0.1	3.6	100	48000000	190000000000	39	158	149.8	1.3	8.8
X	0.15	3.6	94.2	45000000	180000000000	48	180.3	185.2	1.7	13.7
X	0.2	3.6	102.5	49000000	200000000000	77	203.5	243.3	1.5	16.6
X	0.3	4.4	105.5	51000000	200000000000	117	229.1	179.6	1.5	18.9
X	0.4	3.8	100	48000000	190000000000	97	219.8	212.6	1.5	18.6
X	0.5	4.1	106.2	51000000	210000000000	91	218.1	162.8	1.6	16.9
	0.6	9.1	165.8	80000000	320000000000	88	188.7	212.7	1.1	15.2	GRUBBS_NUMBER
	0.7	7	117	56000000	230000000000	61	198.3	336.7	1.4	12.4	GRUBBS_SIZE
X	0.8	6.7	134.5	65000000	260000000000	44	157.1	158.9	1.7	9
X	0.85	7.8	120.2	58000000	230000000000	34	152.6	206.3	0.8	6.7
	0.9	9.3	328.8	160000000	630000000000	43	136.3	145.4	0.9	5.4	GRUBBS_NUMBER
	Mean	4.7	107.9	52000000	210000000000	68.4	189.8	187.3	1.5	13.7
	St.Dev.	1.6	13.1	6300000	25000000000	31.2	31.6	31.6	0.3	4.8
	Rel.St.Dev.	34.6	12.2	12.2	12.2	45.7	16.6	16.9	20.4	35.4
Use	Position	Mean Int.	Av. No of Particles	Conc. (p./mL)	Orig. Conc. (p./cm^3)	No. of Traces	X50 (nm)	Peak ø (nm)	Span	Drift (µm/s)	Removal
X	0.1	3.7	128	62000000	250000000000	64	145.1	130.5	1.7	11.2
X	0.15	4.1	113.8	55000000	220000000000	56	216.6	167.7	1.8	13.9
X	0.2	3.9	117.8	57000000	230000000000	89	198.3	128.2	1.6	15.5
X	0.3	4	111.5	54000000	220000000000	109	209.4	389.5	1.4	17.3
X	0.4	4	89.2	43000000	170000000000	93	193.7	277.2	1.4	15.9
X	0.5	4.5	110.2	53000000	210000000000	71	209.2	278.4	1.3	14.4
X	0.6	8.3	133.8	65000000	260000000000	55	151.7	181.1	1.3	12.8
X	0.7	5.9	119.8	58000000	230000000000	43	180.3	158	1.4	9.5
X	0.8	6.8	129	62000000	250000000000	36	141.6	118.4	1	6.5
X	0.85	7.9	134.5	65000000	260000000000	42	149.1	121.5	1	4.5
	0.9	9.6	346.5	170000000	670000000000	41	142.9	141.1	1.1	3.7	GRUBBS_NUMBER
	Mean	5.3	118.8	57000000	230000000000	65.8	179.5	195	1.4	12.2
	St.Dev.	1.8	13.7	6600000	26000000000	24.4	29.9	90.5	0.3	4.2
	Rel.St.Dev.	33.4	11.5	11.5	11.5	37.1	16.6	46.4	18.8	34.5
Use	Position	Mean Int.	Av. No of Particles	Conc. (p./mL)	Orig. Conc. (p./cm^3)	No. of Traces	X50 (nm)	Peak ø (nm)	Span	Drift (µm/s)	Removal
X	0.1	3.6	100	48000000	190000000000	39	158	149.8	1.3	8.8
X	0.15	3.6	94.2	45000000	180000000000	48	180.3	185.2	1.7	13.7
X	0.2	3.6	102.5	49000000	200000000000	77	203.5	243.3	1.5	16.6
X	0.3	4.4	105.5	51000000	200000000000	117	229.1	179.6	1.5	18.9
X	0.4	3.8	100	48000000	190000000000	97	219.8	212.6	1.5	18.6
X	0.5	4.1	106.2	51000000	210000000000	91	218.1	162.8	1.6	16.9
X	0.8	6.7	134.5	65000000	260000000000	44	157.1	158.9	1.7	9
X	0.85	7.8	120.2	58000000	230000000000	34	152.6	206.3	0.8	6.7
X	0.1	3.7	128	62000000	250000000000	64	145.1	130.5	1.7	11.2
X	0.15	4.1	113.8	55000000	220000000000	56	216.6	167.7	1.8	13.9
X	0.2	3.9	117.8	57000000	230000000000	89	198.3	128.2	1.6	15.5
X	0.3	4	111.5	54000000	220000000000	109	209.4	389.5	1.4	17.3
X	0.4	4	89.2	43000000	170000000000	93	193.7	277.2	1.4	15.9
X	0.5	4.5	110.2	53000000	210000000000	71	209.2	278.4	1.3	14.4
X	0.6	8.3	133.8	65000000	260000000000	55	151.7	181.1	1.3	12.8
X	0.7	5.9	119.8	58000000	230000000000	43	180.3	158	1.4	9.5
X	0.8	6.8	129	62000000	250000000000	36	141.6	118.4	1	6.5
X	0.85	7.9	134.5	65000000	260000000000	42	149.1	121.5	1	4.5
	Mean	5.03889	113.928	5.49444e+07	220000000000		184.083	191.611
	St.Dev.	1.64152	13.7944	7.00817e+06	2.84915e+10		30.1812	69.0364
	Rel.St.Dev.	32.5771	12.108	12.755	12.9507		16.3954	36.0294
	Sum					1205
		Particles	STD	Particles/ml urine	STD	X50 (nm)	STD	Peak ø (nm)	STD	Mean	STD
	P21 3.0 ml	44000000000	5.6983e+09	1.46667e+10	1.89943e+09	184.083	29.3308	191.611	67.0913	232.2	125.3

## Sheet: uEVs_P21_4.5_ml
Use	Position	Mean Int.	Av. No of Particles	Conc. (p./mL)	Orig. Conc. (p./cm^3)	No. of Traces	X50 (nm)	Peak ø (nm)	Span	Drift (µm/s)	Removal
X	0.1	4	161.5	78000000	310000000000	51	158.7	161.9	1.2	8.1
X	0.15	4	149.5	72000000	290000000000	76	200	160	2.1	13.7
X	0.2	4.3	168.8	81000000	330000000000	119	195.4	259.9	1.4	16.5
X	0.3	4.2	151	73000000	290000000000	158	221.3	160.4	1.6	18.7
X	0.4	4	119.5	58000000	230000000000	131	212.1	245.5	1.5	18.4
X	0.5	4.5	142.2	69000000	270000000000	126	182.2	169.2	1.6	16.4
	0.6	10	293.8	140000000	570000000000	88	157.1	169.8	1.5	15	GRUBBS_NUMBER
X	0.7	6.3	161.8	78000000	310000000000	83	177.3	179.4	1.9	12.3
X	0.8	7.1	184.5	89000000	360000000000	68	163.5	147.3	1.5	8.8
X	0.85	8.5	192	93000000	370000000000	56	133.6	125.6	1.6	6.8
	0.9	9.8	393.5	190000000	760000000000	53	136.3	141.1	1.3	4.3	GRUBBS_NUMBER
	Mean	5.2	159	77000000	310000000000	96.4	182.7	178.8	1.6	13.3
	St.Dev.	1.7	21.9	11000000	42000000000	37.9	27.9	44.6	0.3	4.6
	Rel.St.Dev.	32.2	13.8	13.8	13.8	39.3	15.2	24.9	16.7	34.3
Use	Position	Mean Int.	Av. No of Particles	Conc. (p./mL)	Orig. Conc. (p./cm^3)	No. of Traces	X50 (nm)	Peak ø (nm)	Span	Drift (µm/s)	Removal
X	0.1	3.9	157.5	76000000	300000000000	74	183.4	147.3	1.5	11.4
	0.15	4.3	158	76000000	310000000000	107	233.7	354.9	1.5	16	GRUBBS_SIZE
X	0.2	4.8	157.5	76000000	300000000000	167	218.1	220.9	1.7	18.8
X	0.3	4.1	152	73000000	290000000000	194	207.1	169	1.6	20.5
X	0.4	5.3	142	69000000	270000000000	172	204.6	160.1	1.4	19.7
X	0.5	4.9	146.5	71000000	280000000000	133	208.8	257.9	1.6	17.6
	0.6	10.5	273	130000000	530000000000	115	158.4	150.3	1.3	15.4	GRUBBS_NUMBER
X	0.7	6.7	163.8	79000000	320000000000	65	177.3	136.5	1.6	12.2
X	0.8	7	171.8	83000000	330000000000	67	148.2	137.6	1.2	8.7
X	0.85	8.5	201.2	97000000	390000000000	54	136.5	142.3	1.1	6.7
	0.9	10.4	405.2	200000000	780000000000	59	140.4	151.4	1	4.1	GRUBBS_NUMBER
	Mean	5.7	161.5	78000000	310000000000	115.8	185.5	171.5	1.5	14.4
	St.Dev.	1.6	18.6	9000000	36000000000	57	30	44.5	0.2	5.4
	Rel.St.Dev.	28	11.5	11.5	11.5	49.2	16.2	25.9	14.3	37.2
Use	Position	Mean Int.	Av. No of Particles	Conc. (p./mL)	Orig. Conc. (p./cm^3)	No. of Traces	X50 (nm)	Peak ø (nm)	Span	Drift (µm/s)	Removal
X	0.1	4	161.5	78000000	310000000000	51	158.7	161.9	1.2	8.1
X	0.15	4	149.5	72000000	290000000000	76	200	160	2.1	13.7
X	0.2	4.3	168.8	81000000	330000000000	119	195.4	259.9	1.4	16.5
X	0.3	4.2	151	73000000	290000000000	158	221.3	160.4	1.6	18.7
X	0.4	4	119.5	58000000	230000000000	131	212.1	245.5	1.5	18.4
X	0.5	4.5	142.2	69000000	270000000000	126	182.2	169.2	1.6	16.4
X	0.7	6.3	161.8	78000000	310000000000	83	177.3	179.4	1.9	12.3
X	0.8	7.1	184.5	89000000	360000000000	68	163.5	147.3	1.5	8.8
X	0.85	8.5	192	93000000	370000000000	56	133.6	125.6	1.6	6.8
X	0.1	3.9	157.5	76000000	300000000000	74	183.4	147.3	1.5	11.4
X	0.2	4.8	157.5	76000000	300000000000	167	218.1	220.9	1.7	18.8
X	0.3	4.1	152	73000000	290000000000	194	207.1	169	1.6	20.5
X	0.4	5.3	142	69000000	270000000000	172	204.6	160.1	1.4	19.7
X	0.5	4.9	146.5	71000000	280000000000	133	208.8	257.9	1.6	17.6
X	0.7	6.7	163.8	79000000	320000000000	65	177.3	136.5	1.6	12.2
X	0.8	7	171.8	83000000	330000000000	67	148.2	137.6	1.2	8.7
X	0.85	8.5	201.2	97000000	390000000000	54	136.5	142.3	1.1	6.7
	Mean	5.41765	160.182	7.73529e+07	3.08235e+11		184.006	175.341
	St.Dev.	1.60204	19.8255	9.48645e+06	3.97233e+10		27.9893	43.3024
	Rel.St.Dev.	29.5708	12.3768	12.2638	12.8873		15.2111	24.6961
	Sum					1794
		Particles	STD	Particles/ml urine	STD	X50 (nm)	STD	Peak ø (nm)	STD	Mean	STD
	P21 4.5 ml	6.16471e+10	7.94466e+09	1.36993e+10	1.76548e+09	184.006	27.9893	175.341	43.3024	235.4	129.7

## Sheet: uEVs_P21_9.0_ml
Use	Position	Mean Int.	Av. No of Particles	Conc. (p./mL)	Orig. Conc. (p./cm^3)	No. of Traces	X50 (nm)	Peak ø (nm)	Span	Drift (µm/s)	Removal
X	0.1	4	158	76000000	610000000000	50	183.4	135.8	1.3	9.8
X	0.15	4.3	149	72000000	580000000000	89	223.8	145.5	1.2	14.1
X	0.2	4.6	151.2	73000000	580000000000	161	227.3	257	1.6	19.8
	0.3	5	64.2	31000000	250000000000	55	218.1	167.4	1.4	19.6	GRUBBS_NUMBER
X	0.4	4.8	119.5	58000000	460000000000	131	190	144.2	1.6	18.9
X	0.5	4.6	143.8	69000000	560000000000	130	208.2	174.9	1.6	17.4
X	0.6	5.8	139.5	67000000	540000000000	110	210.6	263.4	1.1	14.6
X	0.7	6.5	153	74000000	590000000000	71	148.1	121.9	1.2	11.8
X	0.8	7	157.5	76000000	610000000000	56	159.7	120.9	1.7	9.1
X	0.85	8.8	187.2	90000000	720000000000	66	133.8	127.5	1.3	7.3
	0.9	10.1	407.8	200000000	1600000000000	39	155.7	204.6	1.2	4.6	GRUBBS_NUMBER
	Mean	5.6	151	73000000	580000000000	96	187.2	165.7	1.4	13.6
	St.Dev.	1.6	18	8700000	69000000000	38.9	33.7	56	0.2	4.5
	Rel.St.Dev.	28.2	11.9	11.9	11.9	40.5	18	33.8	15.6	32.6
Use	Position	Mean Int.	Av. No of Particles	Conc. (p./mL)	Orig. Conc. (p./cm^3)	No. of Traces	X50 (nm)	Peak ø (nm)	Span	Drift (µm/s)	Removal
X	0.1	4.1	163	79000000	630000000000	58	167.4	163.8	1.9	10.5
X	0.15	4.5	138.2	67000000	530000000000	92	210.6	221.3	1.3	15.1
	0.2	4.8	157.8	76000000	610000000000	178	250.4	385.9	1.3	21	GRUBBS_SIZE
	0.3	5.1	49.8	24000000	190000000000	52	200	199.1	1.3	21.1	GRUBBS_NUMBER
X	0.4	5.1	127.5	62000000	490000000000	122	186.7	168.1	2	19.2
X	0.5	5	131.5	63000000	510000000000	98	233.7	139.1	1.7	17.3
X	0.6	5.9	149	72000000	580000000000	96	193.9	180.2	1.6	14.3
X	0.7	6.4	162.8	79000000	630000000000	67	190	196.9	1.8	12.2
X	0.8	6.9	164.2	79000000	630000000000	49	155.9	156.5	1.6	8.6
X	0.85	8.2	197	95000000	760000000000	54	151.2	149	1.3	6.7
	0.9	10	405	200000000	1600000000000	46	136.8	141.1	1.5	3.9	GRUBBS_NUMBER
	Mean	5.8	154.2	74000000	600000000000	79.5	186.2	171.9	1.6	13
	St.Dev.	1.4	22.7	11000000	87000000000	26.1	27.8	26.9	0.3	4.3
	Rel.St.Dev.	23.5	14.7	14.7	14.7	32.9	14.9	15.6	17	33.1
Use	Position	Mean Int.	Av. No of Particles	Conc. (p./mL)	Orig. Conc. (p./cm^3)	No. of Traces	X50 (nm)	Peak ø (nm)	Span	Drift (µm/s)	Removal
X	0.1	4.2	165	80000000	640000000000	55	171.9	191.2	1.4	9.7
X	0.15	4.8	154	74000000	590000000000	97	209.2	234.8	1.2	13.5
	0.2	4.8	133	64000000	510000000000	125	239.1	367.2	1.4	18.9	GRUBBS_SIZE
	0.3	4.9	58.5	28000000	230000000000	53	229.7	162.4	1.6	19.3	GRUBBS_NUMBER
X	0.4	6	151	73000000	580000000000	166	218.1	175	1.4	18.9
X	0.5	5.5	138.2	67000000	530000000000	125	228.7	242.8	1.6	17.6
X	0.6	5.7	134.2	65000000	520000000000	85	176.3	171.5	1.9	14.1
X	0.7	6.4	163.5	79000000	630000000000	77	167.6	240.5	1.8	11.2
X	0.8	7.9	180.2	87000000	700000000000	49	186.7	131	1.6	7.8
X	0.85	8	173.8	84000000	670000000000	55	144.1	156.2	1.5	6
	0.9	9.8	362.8	180000000	1400000000000	40	119.2	126.7	1.5	4.5	GRUBBS_NUMBER
	Mean	6.1	157.5	76000000	610000000000	88.6	187.8	192.9	1.5	12.3
	St.Dev.	1.3	16.2	7800000	63000000000	40.3	28.7	42.2	0.2	4.5
	Rel.St.Dev.	22	10.3	10.3	10.3	45.5	15.3	21.9	13.8	36.8
Use	Position	Mean Int.	Av. No of Particles	Conc. (p./mL)	Orig. Conc. (p./cm^3)	No. of Traces	X50 (nm)	Peak ø (nm)	Span	Drift (µm/s)	Removal
X	0.1	4	158	76000000	610000000000	50	183.4	135.8	1.3	9.8
X	0.15	4.3	149	72000000	580000000000	89	223.8	145.5	1.2	14.1
X	0.2	4.6	151.2	73000000	580000000000	161	227.3	257	1.6	19.8
X	0.4	4.8	119.5	58000000	460000000000	131	190	144.2	1.6	18.9
X	0.5	4.6	143.8	69000000	560000000000	130	208.2	174.9	1.6	17.4
X	0.6	5.8	139.5	67000000	540000000000	110	210.6	263.4	1.1	14.6
X	0.7	6.5	153	74000000	590000000000	71	148.1	121.9	1.2	11.8
X	0.8	7	157.5	76000000	610000000000	56	159.7	120.9	1.7	9.1
X	0.85	8.8	187.2	90000000	720000000000	66	133.8	127.5	1.3	7.3
X	0.1	4.1	163	79000000	630000000000	58	167.4	163.8	1.9	10.5
X	0.15	4.5	138.2	67000000	530000000000	92	210.6	221.3	1.3	15.1
X	0.4	5.1	127.5	62000000	490000000000	122	186.7	168.1	2	19.2
X	0.5	5	131.5	63000000	510000000000	98	233.7	139.1	1.7	17.3
X	0.6	5.9	149	72000000	580000000000	96	193.9	180.2	1.6	14.3
X	0.7	6.4	162.8	79000000	630000000000	67	190	196.9	1.8	12.2
X	0.8	6.9	164.2	79000000	630000000000	49	155.9	156.5	1.6	8.6
X	0.85	8.2	197	95000000	760000000000	54	151.2	149	1.3	6.7
X	0.1	4.2	165	80000000	640000000000	55	171.9	191.2	1.4	9.7
X	0.15	4.8	154	74000000	590000000000	97	209.2	234.8	1.2	13.5
X	0.4	6	151	73000000	580000000000	166	218.1	175	1.4	18.9
X	0.5	5.5	138.2	67000000	530000000000	125	228.7	242.8	1.6	17.6
X	0.6	5.7	134.2	65000000	520000000000	85	176.3	171.5	1.9	14.1
X	0.7	6.4	163.5	79000000	630000000000	77	167.6	240.5	1.8	11.2
X	0.8	7.9	180.2	87000000	700000000000	49	186.7	131	1.6	7.8
X	0.85	8	173.8	84000000	670000000000	55	144.1	156.2	1.5	6
	Mean	5.8	154.072	74400000	594800000000		187.076	176.36
	St.Dev.	1.36616	18.1149	8.87412e+06	7.14796e+10		29.0697	43.7837
	Rel.St.Dev.	23.5545	11.7574	11.9276	12.0174		15.539	24.8263
	Sum					2209
		Particles	STD	Particles/ml urine	STD	X50 (nm)	STD	Peak ø (nm)	STD	Mean	STD
	P21 9.0 ml	118960000000	1.42959e+10	1.32178e+10	1.58844e+09	187.076	28.4824	176.36	42.8991	233.5	128.8

## Sheet: uEVs_P21_13.5_ml
Use	Position	Mean Int.	Av. No of Particles	Conc. (p./mL)	Orig. Conc. (p./cm^3)	No. of Traces	X50 (nm)	Peak ø (nm)	Span	Drift (µm/s)	Removal
X	0.1	4.5	179.8	87000000	690000000000	88	150.9	131.3	1.6	13.3
X	0.15	4.6	177.2	86000000	680000000000	178	235.9	171.4	1.3	16.8
X	0.2	5	163.8	79000000	630000000000	193	209.6	182.5	1.4	22.2
	0.3	5	62.2	30000000	240000000000	55	266.8	279.8	1.2	22	GRUBBS_NUMBER
X	0.4	5.6	149	72000000	580000000000	188	214.9	179.2	1.5	20.8
	0.5	4.7	150.2	73000000	580000000000	159	214.3	275.6	1.5	18.8	GRUBBS_SIZE
X	0.6	5.7	149.8	72000000	580000000000	97	169.4	161.1	1.4	15.8
X	0.7	6.6	171.5	83000000	660000000000	106	183.4	166.2	1.4	12.5
X	0.8	7.1	174.5	84000000	670000000000	70	167.4	160.4	1.6	9.3
X	0.85	8.1	191.5	92000000	740000000000	65	129.3	128.1	1.3	7.1
	0.9	9.9	395.5	190000000	1500000000000	43	144.1	132	1.4	5.1	GRUBBS_NUMBER
	Mean	5.9	169.6	82000000	650000000000	123.1	182.6	160	1.4	14.7
	St.Dev.	1.3	14.7	7100000	57000000000	54.1	35.6	20.3	0.1	5.3
	Rel.St.Dev.	21.8	8.7	8.7	8.7	44	19.5	12.7	8.4	35.7
Use	Position	Mean Int.	Av. No of Particles	Conc. (p./mL)	Orig. Conc. (p./cm^3)	No. of Traces	X50 (nm)	Peak ø (nm)	Span	Drift (µm/s)	Removal
X	0.1	5.9	190.2	92000000	730000000000	53	168.3	158.7	1.5	8.7
X	0.15	5.4	181.8	88000000	700000000000	105	190	183.7	1.6	13.4
X	0.2	5.5	172.5	83000000	670000000000	148	220	172.5	1.4	18.6
	0.3	5.5	67	32000000	260000000000	60	268.3	320.4	1.4	19.7	GRUBBS_NUMBER
X	0.4	5.5	155.2	75000000	600000000000	151	190.8	156.3	1.6	19
	0.5	4.9	156.5	76000000	600000000000	131	191.6	361.6	1.6	17.8	GRUBBS_SIZE
X	0.6	5.6	146	70000000	560000000000	96	171.2	151.9	1.7	15.6
X	0.7	8.4	170.5	82000000	660000000000	92	179.3	173.7	1.4	12.9
X	0.8	7.1	176.2	85000000	680000000000	76	149.1	134.5	1.6	9.8
X	0.85	8.3	206.5	100000000	800000000000	66	145.3	130.6	1.4	7.6
	0.9	10.1	402	190000000	1600000000000	52	129.8	148.2	1.1	5.4	GRUBBS_NUMBER
	Mean	6.5	174.9	84000000	680000000000	98.4	176.7	157.8	1.5	13.2
	St.Dev.	1.3	19	9200000	73000000000	35.7	24.2	18.7	0.1	4.4
	Rel.St.Dev.	19.8	10.9	10.9	10.9	36.3	13.7	11.9	9	33
Use	Position	Mean Int.	Av. No of Particles	Conc. (p./mL)	Orig. Conc. (p./cm^3)	No. of Traces	X50 (nm)	Peak ø (nm)	Span	Drift (µm/s)	Removal
X	0.1	4.5	179.8	87000000	690000000000	88	150.9	131.3	1.6	13.3
X	0.15	4.6	177.2	86000000	680000000000	178	235.9	171.4	1.3	16.8
X	0.2	5	163.8	79000000	630000000000	193	209.6	182.5	1.4	22.2
X	0.4	5.6	149	72000000	580000000000	188	214.9	179.2	1.5	20.8
X	0.6	5.7	149.8	72000000	580000000000	97	169.4	161.1	1.4	15.8
X	0.7	6.6	171.5	83000000	660000000000	106	183.4	166.2	1.4	12.5
X	0.8	7.1	174.5	84000000	670000000000	70	167.4	160.4	1.6	9.3
X	0.85	8.1	191.5	92000000	740000000000	65	129.3	128.1	1.3	7.1
X	0.1	5.9	190.2	92000000	730000000000	53	168.3	158.7	1.5	8.7
X	0.15	5.4	181.8	88000000	700000000000	105	190	183.7	1.6	13.4
X	0.2	5.5	172.5	83000000	670000000000	148	220	172.5	1.4	18.6
X	0.4	5.5	155.2	75000000	600000000000	151	190.8	156.3	1.6	19
X	0.6	5.6	146	70000000	560000000000	96	171.2	151.9	1.7	15.6
X	0.7	8.4	170.5	82000000	660000000000	92	179.3	173.7	1.4	12.9
X	0.8	7.1	176.2	85000000	680000000000	76	149.1	134.5	1.6	9.8
X	0.85	8.3	206.5	100000000	800000000000	66	145.3	130.6	1.4	7.6
	Mean	6.18125	172.25	83125000	664375000000		179.675	158.881
	St.Dev.	1.22995	16.1218	8.15578e+06	6.39759e+10		29.5608	18.9159
	Rel.St.Dev.	19.8981	9.35956	9.81146	9.62949		16.4524	11.9057
	Sum					1772
		Particles	STD	Particles/ml urine	STD	X50 (nm)	STD	Peak ø (nm)	STD	Mean	STD
	P21 13.5 ml	132875000000	1.27952e+10	9.84259e+09	1.42169e+09	179.675	28.6221	158.881	18.3152	232.3	125

## Sheet: Summary
	Particles/ml	Particles	Particles/ml urine	X50 (nm)	Peak ø (nm)	Mean
P21 0.5 ml	4.9913e+10	9.98261e+09	1.99652e+10	179.287	175.391	211.8
P21 1.0 ml	9.46111e+10	1.89222e+10	1.89222e+10	174.55	156.95	231.9
P21 1.5 ml	1.51765e+11	3.03529e+10	2.02353e+10	179.629	175.312	227.8
P21 3.0 ml	220000000000	44000000000	1.46667e+10	184.083	191.611	232.2
P21 4.5 ml	3.08235e+11	6.16471e+10	1.36993e+10	184.006	175.341	235.4
P21 9.0 ml	594800000000	118960000000	1.32178e+10	187.076	176.36	233.5
P21 13.5 ml	664375000000	132875000000	9.84259e+09	179.675	158.881	232.3
			1.57927e+10	181.187	172.835	229.271
			3.97124e+09	4.15105	11.7683	8.03652
			25.146	2.29104	6.80897	3.50524
