# Supplementary material for: Rigorous characterization of urinary extracellular vesicles (uEVs) in the low centrifugation pellet - a neglected source for uEVs
Source: Sci Rep. 2020 Feb 28;10:3701. doi: 10.1038/s41598-020-60619-w (PMC7048852; doi:10.1038/s41598-020-60619-w)
Supplement: Supplementary file 6 — Supplemental information S5Table. [file 41598_2020_60619_MOESM6_ESM.xlsx]

## Sheet: Samples Report With Clusters fo
Erdbruegger_2193 (2), Samples report created on 10/31/2017
Experiment: Erdbruegger_2193 (2)
	Peak List Generator: unknown
		Version: unknown
		Charge States Calculated: unknown
		Deisotoped: unknown
		Textual Annotation: unknown
	Database Set: 1 Database
		Database Name: HUMAN170418.fasta
			Version: unknown
			Taxonomy: All Entries
			Number of Proteins: 92653
		Does database contain common contaminants?: unknown
	Search Engine Set: 1 Search Engine
		Search Engine: Sequest
			Version: IseNode in Proteome Discoverer 1.4.1.14
			Samples: All Samples
			Fragment Tolerance: 1.00 Da (Monoisotopic)
			Parent Tolerance: 10.0 PPM (Monoisotopic)
			Fixed Modifications:
			Variable Modifications: +16 on M (Oxidation), +57 on C (Carbamidomethyl), +71 on C (Propionamide)
			Database: HUMAN170418.fasta (unknown version, 92653 entries)
			Digestion Enzyme: Trypsin
			Max Missed Cleavages: 1
			Probability Model:
				v171025v02: Peptide Prophet with Delta Mass Correction (No decoys found) [all charge states]
	Scaffold: Version: Scaffold_4.8.4
		Modification Metadata Set: 2334 modifications
			Source: C:\Program Files\Scaffold 4\parameters\unimod.xml
			Comment:
		Protein Grouping Strategy: Experiment-wide grouping with protein cluster analysis
		Peptide Thresholds: 60.0% minimum and
		Protein Thresholds: 99.0% minimum and 2 peptides minimum
		Peptide FDR: 1.3% (Prophet)
		Protein FDR: 17.5% (Prophet)
		GO Annotation Source(s): NCBI (downloaded Oct 26, 2017)
		Alternate ID Source(s): FASTA:UniProt/Swiss-Prot Alt. Accession (UniProtKB)
Erdbruegger_2193 (2)
#	Visible?	Starred?	Identified Proteins (1293/1295)	Accession Number	Alternate ID	Molecular Weight	Protein Grouping Ambiguity	Taxonomy	biological adhesion	biological regulation	cell killing	cellular process	developmental process	establishment of localization	growth	immune system process	localization	locomotion	metabolic process	multi-organism process	multicellular organismal process	pigmentation	reproduction	reproductive process	response to stimulus	rhythmic process	viral process	Golgi apparatus	cytoplasm	cytoskeleton	endoplasmic reticulum	endosome	extracellular region	intracellular organelle	membrane	mitochondrion	nucleus	organelle membrane	organelle part	plasma membrane	ribosome	antioxidant activity	transport	binding	catalytic activity	obsolete chaperone regulator activity	chemoattractant activity	chemorepellent activity	electron carrier activity
485	TRUE	Empty	Cluster of Keratin, type II cytoskeletal 2 epidermal OS=Homo sapiens GN=KRT2 PE=1 SV=2 (P35908)	P35908 [12]	KRT2	65 kDa	TRUE	Homo sapiens		cytolysis in other organism involved in symbiotic interaction, extrinsic apoptotic signaling pathway, negative regulation of cytolysis by symbiont of host cells, negative regulation of entry of bacterium into host cell, positive regulation of cell proliferation, regulation of keratinocyte differentiation, tumor necrosis factor-mediated signaling pathway	cytolysis in other organism involved in symbiotic interaction	cell differentiation involved in embryonic placenta development, cornification, cytolysis in other organism involved in symbiotic interaction, extrinsic apoptotic signaling pathway, hemidesmosome assembly, hepatocyte apoptotic process, intermediate filament organization, keratinization, keratinocyte activation, keratinocyte development, keratinocyte migration, peptide cross-linking, sarcomere org…	cell differentiation involved in embryonic placenta development, cornification, ectoderm development, hair follicle development, keratinocyte development, morphogenesis of an epithelium, nail development, sarcomere organization, skin epidermis development			antimicrobial humoral immune response mediated by antimicrobial peptide	keratinocyte migration	keratinocyte migration	peptide cross-linking	antimicrobial humoral immune response mediated by antimicrobial peptide, cytolysis in other organism involved in symbiotic interaction, defense response to Gram-positive bacterium, response to other organism, viral process	cell differentiation involved in embryonic placenta development, cornification, hair follicle development, keratinocyte development, keratinocyte migration, nail development, skin epidermis development		cell differentiation involved in embryonic placenta development	cell differentiation involved in embryonic placenta development	antimicrobial humoral immune response mediated by antimicrobial peptide, defense response to Gram-positive bacterium, extrinsic apoptotic signaling pathway, response to hydrostatic pressure, response to other organism, tumor necrosis factor-mediated signaling pathway, wound healing		viral process		Z disc, costamere, cytosol, mitochondrion	intermediate filament, intermediate filament cytoskeleton, keratin filament			extracellular exosome, extracellular space	Z disc, costamere, intermediate filament, intermediate filament cytoskeleton, keratin filament, mitochondrion, nuclear matrix, nucleoplasm, nucleus	apicolateral plasma membrane, cornified envelope, dystrophin-associated glycoprotein complex, membrane, sarcolemma	mitochondrion	nuclear matrix, nucleoplasm		Z disc, costamere, intermediate filament, keratin filament, nuclear matrix, nucleoplasm	apicolateral plasma membrane, cornified envelope, dystrophin-associated glycoprotein complex, sarcolemma				cytoskeletal protein binding, protein complex binding, scaffold protein binding
482	TRUE	Empty	Cluster of Keratin, type I cytoskeletal 10 OS=Homo sapiens GN=KRT10 PE=1 SV=6 (P13645)	P13645 [10]	KRT10	59 kDa	TRUE	Homo sapiens		Notch signaling pathway, establishment of skin barrier, negative regulation of cell migration, positive regulation of cell growth, positive regulation of hair follicle development, positive regulation of translation		Notch signaling pathway, cell differentiation involved in embryonic placenta development, cornification, hemidesmosome assembly, intermediate filament bundle assembly, intermediate filament organization, keratinization, keratinocyte differentiation, keratinocyte migration, peptide cross-linking, sarcomere organization, viral process	aging, cell differentiation involved in embryonic placenta development, cornification, establishment of skin barrier, hair follicle morphogenesis, morphogenesis of an epithelium, sarcomere organization, skin epidermis development			innate immune response	keratinocyte migration	keratinocyte migration	peptide cross-linking	viral process	cell differentiation involved in embryonic placenta development, cornification, establishment of skin barrier, hair cycle, hair follicle morphogenesis, keratinocyte differentiation, keratinocyte migration, skin epidermis development		cell differentiation involved in embryonic placenta development	cell differentiation involved in embryonic placenta development	Notch signaling pathway, inflammatory response, innate immune response, response to estrogen, response to ionizing radiation, response to zinc ion		viral process		Z disc, costamere, cytoplasm, cytosol, terminal web	intermediate filament, intermediate filament cytoskeleton, keratin filament, terminal web			extracellular exosome, extracellular space	Z disc, costamere, cytoskeleton, intermediate filament, intermediate filament cytoskeleton, keratin filament, nucleus, terminal web	apicolateral plasma membrane, cornified envelope, dystrophin-associated glycoprotein complex, plasma membrane, sarcolemma		nucleus		Z disc, costamere, intermediate filament, keratin filament, terminal web	apicolateral plasma membrane, cornified envelope, dystrophin-associated glycoprotein complex, plasma membrane, sarcolemma				MHC class II protein binding, keratin filament binding
549	TRUE	Empty	Cluster of Myosin-9 OS=Homo sapiens GN=MYH9 PE=1 SV=4 (P35579)	P35579 [8]	MYH9	227 kDa	TRUE	Homo sapiens	platelet aggregation	integrin-mediated signaling pathway, negative regulation of actin filament severing, neuronal action potential, platelet aggregation, positive regulation of protein processing in phagocytic vesicle, regulation of cell shape		actin cytoskeleton reorganization, actin filament-based movement, actomyosin structure organization, blood vessel endothelial cell migration, cardiac muscle fiber development, cytokinetic process, elastic fiber assembly, establishment of T cell polarity, establishment of meiotic spindle localization, integrin-mediated signaling pathway, leukocyte migration, meiotic spindle organization, mitochond…	angiogenesis, cardiac muscle fiber development, in utero embryonic development, mitochondrion morphogenesis, monocyte differentiation, myoblast fusion, platelet formation, skeletal muscle myosin thick filament assembly, skeletal muscle tissue development	establishment of meiotic spindle localization, phagocytosis, engulfment, protein transport		establishment of T cell polarity, leukocyte migration, monocyte differentiation, platelet formation	blood vessel endothelial cell migration, establishment of meiotic spindle localization, leukocyte migration, phagocytosis, engulfment, protein transport	blood vessel endothelial cell migration, leukocyte migration	membrane protein ectodomain proteolysis		angiogenesis, blood vessel endothelial cell migration, cardiac muscle fiber development, in utero embryonic development, monocyte differentiation, neuronal action potential, platelet aggregation, platelet formation, sensory perception of sound, skeletal muscle contraction, skeletal muscle tissue development, smooth muscle contraction		establishment of meiotic spindle localization, meiotic spindle organization	establishment of meiotic spindle localization, meiotic spindle organization	integrin-mediated signaling pathway, platelet aggregation				actomyosin contractile ring, cytosol, melanosome, muscle myosin complex	actin cytoskeleton, actomyosin, actomyosin contractile ring, muscle myosin complex, myosin II complex, myosin II filament, myosin filament, spindle, stress fiber			extracellular exosome, extracellular matrix	actin cytoskeleton, actomyosin, actomyosin contractile ring, melanosome, muscle myosin complex, myosin II complex, myosin II filament, myosin filament, nucleus, spindle, stress fiber	immunological synapse, plasma membrane		nucleus		actomyosin, actomyosin contractile ring, muscle myosin complex, myosin II complex, myosin II filament, myosin filament, spindle, stress fiber	immunological synapse, plasma membrane				ADP binding, ATP binding, RNA binding, actin filament binding, cadherin binding, calmodulin binding, protein anchor, protein domain specific binding, protein homodimerization activity	ATPase activity, actin-dependent ATPase activity, microfilament motor activity
549.1	TRUE	Empty	Myosin-9 OS=Homo sapiens GN=MYH9 PE=1 SV=4	P35579	MYH9	227 kDa	TRUE	Homo sapiens	platelet aggregation	integrin-mediated signaling pathway, negative regulation of actin filament severing, platelet aggregation, positive regulation of protein processing in phagocytic vesicle, regulation of cell shape		actin cytoskeleton reorganization, actin filament-based movement, actomyosin structure organization, blood vessel endothelial cell migration, cytokinetic process, establishment of T cell polarity, establishment of meiotic spindle localization, integrin-mediated signaling pathway, leukocyte migration, meiotic spindle organization, monocyte differentiation, myoblast fusion, phagocytosis, engulfment…	angiogenesis, in utero embryonic development, monocyte differentiation, myoblast fusion, platelet formation	establishment of meiotic spindle localization, phagocytosis, engulfment, protein transport		establishment of T cell polarity, leukocyte migration, monocyte differentiation, platelet formation	blood vessel endothelial cell migration, establishment of meiotic spindle localization, leukocyte migration, phagocytosis, engulfment, protein transport	blood vessel endothelial cell migration, leukocyte migration	membrane protein ectodomain proteolysis		angiogenesis, blood vessel endothelial cell migration, in utero embryonic development, monocyte differentiation, platelet aggregation, platelet formation		establishment of meiotic spindle localization, meiotic spindle organization	establishment of meiotic spindle localization, meiotic spindle organization	integrin-mediated signaling pathway, platelet aggregation				actomyosin contractile ring, cytoplasm, cytosol	actin cytoskeleton, actomyosin contractile ring, myosin II complex, myosin II filament, spindle, stress fiber			extracellular exosome, extracellular matrix	actin cytoskeleton, actomyosin contractile ring, myosin II complex, myosin II filament, nucleus, spindle, stress fiber	immunological synapse, plasma membrane		nucleus		actomyosin contractile ring, myosin II complex, myosin II filament, spindle, stress fiber	immunological synapse, plasma membrane				ADP binding, ATP binding, RNA binding, actin binding, actin filament binding, cadherin binding, calmodulin binding, protein anchor, protein domain specific binding, protein homodimerization activity	actin-dependent ATPase activity, microfilament motor activity, motor activity
381	TRUE	Empty	Cluster of Heat shock protein HSP 90-alpha OS=Homo sapiens GN=HSP90AA1 PE=1 SV=5 (P07900)	P07900 [6]	HSP90AA1	85 kDa	TRUE	Homo sapiens	virion attachment to host cell	ERBB2 signaling pathway, Fc-gamma receptor signaling pathway involved in phagocytosis, negative regulation of cell cycle arrest, negative regulation of complement-dependent cytotoxicity, negative regulation of neuron apoptotic process, negative regulation of proteasomal ubiquitin-dependent protein catabolic process, negative regulation of transforming growth factor beta activation, positive regul…		ERBB2 signaling pathway, Fc-gamma receptor signaling pathway involved in phagocytosis, G2/M transition of mitotic cell cycle, cellular response to drug, cellular response to interleukin-4, cellular response to organic cyclic compound, chaperone-mediated autophagy, chaperone-mediated protein complex assembly, ciliary basal body docking, neutrophil degranulation, positive regulation of cell size, p…	placenta development	Fc-gamma receptor signaling pathway involved in phagocytosis, mitochondrial transport, neutrophil degranulation, protein import into mitochondrial outer membrane, receptor-mediated endocytosis		Fc-gamma receptor signaling pathway involved in phagocytosis, neutrophil degranulation	Fc-gamma receptor signaling pathway involved in phagocytosis, mitochondrial transport, neutrophil degranulation, protein import into mitochondrial outer membrane, receptor-mediated endocytosis		chaperone-mediated autophagy, telomere maintenance via telomerase, xenobiotic metabolic process	virion attachment to host cell	placenta development		placenta development	placenta development	ERBB2 signaling pathway, Fc-gamma receptor signaling pathway involved in phagocytosis, cellular response to drug, cellular response to interleukin-4, cellular response to organic cyclic compound, neutrophil degranulation, response to antibiotic, response to cocaine, response to cold, response to heat, response to salt stress, response to unfolded protein, signal transduction, vascular endothelial…		virion attachment to host cell		cytoplasm, cytosol, endocytic vesicle lumen, ficolin-1-rich granule lumen, lysosomal lumen, lysosomal membrane, melanosome, mitochondrion, ooplasm, secretory granule lumen				extracellular exosome	endocytic vesicle lumen, ficolin-1-rich granule lumen, lysosomal lumen, lysosomal membrane, melanosome, mitochondrion, nucleoplasm, nucleus, secretory granule lumen	apical plasma membrane, basolateral plasma membrane, brush border membrane, lysosomal membrane, plasma membrane, ruffle membrane, sperm head plasma membrane	mitochondrion	nucleoplasm, nucleus	lysosomal membrane	endocytic vesicle lumen, ficolin-1-rich granule lumen, lysosomal lumen, lysosomal membrane, nucleoplasm, secretory granule lumen	apical plasma membrane, basolateral plasma membrane, brush border membrane, ruffle membrane, sperm head plasma membrane				ATP binding, ATP-dependent protein binding, CTP binding, DNA polymerase binding, GTP binding, GTPase binding, MHC class II protein complex binding, TPR domain binding, UTP binding, cadherin binding, dATP binding, disordered domain specific binding, double-stranded RNA binding, drug binding, heat shock protein binding, histone deacetylase binding, histone methyltransferase binding, ion channel bin…	ATPase activity, protein tyrosine kinase activity
112	TRUE	Empty	Cluster of Aminopeptidase N OS=Homo sapiens GN=ANPEP PE=1 SV=4 (P15144)	P15144 [2]	ANPEP	110 kDa	TRUE	Homo sapiens		regulation of blood pressure, signal transduction		cell differentiation, cell-cell signaling, neutrophil degranulation, peptide catabolic process, signal transduction	angiogenesis, cell differentiation	neutrophil degranulation		neutrophil degranulation	neutrophil degranulation		peptide catabolic process		angiogenesis, regulation of blood pressure				neutrophil degranulation, signal transduction				endoplasmic reticulum-Golgi intermediate compartment, lysosomal membrane, secretory granule membrane				extracellular exosome, extracellular space	endoplasmic reticulum-Golgi intermediate compartment, lysosomal membrane, nucleus, secretory granule membrane	external side of plasma membrane, integral component of membrane, lysosomal membrane, plasma membrane, secretory granule membrane		nucleus	lysosomal membrane, secretory granule membrane	lysosomal membrane, secretory granule membrane	external side of plasma membrane				peptide binding, zinc ion binding	metalloaminopeptidase activity, metallopeptidase activity
112.2	TRUE	Empty	Aminopeptidase N OS=Homo sapiens GN=ANPEP PE=1 SV=4	P15144	ANPEP	110 kDa	TRUE	Homo sapiens		regulation of blood pressure, signal transduction		cell differentiation, cell-cell signaling, neutrophil degranulation, peptide catabolic process, signal transduction	angiogenesis, cell differentiation	neutrophil degranulation		neutrophil degranulation	neutrophil degranulation		peptide catabolic process		angiogenesis, regulation of blood pressure				neutrophil degranulation, signal transduction				endoplasmic reticulum-Golgi intermediate compartment, lysosomal membrane, secretory granule membrane				extracellular exosome, extracellular space	endoplasmic reticulum-Golgi intermediate compartment, lysosomal membrane, nucleus, secretory granule membrane	external side of plasma membrane, integral component of membrane, lysosomal membrane, plasma membrane, secretory granule membrane		nucleus	lysosomal membrane, secretory granule membrane	lysosomal membrane, secretory granule membrane	external side of plasma membrane				peptide binding, zinc ion binding	metalloaminopeptidase activity, metallopeptidase activity
719	TRUE	Empty	Cluster of Ras-related protein Rab-3D OS=Homo sapiens GN=RAB3D PE=1 SV=1 (O95716)	O95716 [25]	RAB3D	24 kDa	TRUE	Homo sapiens	substrate adhesion-dependent cell spreading	Rab protein signal transduction, bone resorption, fibroblast growth factor receptor signaling pathway, growth hormone secretion, positive regulation of dopamine uptake involved in synaptic transmission, positive regulation of glycoprotein metabolic process, positive regulation of macroautophagy, positive regulation of regulated secretory pathway, positive regulation of ubiquitin protein ligase ac…		COPII vesicle coating, G2/M transition of mitotic cell cycle, Golgi organization, Golgi to plasma membrane protein transport, Golgi vesicle fusion to target membrane, Rab protein signal transduction, autophagosome assembly, autophagy, axonogenesis, cargo loading into COPII-coated vesicle, cell migration, cellular protein catabolic process, cellular response to insulin stimulus, ciliary basal body…	axonogenesis, embryo development, establishment of neuroblast polarity, polarized epithelial cell differentiation, substrate adhesion-dependent cell spreading	COPII vesicle coating, ER to Golgi vesicle-mediated transport, Golgi to endosome transport, Golgi to plasma membrane protein transport, Golgi vesicle fusion to target membrane, cargo loading into COPII-coated vesicle, endocytic recycling, endocytosis, endosomal transport, endosome to lysosome transport, establishment of protein localization to endoplasmic reticulum membrane, growth hormone secret…		antigen processing and presentation, neutrophil degranulation	COPII vesicle coating, ER to Golgi vesicle-mediated transport, Golgi to endosome transport, Golgi to plasma membrane protein transport, Golgi vesicle fusion to target membrane, basolateral protein localization, cargo loading into COPII-coated vesicle, cell migration, endocytic recycling, endocytosis, endosomal transport, endosome to lysosome transport, establishment of protein localization to end…	cell migration	autophagosome assembly, autophagy, cellular protein catabolic process, peptidyl-cysteine methylation, phosphatidylinositol biosynthetic process, post-translational protein modification	defense response to bacterium, virion assembly	axonogenesis, bone resorption, embryo development, establishment of neuroblast polarity, interleukin-8 secretion	melanosome transport			Rab protein signal transduction, cellular response to insulin stimulus, defense response to bacterium, fibroblast growth factor receptor signaling pathway, neutrophil degranulation		virion assembly	Golgi stack, trans-Golgi network, trans-Golgi network membrane, trans-Golgi network transport vesicle	Golgi apparatus, Golgi stack, autophagosome, azurophil granule membrane, centriole, cytoplasmic microtubule, cytosol, early endosome, early endosome membrane, endoplasmic reticulum membrane, endoplasmic reticulum tubular network, endoplasmic reticulum-Golgi intermediate compartment membrane, insulin-responsive compartment, late endosome, lysosomal membrane, lysosome, melanosome, mitochondrion, pe…	centriole, centrosome, ciliary basal body, cytoplasmic microtubule	endoplasmic reticulum membrane, endoplasmic reticulum tubular network, rough endoplasmic reticulum	early endosome, early endosome membrane, late endosome, postsynaptic recycling endosome, recycling endosome, recycling endosome membrane	extracellular exosome, extracellular matrix	Golgi apparatus, Golgi stack, autophagosome, azurophil granule membrane, centriole, centrosome, ciliary basal body, cytoplasmic microtubule, early endosome, early endosome membrane, endoplasmic reticulum membrane, endoplasmic reticulum tubular network, endoplasmic reticulum-Golgi intermediate compartment membrane, insulin-responsive compartment, late endosome, lysosomal membrane, lysosome, melano…	azurophil granule membrane, early endosome membrane, endoplasmic reticulum membrane, endoplasmic reticulum-Golgi intermediate compartment membrane, lysosomal membrane, nuclear outer membrane-endoplasmic reticulum membrane network, phagocytic vesicle membrane, plasma membrane, pre-autophagosomal structure membrane, recycling endosome membrane, secretory granule membrane, tertiary granule membrane,…	mitochondrion		azurophil granule membrane, early endosome membrane, endoplasmic reticulum-Golgi intermediate compartment membrane, lysosomal membrane, phagocytic vesicle membrane, recycling endosome membrane, secretory granule membrane, tertiary granule membrane, trans-Golgi network membrane, transport vesicle membrane	Golgi stack, azurophil granule membrane, centriole, centrosome, ciliary basal body, ciliary base, cytoplasmic microtubule, early endosome membrane, endoplasmic reticulum membrane, endoplasmic reticulum tubular network, endoplasmic reticulum-Golgi intermediate compartment membrane, lysosomal membrane, phagocytic vesicle membrane, recycling endosome membrane, secretory granule membrane, tertiary gr…	plasma membrane				ATPase binding, GDP binding, GTP binding, GTP-dependent protein binding, Rab GTPase binding, cadherin binding, cadherin binding involved in cell-cell adhesion, ionotropic glutamate receptor binding, myosin V binding, protein kinase binding, syntaxin binding	GTPase activity
103	TRUE	Empty	Cluster of Alpha-actinin-4 OS=Homo sapiens GN=ACTN4 PE=1 SV=2 (O43707)	O43707 [8]	ACTN4	105 kDa	TRUE	Homo sapiens	focal adhesion assembly	negative regulation of cellular component movement, negative regulation of substrate adhesion-dependent cell spreading, peroxisome proliferator activated receptor signaling pathway, positive regulation of NIK/NF-kappaB signaling, positive regulation of cell migration, positive regulation of cellular component movement, positive regulation of pinocytosis, positive regulation of sodium:proton antip…		actin crosslink formation, actin filament bundle assembly, actin filament network formation, bicellular tight junction assembly, focal adhesion assembly, peroxisome proliferator activated receptor signaling pathway, platelet degranulation, platelet formation, platelet morphogenesis, retinoic acid receptor signaling pathway, vesicle transport along actin filament	platelet formation, platelet morphogenesis	platelet degranulation, protein transport, vesicle transport along actin filament		platelet formation	platelet degranulation, protein localization to bicellular tight junction, protein transport, vesicle transport along actin filament				platelet formation				peroxisome proliferator activated receptor signaling pathway, response to hypoxia, retinoic acid receptor signaling pathway				Z disc, cortical cytoskeleton, cytosol, perinuclear region of cytoplasm, platelet alpha granule lumen	cortical cytoskeleton, stress fiber			extracellular exosome, extracellular space	Z disc, cortical cytoskeleton, nuclear body, nucleus, platelet alpha granule lumen, stress fiber	plasma membrane		nuclear body		Z disc, nuclear body, platelet alpha granule lumen, stress fiber	plasma membrane				RNA polymerase II regulatory region sequence-specific DNA binding, actin binding, actin filament binding, calcium ion binding, chromatin DNA binding, double-stranded RNA binding, integrin binding, ion channel binding, nuclear hormone receptor binding, nucleoside binding, protein N-terminus binding, protein homodimerization activity, retinoic acid receptor binding, vinculin binding
241	TRUE	Empty	Cytoplasmic dynein 1 heavy chain 1 OS=Homo sapiens GN=DYNC1H1 PE=1 SV=5	Q14204	DYNC1H1	532 kDa		Homo sapiens		positive regulation of intracellular transport, positive regulation of spindle assembly, regulation of G2/M transition of mitotic cell cycle, regulation of metaphase plate congression, regulation of mitotic spindle organization		G2/M transition of mitotic cell cycle, cell division, ciliary basal body docking, cytoplasmic mRNA processing body assembly, cytoplasmic microtubule organization, establishment of spindle localization, minus-end-directed vesicle transport along microtubule, mitotic spindle organization, neutrophil degranulation, sister chromatid cohesion, stress granule assembly		ER to Golgi vesicle-mediated transport, establishment of spindle localization, minus-end-directed vesicle transport along microtubule, neutrophil degranulation		antigen processing and presentation of exogenous peptide antigen via MHC class II, neutrophil degranulation	ER to Golgi vesicle-mediated transport, establishment of spindle localization, minus-end-directed vesicle transport along microtubule, neutrophil degranulation								neutrophil degranulation				azurophil granule lumen, cytosol	centrosome, cytoplasmic dynein complex, microtubule			extracellular exosome, extracellular matrix	azurophil granule lumen, centrosome, cytoplasmic dynein complex, microtubule	membrane				azurophil granule lumen, centrosome, cytoplasmic dynein complex, microtubule					ATP binding, RNA binding, dynein intermediate chain binding, dynein light chain binding, dynein light intermediate chain binding	ATPase activity, microtubule motor activity
570	TRUE	Empty	Neprilysin OS=Homo sapiens GN=MME PE=1 SV=2	P08473	MME	86 kDa		Homo sapiens		angiotensin maturation		angiotensin maturation, beta-amyloid metabolic process, cellular response to UV-A, cellular response to UV-B, cellular response to cytokine stimulus, creatinine metabolic process, neutrophil degranulation, replicative senescence	kidney development, replicative senescence	neutrophil degranulation		neutrophil degranulation	neutrophil degranulation		angiotensin maturation, beta-amyloid metabolic process, creatinine metabolic process, proteolysis		angiotensin maturation, kidney development, sensory perception of pain				cellular response to UV-A, cellular response to UV-B, cellular response to cytokine stimulus, neutrophil degranulation				secretory granule membrane, synaptic vesicle				extracellular exosome	secretory granule membrane, synaptic vesicle	integral component of plasma membrane, plasma membrane, secretory granule membrane			secretory granule membrane	secretory granule membrane	integral component of plasma membrane				peptide binding, zinc ion binding	endopeptidase activity, exopeptidase activity, metalloendopeptidase activity, metallopeptidase activity
484	TRUE	Empty	Keratin, type II cytoskeletal 1 OS=Homo sapiens GN=KRT1 PE=1 SV=6	P04264	KRT1	66 kDa	TRUE	Homo sapiens		complement activation, lectin pathway, establishment of skin barrier, fibrinolysis, negative regulation of inflammatory response, regulation of angiogenesis, retina homeostasis		cornification, keratinization, neutrophil degranulation, peptide cross-linking	cornification, establishment of skin barrier, skin epidermis development	neutrophil degranulation		complement activation, lectin pathway, neutrophil degranulation	neutrophil degranulation		complement activation, lectin pathway, peptide cross-linking		cornification, establishment of skin barrier, retina homeostasis, skin epidermis development				complement activation, lectin pathway, neutrophil degranulation, response to oxidative stress				cytosol, ficolin-1-rich granule lumen	cytoskeleton, keratin filament			blood microparticle, extracellular exosome, extracellular matrix, extracellular space	cytoskeleton, ficolin-1-rich granule lumen, keratin filament, nucleus	cornified envelope		nucleus		ficolin-1-rich granule lumen, keratin filament	cornified envelope				carbohydrate binding
543	TRUE	Empty	Cluster of Multidrug resistance protein 1 OS=Homo sapiens GN=ABCB1 PE=1 SV=3 (P08183)	P08183 [5]	ABCB1	141 kDa	TRUE	Homo sapiens		ceramide translocation, phospholipid translocation, positive regulation of anion channel activity, regulation of chloride transport, regulation of response to osmotic stress		G2/M transition of mitotic cell cycle, ceramide translocation, phospholipid translocation		ceramide translocation, phospholipid translocation, transmembrane transport, transport			ceramide translocation, phospholipid translocation, transmembrane transport, transport								response to drug								extracellular exosome		apical plasma membrane, integral component of membrane, plasma membrane					apical plasma membrane				ATP binding	ATPase activity, coupled to transmembrane movement of substances, ceramide-translocating ATPase activity, phosphatidylcholine-translocating ATPase activity, phosphatidylethanolamine-translocating ATPase activity, xenobiotic-transporting ATPase activity
543.2	TRUE	Empty	Multidrug resistance protein 1 OS=Homo sapiens GN=ABCB1 PE=1 SV=3	P08183	ABCB1	141 kDa	TRUE	Homo sapiens		ceramide translocation, phospholipid translocation, positive regulation of anion channel activity, regulation of chloride transport, regulation of response to osmotic stress		G2/M transition of mitotic cell cycle, ceramide translocation, phospholipid translocation		ceramide translocation, phospholipid translocation, transmembrane transport, transport			ceramide translocation, phospholipid translocation, transmembrane transport, transport								response to drug								extracellular exosome		apical plasma membrane, integral component of membrane, plasma membrane					apical plasma membrane				ATP binding	ATPase activity, coupled to transmembrane movement of substances, ceramide-translocating ATPase activity, phosphatidylcholine-translocating ATPase activity, phosphatidylethanolamine-translocating ATPase activity, xenobiotic-transporting ATPase activity
309	TRUE	Empty	Fatty acid synthase OS=Homo sapiens GN=FASN PE=1 SV=1	A0A0U1RQF0 (+1)	FASN	273 kDa		unknown
485.2	TRUE	Empty	Keratin, type II cytoskeletal 2 epidermal OS=Homo sapiens GN=KRT2 PE=1 SV=2	P35908	KRT2	65 kDa	TRUE	Homo sapiens				cornification, intermediate filament organization, keratinization, keratinocyte activation, keratinocyte development, keratinocyte migration, peptide cross-linking	cornification, keratinization, keratinocyte development, skin epidermis development				keratinocyte migration	keratinocyte migration	peptide cross-linking		cornification, keratinization, keratinocyte development, keratinocyte migration, skin epidermis development								cytosol	intermediate filament, keratin filament			extracellular exosome, extracellular space	intermediate filament, keratin filament, nucleus	cornified envelope		nucleus		intermediate filament, keratin filament	cornified envelope				cytoskeletal protein binding
787	TRUE	Empty	Serum albumin OS=Homo sapiens GN=ALB PE=1 SV=2	P02768	ALB	69 kDa	TRUE	Homo sapiens		hemolysis by symbiont of host erythrocytes, high-density lipoprotein particle remodeling, maintenance of mitochondrion location, negative regulation of apoptotic process, negative regulation of programmed cell death, retina homeostasis	hemolysis by symbiont of host erythrocytes	cellular response to starvation, hemolysis by symbiont of host erythrocytes, high-density lipoprotein particle remodeling, maintenance of mitochondrion location, platelet degranulation, post-translational protein modification		bile acid and bile salt transport, platelet degranulation, receptor-mediated endocytosis, sodium-independent organic anion transport			bile acid and bile salt transport, maintenance of mitochondrion location, platelet degranulation, receptor-mediated endocytosis, sodium-independent organic anion transport		cellular protein metabolic process, post-translational protein modification	hemolysis by symbiont of host erythrocytes	high-density lipoprotein particle remodeling, retina homeostasis				cellular response to starvation			Golgi apparatus	Golgi apparatus, endoplasmic reticulum, endoplasmic reticulum lumen, platelet alpha granule lumen		endoplasmic reticulum, endoplasmic reticulum lumen		blood microparticle, extracellular exosome, extracellular space	Golgi apparatus, endoplasmic reticulum, endoplasmic reticulum lumen, nucleus, platelet alpha granule lumen			nucleus		endoplasmic reticulum lumen, platelet alpha granule lumen			antioxidant activity		DNA binding, chaperone binding, copper ion binding, drug binding, fatty acid binding, identical protein binding, pyridoxal phosphate binding, toxic substance binding
379	TRUE	Empty	Cluster of Heat shock cognate 71 kDa protein OS=Homo sapiens GN=HSPA8 PE=1 SV=1 (P11142)	P11142 [3]	HSPA8	71 kDa	TRUE	Homo sapiens		negative regulation of inclusion body assembly, negative regulation of supramolecular fiber organization, negative regulation of transcription, DNA-templated, neurotransmitter secretion, positive regulation by host of viral genome replication, positive regulation of calcium-transporting ATPase activity, positive regulation of cyclin-dependent protein serine/threonine kinase activity involved in G…		ATP metabolic process, cellular response to starvation, chaperone mediated protein folding requiring cofactor, chaperone-mediated autophagy translocation complex disassembly, chaperone-mediated protein transport involved in chaperone-mediated autophagy, clathrin coat disassembly, late endosomal microautophagy, mRNA splicing, via spliceosome, male meiosis, male meiosis I, membrane organization, ne…	spermatid development	chaperone-mediated protein transport involved in chaperone-mediated autophagy, clathrin coat disassembly, neurotransmitter secretion, neutrophil degranulation, protein targeting to lysosome involved in chaperone-mediated autophagy		neutrophil degranulation	chaperone-mediated protein transport involved in chaperone-mediated autophagy, clathrin coat disassembly, neurotransmitter secretion, neutrophil degranulation, protein targeting to lysosome involved in chaperone-mediated autophagy		ATP metabolic process, chaperone-mediated protein transport involved in chaperone-mediated autophagy, late endosomal microautophagy, mRNA splicing, via spliceosome, protein methylation, protein targeting to lysosome involved in chaperone-mediated autophagy, transcription, DNA-templated	positive regulation by host of viral genome replication, spermatid development, spermatogenesis, viral process	spermatid development, spermatogenesis		male meiosis, male meiosis I, spermatid development, spermatogenesis	male meiosis, male meiosis I, spermatid development, spermatogenesis	cellular response to starvation, neutrophil degranulation, response to cold, response to heat, response to unfolded protein		viral process		clathrin-sculpted gamma-aminobutyric acid transport vesicle membrane, cytosol, ficolin-1-rich granule lumen, late endosome, lumenal side of lysosomal membrane, lysosomal lumen, lysosomal membrane, melanosome, mitochondrion, secretory granule lumen	meiotic spindle		late endosome	blood microparticle, extracellular exosome, extracellular matrix, extracellular space	clathrin-sculpted gamma-aminobutyric acid transport vesicle membrane, ficolin-1-rich granule lumen, late endosome, lumenal side of lysosomal membrane, lysosomal lumen, lysosomal membrane, male germ cell nucleus, meiotic spindle, melanosome, mitochondrion, nucleolus, nucleoplasm, nucleus, secretory granule lumen, spliceosomal complex, synaptonemal complex	CatSper complex, clathrin-sculpted gamma-aminobutyric acid transport vesicle membrane, lumenal side of lysosomal membrane, lysosomal membrane, plasma membrane	mitochondrion	male germ cell nucleus, nucleolus, nucleoplasm, spliceosomal complex, synaptonemal complex	clathrin-sculpted gamma-aminobutyric acid transport vesicle membrane, lumenal side of lysosomal membrane, lysosomal membrane	clathrin-sculpted gamma-aminobutyric acid transport vesicle membrane, ficolin-1-rich granule lumen, lumenal side of lysosomal membrane, lysosomal lumen, lysosomal membrane, meiotic spindle, nucleolus, nucleoplasm, secretory granule lumen, spliceosomal complex, synaptonemal complex	CatSper complex				ATP binding, C3HC4-type RING finger domain binding, G-protein coupled receptor binding, MHC class II protein complex binding, RNA binding, cadherin binding, disordered domain specific binding, glycolipid binding, heat shock protein binding, phosphatidylserine binding, ubiquitin protein ligase binding, unfolded protein binding	ATPase activity, ATPase activity, coupled
482.1	TRUE	Empty	Keratin, type I cytoskeletal 10 OS=Homo sapiens GN=KRT10 PE=1 SV=6	P13645	KRT10	59 kDa	TRUE	Homo sapiens				cornification, keratinization, keratinocyte differentiation, peptide cross-linking	cornification, keratinocyte differentiation, skin epidermis development						peptide cross-linking		cornification, keratinocyte differentiation, skin epidermis development								cytoplasm, cytosol	intermediate filament			extracellular exosome, extracellular space	intermediate filament, nucleus	cornified envelope, membrane		nucleus		intermediate filament	cornified envelope
889	TRUE	Empty	Tyrosine-protein phosphatase non-receptor type 13 OS=Homo sapiens GN=PTPN13 PE=1 SV=2	Q12923 (+2)	PTPN13	277 kDa		Homo sapiens		regulation of phosphatidylinositol 3-kinase signaling		peptidyl-tyrosine dephosphorylation, phosphatidylinositol biosynthetic process							peptidyl-tyrosine dephosphorylation, phosphatidylinositol biosynthetic process										cytoplasm	cytoskeleton			extracellular exosome	cytoskeleton, nucleus	plasma membrane		nucleus			plasma membrane				phosphatidylinositol 3-kinase regulatory subunit binding	protein tyrosine phosphatase activity
103.4	TRUE	Empty	Alpha-actinin-4 OS=Homo sapiens GN=ACTN4 PE=1 SV=2	O43707	ACTN4	105 kDa	TRUE	Homo sapiens		negative regulation of cellular component movement, negative regulation of substrate adhesion-dependent cell spreading, peroxisome proliferator activated receptor signaling pathway, positive regulation of NIK/NF-kappaB signaling, positive regulation of cell migration, positive regulation of cellular component movement, positive regulation of pinocytosis, positive regulation of sodium:proton antip…		actin filament bundle assembly, bicellular tight junction assembly, peroxisome proliferator activated receptor signaling pathway, platelet degranulation, retinoic acid receptor signaling pathway, vesicle transport along actin filament		platelet degranulation, protein transport, vesicle transport along actin filament			platelet degranulation, protein localization to bicellular tight junction, protein transport, vesicle transport along actin filament								peroxisome proliferator activated receptor signaling pathway, response to hypoxia, retinoic acid receptor signaling pathway				Z disc, cortical cytoskeleton, cytosol, perinuclear region of cytoplasm, platelet alpha granule lumen	cortical cytoskeleton, stress fiber			extracellular exosome, extracellular space	Z disc, cortical cytoskeleton, nuclear body, nucleus, platelet alpha granule lumen, stress fiber			nuclear body		Z disc, nuclear body, platelet alpha granule lumen, stress fiber					RNA binding, RNA polymerase II regulatory region sequence-specific DNA binding, actin binding, actin filament binding, calcium ion binding, chromatin DNA binding, integrin binding, ion channel binding, nuclear hormone receptor binding, nucleoside binding, protein N-terminus binding, protein homodimerization activity, retinoic acid receptor binding
381.2	TRUE	Empty	Heat shock protein HSP 90-beta OS=Homo sapiens GN=HSP90AB1 PE=1 SV=4	P08238	HSP90AB1	83 kDa	TRUE	Homo sapiens	virion attachment to host cell	Fc-gamma receptor signaling pathway involved in phagocytosis, negative regulation of cell cycle arrest, negative regulation of complement-dependent cytotoxicity, negative regulation of neuron apoptotic process, negative regulation of proteasomal ubiquitin-dependent protein catabolic process, negative regulation of transforming growth factor beta activation, positive regulation of cell differentia…		Fc-gamma receptor signaling pathway involved in phagocytosis, cellular response to drug, cellular response to interleukin-4, cellular response to organic cyclic compound, chaperone-mediated protein complex assembly, neutrophil degranulation, positive regulation of cell size, protein folding, supramolecular fiber organization, telomerase holoenzyme complex assembly, telomere maintenance via telome…	placenta development	Fc-gamma receptor signaling pathway involved in phagocytosis, neutrophil degranulation		Fc-gamma receptor signaling pathway involved in phagocytosis, neutrophil degranulation	Fc-gamma receptor signaling pathway involved in phagocytosis, neutrophil degranulation		telomere maintenance via telomerase, xenobiotic metabolic process	virion attachment to host cell	placenta development		placenta development	placenta development	Fc-gamma receptor signaling pathway involved in phagocytosis, cellular response to drug, cellular response to interleukin-4, cellular response to organic cyclic compound, neutrophil degranulation, response to cocaine, response to salt stress, response to unfolded protein, xenobiotic metabolic process		virion attachment to host cell		cytosol, ficolin-1-rich granule lumen, lysosomal membrane, melanosome, mitochondrion, ooplasm, secretory granule lumen				extracellular exosome	ficolin-1-rich granule lumen, lysosomal membrane, melanosome, mitochondrion, nucleoplasm, nucleus, secretory granule lumen	apical plasma membrane, basolateral plasma membrane, brush border membrane, lysosomal membrane, membrane, sperm head plasma membrane	mitochondrion	nucleoplasm	lysosomal membrane	ficolin-1-rich granule lumen, lysosomal membrane, nucleoplasm, secretory granule lumen	apical plasma membrane, basolateral plasma membrane, brush border membrane, sperm head plasma membrane				ATP binding, ATP-dependent protein binding, CTP binding, DNA polymerase binding, GTP binding, MHC class II protein complex binding, TPR domain binding, UTP binding, cadherin binding, dATP binding, disordered domain specific binding, double-stranded RNA binding, drug binding, heat shock protein binding, histone deacetylase binding, histone methyltransferase binding, ion channel binding, peptide bi…
481	TRUE	Empty	Keratin, type I cytoskeletal 9 OS=Homo sapiens GN=KRT9 PE=1 SV=3	P35527	KRT9	62 kDa	TRUE	Homo sapiens				cornification, intermediate filament organization, keratinization	cornification, epidermis development, skin development							spermatogenesis	cornification, skin development, spermatogenesis		spermatogenesis	spermatogenesis					cytosol	intermediate filament			extracellular exosome, extracellular space	intermediate filament, nucleus	membrane		nucleus		intermediate filament
647	TRUE	Empty	Programmed cell death 6-interacting protein OS=Homo sapiens GN=PDCD6IP PE=1 SV=1	Q8WUM4	PDCD6IP	96 kDa		Homo sapiens		positive regulation of exosomal secretion, positive regulation of extracellular exosome assembly, regulation of centrosome duplication, regulation of extracellular exosome assembly, regulation of membrane permeability		actomyosin contractile ring assembly, apoptotic process, bicellular tight junction assembly, cell separation after cytokinesis, maintenance of epithelial cell apical/basal polarity, mitotic cytokinesis, multivesicular body assembly, protein homooligomerization, ubiquitin-independent protein catabolic process via the multivesicular body sorting pathway, viral budding, viral budding via host ESCRT …		protein transport, viral budding, viral budding via host ESCRT complex			protein transport, viral budding, viral budding via host ESCRT complex		ubiquitin-independent protein catabolic process via the multivesicular body sorting pathway	viral budding, viral budding via host ESCRT complex, viral life cycle							viral budding, viral budding via host ESCRT complex, viral life cycle		cytosol, endoplasmic reticulum exit site, melanosome	actomyosin, microtubule organizing center	endoplasmic reticulum exit site		extracellular exosome, extracellular vesicle	actomyosin, endoplasmic reticulum exit site, melanosome, microtubule organizing center	immunological synapse, membrane				actomyosin, endoplasmic reticulum exit site, microtubule organizing center	immunological synapse				calcium-dependent protein binding, protein homodimerization activity, proteinase activated receptor binding
803	TRUE	Empty	Cluster of Sodium/potassium-transporting ATPase subunit alpha-1 OS=Homo sapiens GN=ATP1A1 PE=1 SV=1 (P05023)	P05023 [12]	ATP1A1	113 kDa	TRUE	Homo sapiens		cardiac muscle cell action potential involved in contraction, cell communication by electrical coupling involved in cardiac conduction, cellular potassium ion homeostasis, cellular sodium ion homeostasis, membrane hyperpolarization, membrane repolarization during cardiac muscle cell action potential, negative regulation of glucocorticoid biosynthetic process, negative regulation of heart contract…		cardiac muscle cell action potential involved in contraction, cell communication by electrical coupling involved in cardiac conduction, cellular potassium ion homeostasis, cellular response to mechanical stimulus, cellular response to steroid hormone stimulus, cellular sodium ion homeostasis, potassium ion import, potassium ion import across plasma membrane		membrane repolarization during cardiac muscle cell action potential, potassium ion import, potassium ion import across plasma membrane, sodium ion export from cell			membrane repolarization during cardiac muscle cell action potential, potassium ion import, potassium ion import across plasma membrane, sodium ion export from cell				cardiac muscle cell action potential involved in contraction, cell communication by electrical coupling involved in cardiac conduction, regulation of blood pressure, relaxation of cardiac muscle				cellular response to mechanical stimulus, cellular response to steroid hormone stimulus, response to drug, response to glycoside			Golgi apparatus	Golgi apparatus, endoplasmic reticulum, endosome, melanosome		endoplasmic reticulum	endosome	extracellular exosome, extracellular vesicle	Golgi apparatus, endoplasmic reticulum, endosome, melanosome	T-tubule, apical plasma membrane, basolateral plasma membrane, caveola, hydrogen:potassium-exchanging ATPase complex, integral component of membrane, sarcolemma, sodium:potassium-exchanging ATPase complex					T-tubule, apical plasma membrane, basolateral plasma membrane, caveola, hydrogen:potassium-exchanging ATPase complex, sarcolemma, sodium:potassium-exchanging ATPase complex				ADP binding, ATP binding, ankyrin binding, chaperone binding, phosphatidylinositol 3-kinase binding, potassium ion binding, protein domain specific binding, protein kinase binding, sodium ion binding, steroid hormone binding	hydrogen:potassium-exchanging ATPase activity, phosphatase activity, sodium:potassium-exchanging ATPase activity
372	TRUE	Empty	Cluster of Guanine nucleotide-binding protein G(k) subunit alpha OS=Homo sapiens GN=GNAI3 PE=1 SV=3 (P08754)	P08754 [10]	GNAI3	41 kDa	TRUE	Homo sapiens	platelet aggregation	G-protein coupled receptor signaling pathway, activation of adenylate cyclase activity, adenylate cyclase-activating adrenergic receptor signaling pathway, adenylate cyclase-activating dopamine receptor signaling pathway, adenylate cyclase-inhibiting G-protein coupled receptor signaling pathway, dopamine receptor signaling pathway, genetic imprinting, negative regulation of adenylate cyclase acti…		DNA methylation, G-protein coupled receptor signaling pathway, GTP metabolic process, adenylate cyclase-activating adrenergic receptor signaling pathway, adenylate cyclase-activating dopamine receptor signaling pathway, adenylate cyclase-inhibiting G-protein coupled receptor signaling pathway, cell cycle, cell division, cellular response to catecholamine stimulus, cellular response to forskolin, …	bone development, cartilage development, developmental growth, embryonic cranial skeleton morphogenesis, embryonic hindlimb morphogenesis, endochondral ossification, hair follicle placode formation, multicellular organism growth, post-embryonic body morphogenesis	intracellular transport, vesicle fusion	developmental growth, multicellular organism growth		intracellular transport, vesicle fusion		DNA methylation, GTP metabolic process, energy reserve metabolic process, genetic imprinting		bone development, cartilage development, cognition, embryonic cranial skeleton morphogenesis, embryonic hindlimb morphogenesis, endochondral ossification, hair follicle placode formation, multicellular organism growth, platelet aggregation, post-embryonic body morphogenesis, renal water homeostasis, sensory perception of smell, tissue homeostasis				G-protein coupled receptor signaling pathway, adenylate cyclase-activating adrenergic receptor signaling pathway, adenylate cyclase-activating dopamine receptor signaling pathway, adenylate cyclase-inhibiting G-protein coupled receptor signaling pathway, cellular response to catecholamine stimulus, cellular response to forskolin, cellular response to glucagon stimulus, cellular response to prosta…			Golgi apparatus, trans-Golgi network membrane	Golgi apparatus, cell cortex region, cytosol, lysosomal membrane, trans-Golgi network membrane, zymogen granule	centrosome			extracellular exosome	Golgi apparatus, centrosome, lysosomal membrane, nucleolus, nucleus, trans-Golgi network membrane, zymogen granule	apical plasma membrane, heterotrimeric G-protein complex, intrinsic component of membrane, lysosomal membrane, membrane raft, plasma membrane, trans-Golgi network membrane		nucleolus, nucleus	lysosomal membrane, trans-Golgi network membrane	centrosome, lysosomal membrane, nucleolus, trans-Golgi network membrane	apical plasma membrane, heterotrimeric G-protein complex				D1 dopamine receptor binding, G-protein beta/gamma-subunit complex binding, G-protein coupled serotonin receptor binding, GDP binding, GTP binding, GTPase activating protein binding, beta-2 adrenergic receptor binding, corticotropin-releasing hormone receptor 1 binding, insulin-like growth factor receptor binding, ionotropic glutamate receptor binding, magnesium ion binding, mu-type opioid recept…	GTPase activity
641	TRUE	Empty	Pro-epidermal growth factor OS=Homo sapiens GN=EGF PE=1 SV=2	P01133 (+1)	EGF	134 kDa		Homo sapiens		ERBB2 signaling pathway, ERK1 and ERK2 cascade, STAT protein import into nucleus, Wnt signaling pathway involved in dorsal/ventral axis specification, activation of MAPK activity, activation of MAPKK activity, canonical Wnt signaling pathway, epidermal growth factor receptor signaling pathway, interleukin-7-mediated signaling pathway, negative regulation of ERBB signaling pathway, negative regula…		DNA replication, ERBB2 signaling pathway, ERK1 and ERK2 cascade, STAT protein import into nucleus, Wnt signaling pathway involved in dorsal/ventral axis specification, canonical Wnt signaling pathway, epidermal growth factor receptor signaling pathway, interleukin-7-mediated signaling pathway, membrane organization, phosphatidylinositol-mediated signaling, platelet degranulation	Wnt signaling pathway involved in dorsal/ventral axis specification, angiogenesis, branching morphogenesis of an epithelial tube, embryonic retina morphogenesis in camera-type eye, mammary gland alveolus development	STAT protein import into nucleus, platelet degranulation			STAT protein import into nucleus, platelet degranulation		DNA replication, ERK1 and ERK2 cascade		Wnt signaling pathway involved in dorsal/ventral axis specification, angiogenesis, branching morphogenesis of an epithelial tube, embryonic retina morphogenesis in camera-type eye, mammary gland alveolus development				ERBB2 signaling pathway, ERK1 and ERK2 cascade, STAT protein import into nucleus, Wnt signaling pathway involved in dorsal/ventral axis specification, canonical Wnt signaling pathway, epidermal growth factor receptor signaling pathway, interleukin-7-mediated signaling pathway, phosphatidylinositol-mediated signaling				clathrin-coated vesicle membrane, lysosomal membrane, platelet alpha granule lumen				extracellular exosome, extracellular space	clathrin-coated vesicle membrane, lysosomal membrane, platelet alpha granule lumen	clathrin-coated vesicle membrane, integral component of membrane, lysosomal membrane, plasma membrane			clathrin-coated vesicle membrane, lysosomal membrane	clathrin-coated vesicle membrane, lysosomal membrane, platelet alpha granule lumen	plasma membrane				Wnt-protein binding, calcium ion binding, epidermal growth factor receptor binding, growth factor activity	phosphatidylinositol-4,5-bisphosphate 3-kinase activity, protein tyrosine kinase activity
803.4	TRUE	Empty	Sodium/potassium-transporting ATPase subunit alpha-1 OS=Homo sapiens GN=ATP1A1 PE=1 SV=1	P05023 (+1)	ATP1A1	113 kDa	TRUE	Homo sapiens		cardiac muscle cell action potential involved in contraction, cell communication by electrical coupling involved in cardiac conduction, cellular potassium ion homeostasis, cellular sodium ion homeostasis, membrane hyperpolarization, membrane repolarization during cardiac muscle cell action potential, negative regulation of glucocorticoid biosynthetic process, negative regulation of heart contract…		cardiac muscle cell action potential involved in contraction, cell communication by electrical coupling involved in cardiac conduction, cellular potassium ion homeostasis, cellular response to mechanical stimulus, cellular response to steroid hormone stimulus, cellular sodium ion homeostasis, potassium ion import, potassium ion import across plasma membrane		membrane repolarization during cardiac muscle cell action potential, potassium ion import, potassium ion import across plasma membrane, sodium ion export from cell			membrane repolarization during cardiac muscle cell action potential, potassium ion import, potassium ion import across plasma membrane, sodium ion export from cell				cardiac muscle cell action potential involved in contraction, cell communication by electrical coupling involved in cardiac conduction, regulation of blood pressure, relaxation of cardiac muscle				cellular response to mechanical stimulus, cellular response to steroid hormone stimulus, response to drug, response to glycoside			Golgi apparatus	Golgi apparatus, endoplasmic reticulum, endosome, melanosome		endoplasmic reticulum	endosome	extracellular exosome, extracellular vesicle	Golgi apparatus, endoplasmic reticulum, endosome, melanosome	T-tubule, apical plasma membrane, basolateral plasma membrane, caveola, integral component of membrane, plasma membrane, sarcolemma, sodium:potassium-exchanging ATPase complex					T-tubule, apical plasma membrane, basolateral plasma membrane, caveola, sarcolemma, sodium:potassium-exchanging ATPase complex				ADP binding, ATP binding, ankyrin binding, chaperone binding, phosphatidylinositol 3-kinase binding, potassium ion binding, protein domain specific binding, protein kinase binding, sodium ion binding, steroid hormone binding	phosphatase activity, sodium:potassium-exchanging ATPase activity
538	TRUE	Empty	Moesin OS=Homo sapiens GN=MSN PE=1 SV=3	P26038	MSN	68 kDa	TRUE	Homo sapiens	T cell aggregation	interleukin-12-mediated signaling pathway, positive regulation of cellular protein catabolic process, positive regulation of early endosome to late endosome transport, positive regulation of gene expression, positive regulation of podosome assembly, positive regulation of protein localization to early endosome, regulation of cell shape, regulation of cell size, regulation of lymphocyte migration,…		T cell migration, T cell proliferation, cellular response to testosterone stimulus, establishment of endothelial barrier, establishment of epithelial cell apical/basal polarity, immunological synapse formation, interleukin-12-mediated signaling pathway, leukocyte migration, membrane to membrane docking, movement of cell or subcellular component, regulation of cell size	establishment of endothelial barrier, establishment of epithelial cell apical/basal polarity, gland morphogenesis			T cell migration, T cell proliferation, immunological synapse formation, leukocyte migration	T cell migration, leukocyte migration	T cell migration, leukocyte migration			gland morphogenesis				cellular response to testosterone stimulus, interleukin-12-mediated signaling pathway				cytoplasm, cytosol, perinuclear region of cytoplasm	cytoskeleton			blood microparticle, extracellular exosome, extracellular space	cytoskeleton, nucleus	apical plasma membrane, basolateral plasma membrane, microvillus membrane, plasma membrane		nucleus			apical plasma membrane, basolateral plasma membrane, microvillus membrane, plasma membrane				actin binding, cell adhesion molecule binding, double-stranded RNA binding, protein kinase binding, receptor binding
696	TRUE	Empty	Cluster of Protein-glutamine gamma-glutamyltransferase 4 OS=Homo sapiens GN=TGM4 PE=1 SV=2 (P49221)	P49221 [2]	TGM4	77 kDa	TRUE	Homo sapiens				peptide cross-linking							peptide cross-linking									Golgi apparatus	Golgi apparatus				extracellular exosome, extracellular matrix	Golgi apparatus										metal ion binding	protein-glutamine gamma-glutamyltransferase activity
696.2	TRUE	Empty	Protein-glutamine gamma-glutamyltransferase 4 OS=Homo sapiens GN=TGM4 PE=1 SV=2	P49221	TGM4	77 kDa	TRUE	Homo sapiens				peptide cross-linking							peptide cross-linking									Golgi apparatus	Golgi apparatus				extracellular exosome, extracellular matrix	Golgi apparatus										metal ion binding	protein-glutamine gamma-glutamyltransferase activity
304	TRUE	Empty	Ezrin OS=Homo sapiens GN=EZR PE=1 SV=3	E7EQR4 (+1)	EZR	69 kDa	TRUE	unknown
381.1	TRUE	Empty	Heat shock protein HSP 90-alpha OS=Homo sapiens GN=HSP90AA1 PE=1 SV=5	P07900 (+1)	HSP90AA1	85 kDa	TRUE	Homo sapiens		ERBB2 signaling pathway, Fc-gamma receptor signaling pathway involved in phagocytosis, positive regulation of nitric oxide biosynthetic process, positive regulation of telomerase activity, protein stabilization, regulation of G2/M transition of mitotic cell cycle, regulation of cellular response to heat, regulation of nitric-oxide synthase activity, regulation of protein complex assembly, regulat…		ERBB2 signaling pathway, Fc-gamma receptor signaling pathway involved in phagocytosis, G2/M transition of mitotic cell cycle, chaperone-mediated autophagy, chaperone-mediated protein complex assembly, ciliary basal body docking, neutrophil degranulation, protein import into mitochondrial outer membrane, protein refolding, protein unfolding, telomerase holoenzyme complex assembly, telomere mainten…		Fc-gamma receptor signaling pathway involved in phagocytosis, mitochondrial transport, neutrophil degranulation, protein import into mitochondrial outer membrane, receptor-mediated endocytosis		Fc-gamma receptor signaling pathway involved in phagocytosis, neutrophil degranulation	Fc-gamma receptor signaling pathway involved in phagocytosis, mitochondrial transport, neutrophil degranulation, protein import into mitochondrial outer membrane, receptor-mediated endocytosis		chaperone-mediated autophagy, telomere maintenance via telomerase						ERBB2 signaling pathway, Fc-gamma receptor signaling pathway involved in phagocytosis, neutrophil degranulation, response to antibiotic, response to cold, response to heat, response to unfolded protein, vascular endothelial growth factor receptor signaling pathway				cytosol, endocytic vesicle lumen, ficolin-1-rich granule lumen, lysosomal lumen, melanosome, secretory granule lumen				extracellular exosome, extracellular region	endocytic vesicle lumen, ficolin-1-rich granule lumen, lysosomal lumen, melanosome, nucleoplasm, nucleus, secretory granule lumen	plasma membrane, ruffle membrane		nucleoplasm, nucleus		endocytic vesicle lumen, ficolin-1-rich granule lumen, lysosomal lumen, nucleoplasm, secretory granule lumen	plasma membrane, ruffle membrane				ATP binding, DNA polymerase binding, GTPase binding, MHC class II protein complex binding, RNA binding, TPR domain binding, disordered domain specific binding, histone deacetylase binding, nucleotide binding, protein homodimerization activity, protein tyrosine kinase binding, unfolded protein binding	ATPase activity, protein tyrosine kinase activity
262	TRUE	Empty	Cluster of Dipeptidyl peptidase 4 OS=Homo sapiens GN=DPP4 PE=1 SV=2 (P27487)	P27487 [2]	DPP4	88 kDa	TRUE	Homo sapiens	cell adhesion	T cell costimulation, negative regulation of extracellular matrix disassembly, positive regulation of cell proliferation, regulation of cell-cell adhesion mediated by integrin, regulation of insulin secretion		T cell activation, endothelial cell migration				T cell activation, T cell costimulation	endothelial cell migration	endothelial cell migration			behavioral fear response, endothelial cell migration				behavioral fear response, response to hypoxia				endocytic vesicle, lysosomal membrane				extracellular exosome, extracellular region	endocytic vesicle, lysosomal membrane	apical plasma membrane, integral component of membrane, invadopodium membrane, lamellipodium membrane, lysosomal membrane, membrane raft, plasma membrane			lysosomal membrane	lysosomal membrane	apical plasma membrane, invadopodium membrane, lamellipodium membrane				identical protein binding, protease binding, protein homodimerization activity, receptor binding	dipeptidyl-peptidase activity, serine-type endopeptidase activity, serine-type peptidase activity
262.2	TRUE	Empty	Dipeptidyl peptidase 4 OS=Homo sapiens GN=DPP4 PE=1 SV=2	P27487	DPP4	88 kDa	TRUE	Homo sapiens	cell adhesion	T cell costimulation, negative regulation of extracellular matrix disassembly, positive regulation of cell proliferation, regulation of cell-cell adhesion mediated by integrin, regulation of insulin secretion		T cell activation, endothelial cell migration				T cell activation, T cell costimulation	endothelial cell migration	endothelial cell migration			behavioral fear response, endothelial cell migration				behavioral fear response, response to hypoxia				endocytic vesicle, lysosomal membrane				extracellular exosome, extracellular region	endocytic vesicle, lysosomal membrane	apical plasma membrane, integral component of membrane, invadopodium membrane, lamellipodium membrane, lysosomal membrane, membrane raft, plasma membrane			lysosomal membrane	lysosomal membrane	apical plasma membrane, invadopodium membrane, lamellipodium membrane				identical protein binding, protease binding, protein homodimerization activity, receptor binding	dipeptidyl-peptidase activity, serine-type endopeptidase activity, serine-type peptidase activity
377	TRUE	Empty	Cluster of Heat shock 70 kDa protein 1B OS=Homo sapiens GN=HSPA1B PE=1 SV=1 (A0A0G2JIW1)	A0A0G2JIW1 [3]	HSPA1B	70 kDa	TRUE	unknown
379.2	TRUE	Empty	Heat shock cognate 71 kDa protein OS=Homo sapiens GN=HSPA8 PE=1 SV=1	P11142	HSPA8	71 kDa	TRUE	Homo sapiens		negative regulation of supramolecular fiber organization, negative regulation of transcription, DNA-templated, neurotransmitter secretion, positive regulation by host of viral genome replication, positive regulation of mRNA splicing, via spliceosome, regulation of cell cycle, regulation of cellular response to heat, regulation of mRNA stability, regulation of protein complex assembly, regulation …		ATP metabolic process, cellular response to starvation, chaperone mediated protein folding requiring cofactor, chaperone-mediated autophagy translocation complex disassembly, chaperone-mediated protein transport involved in chaperone-mediated autophagy, clathrin coat disassembly, late endosomal microautophagy, mRNA splicing, via spliceosome, membrane organization, neurotransmitter secretion, neut…		chaperone-mediated protein transport involved in chaperone-mediated autophagy, clathrin coat disassembly, neurotransmitter secretion, neutrophil degranulation, protein targeting to lysosome involved in chaperone-mediated autophagy		neutrophil degranulation	chaperone-mediated protein transport involved in chaperone-mediated autophagy, clathrin coat disassembly, neurotransmitter secretion, neutrophil degranulation, protein targeting to lysosome involved in chaperone-mediated autophagy		ATP metabolic process, chaperone-mediated protein transport involved in chaperone-mediated autophagy, late endosomal microautophagy, mRNA splicing, via spliceosome, protein methylation, protein targeting to lysosome involved in chaperone-mediated autophagy, transcription, DNA-templated	positive regulation by host of viral genome replication, viral process					cellular response to starvation, neutrophil degranulation, response to unfolded protein		viral process		clathrin-sculpted gamma-aminobutyric acid transport vesicle membrane, cytosol, ficolin-1-rich granule lumen, late endosome, lumenal side of lysosomal membrane, lysosomal lumen, lysosomal membrane, melanosome, secretory granule lumen			late endosome	blood microparticle, extracellular exosome, extracellular matrix, extracellular space	clathrin-sculpted gamma-aminobutyric acid transport vesicle membrane, ficolin-1-rich granule lumen, late endosome, lumenal side of lysosomal membrane, lysosomal lumen, lysosomal membrane, melanosome, nucleolus, nucleoplasm, nucleus, secretory granule lumen, spliceosomal complex	clathrin-sculpted gamma-aminobutyric acid transport vesicle membrane, lumenal side of lysosomal membrane, lysosomal membrane, plasma membrane		nucleolus, nucleoplasm, spliceosomal complex	clathrin-sculpted gamma-aminobutyric acid transport vesicle membrane, lumenal side of lysosomal membrane, lysosomal membrane	clathrin-sculpted gamma-aminobutyric acid transport vesicle membrane, ficolin-1-rich granule lumen, lumenal side of lysosomal membrane, lysosomal lumen, lysosomal membrane, nucleolus, nucleoplasm, secretory granule lumen, spliceosomal complex	plasma membrane				ATP binding, C3HC4-type RING finger domain binding, G-protein coupled receptor binding, MHC class II protein complex binding, RNA binding, cadherin binding, enzyme binding, heat shock protein binding, phosphatidylserine binding, ubiquitin protein ligase binding, unfolded protein binding	ATPase activity, ATPase activity, coupled
806	TRUE	Empty	Cluster of Solute carrier family 12 member 1 OS=Homo sapiens GN=SLC12A1 PE=1 SV=2 (Q13621)	Q13621 [3]	SLC12A1	121 kDa	TRUE	Homo sapiens						ion transmembrane transport, potassium ion transport, sodium ion transport			ion transmembrane transport, potassium ion transport, sodium ion transport																extracellular exosome		apical plasma membrane, integral component of membrane, plasma membrane					apical plasma membrane, plasma membrane
806.2	TRUE	Empty	Solute carrier family 12 member 1 OS=Homo sapiens GN=SLC12A1 PE=1 SV=2	Q13621 (+1)	SLC12A1	121 kDa	TRUE	Homo sapiens						ion transmembrane transport, potassium ion transport, sodium ion transport			ion transmembrane transport, potassium ion transport, sodium ion transport																extracellular exosome		apical plasma membrane, integral component of membrane, plasma membrane					apical plasma membrane, plasma membrane
462	TRUE	Empty	Cluster of Isoform 3 of Unconventional myosin-Ic OS=Homo sapiens GN=MYO1C (O00159-3)	O00159-3 [2]	MYO1C	120 kDa	TRUE	unknown
462.1	TRUE	Empty	Isoform 3 of Unconventional myosin-Ic OS=Homo sapiens GN=MYO1C	O00159-3	MYO1C	120 kDa	TRUE	unknown
705	TRUE	Empty	Cluster of Pyruvate kinase PKM OS=Homo sapiens GN=PKM PE=1 SV=4 (P14618)	P14618 [2]	PKM	58 kDa	TRUE	Homo sapiens				ATP biosynthetic process, canonical glycolysis, cellular response to insulin stimulus, neutrophil degranulation, programmed cell death, protein homotetramerization, pyruvate biosynthetic process	animal organ regeneration, liver development, skeletal muscle tissue regeneration	neutrophil degranulation	skeletal muscle tissue regeneration	neutrophil degranulation	neutrophil degranulation		ATP biosynthetic process, canonical glycolysis, pyruvate biosynthetic process		animal organ regeneration, liver development				cellular response to insulin stimulus, neutrophil degranulation, response to gravity, response to hypoxia, response to muscle inactivity, response to nutrient, skeletal muscle tissue regeneration				cytosol, ficolin-1-rich granule lumen, mitochondrion, secretory granule lumen				extracellular exosome, extracellular matrix, extracellular vesicle	ficolin-1-rich granule lumen, mitochondrion, nucleus, secretory granule lumen		mitochondrion	nucleus		ficolin-1-rich granule lumen, secretory granule lumen					ADP binding, ATP binding, MHC class II protein complex binding, RNA binding, cadherin binding, identical protein binding, magnesium ion binding, potassium ion binding, thyroid hormone binding	kinase activity, pyruvate kinase activity
705.2	TRUE	Empty	Pyruvate kinase PKM OS=Homo sapiens GN=PKM PE=1 SV=4	P14618	PKM	58 kDa	TRUE	Homo sapiens				ATP biosynthetic process, canonical glycolysis, cellular response to insulin stimulus, neutrophil degranulation, programmed cell death, protein homotetramerization, pyruvate biosynthetic process	animal organ regeneration, liver development, skeletal muscle tissue regeneration	neutrophil degranulation	skeletal muscle tissue regeneration	neutrophil degranulation	neutrophil degranulation		ATP biosynthetic process, canonical glycolysis, pyruvate biosynthetic process		animal organ regeneration, liver development				cellular response to insulin stimulus, neutrophil degranulation, response to gravity, response to hypoxia, response to muscle inactivity, response to nutrient, skeletal muscle tissue regeneration				cytosol, ficolin-1-rich granule lumen, mitochondrion, secretory granule lumen				extracellular exosome, extracellular matrix, extracellular vesicle	ficolin-1-rich granule lumen, mitochondrion, nucleus, secretory granule lumen		mitochondrion	nucleus		ficolin-1-rich granule lumen, secretory granule lumen					ADP binding, ATP binding, MHC class II protein complex binding, RNA binding, cadherin binding, identical protein binding, magnesium ion binding, potassium ion binding, thyroid hormone binding	kinase activity, pyruvate kinase activity
713	TRUE	Empty	Cluster of Ras GTPase-activating-like protein IQGAP1 OS=Homo sapiens GN=IQGAP1 PE=1 SV=1 (P46940)	P46940 [3]	IQGAP1	189 kDa	TRUE	Homo sapiens		epidermal growth factor receptor signaling pathway, fibroblast growth factor receptor signaling pathway, negative regulation of dephosphorylation, platelet-derived growth factor receptor signaling pathway, positive regulation of MAP kinase activity, positive regulation of cellular protein localization, positive regulation of dendrite development, positive regulation of focal adhesion assembly, po…		cellular response to calcium ion, cellular response to epidermal growth factor stimulus, cellular response to platelet-derived growth factor stimulus, epidermal growth factor receptor signaling pathway, fibroblast growth factor receptor signaling pathway, glomerular visceral epithelial cell development, neuron projection extension, neutrophil degranulation, platelet-derived growth factor receptor…	glomerular visceral epithelial cell development, neuron projection extension, positive regulation of dendrite development	neutrophil degranulation	neuron projection extension	neutrophil degranulation	neutrophil degranulation				glomerular visceral epithelial cell development, neuron projection extension, positive regulation of dendrite development				cellular response to calcium ion, cellular response to epidermal growth factor stimulus, cellular response to platelet-derived growth factor stimulus, epidermal growth factor receptor signaling pathway, fibroblast growth factor receptor signaling pathway, neutrophil degranulation, platelet-derived growth factor receptor signaling pathway, response to angiotensin				cytoplasm, cytoplasmic ribonucleoprotein granule, cytosol, secretory granule membrane	actin filament, microtubule			extracellular exosome	actin filament, cytoplasmic ribonucleoprotein granule, microtubule, nucleus, secretory granule membrane	extrinsic component of cytoplasmic side of plasma membrane, lateral plasma membrane, membrane raft, plasma membrane, secretory granule membrane		nucleus	secretory granule membrane	actin filament, microtubule, secretory granule membrane	extrinsic component of cytoplasmic side of plasma membrane, lateral plasma membrane				Rac GTPase binding, S100 protein binding, cadherin binding, calcium ion binding, calmodulin binding, mitogen-activated protein kinase binding, phosphatidylinositol-3,4,5-trisphosphate binding, protein complex binding, protein domain specific binding, protein phosphatase binding
713.1	TRUE	Empty	Ras GTPase-activating-like protein IQGAP1 OS=Homo sapiens GN=IQGAP1 PE=1 SV=1	P46940	IQGAP1	189 kDa	TRUE	Homo sapiens		epidermal growth factor receptor signaling pathway, fibroblast growth factor receptor signaling pathway, negative regulation of dephosphorylation, platelet-derived growth factor receptor signaling pathway, positive regulation of MAP kinase activity, positive regulation of cellular protein localization, positive regulation of dendrite development, positive regulation of focal adhesion assembly, po…		cellular response to calcium ion, cellular response to epidermal growth factor stimulus, cellular response to platelet-derived growth factor stimulus, epidermal growth factor receptor signaling pathway, fibroblast growth factor receptor signaling pathway, glomerular visceral epithelial cell development, neuron projection extension, neutrophil degranulation, platelet-derived growth factor receptor…	glomerular visceral epithelial cell development, neuron projection extension, positive regulation of dendrite development	neutrophil degranulation	neuron projection extension	neutrophil degranulation	neutrophil degranulation				glomerular visceral epithelial cell development, neuron projection extension, positive regulation of dendrite development				cellular response to calcium ion, cellular response to epidermal growth factor stimulus, cellular response to platelet-derived growth factor stimulus, epidermal growth factor receptor signaling pathway, fibroblast growth factor receptor signaling pathway, neutrophil degranulation, platelet-derived growth factor receptor signaling pathway, response to angiotensin				cytoplasm, cytoplasmic ribonucleoprotein granule, cytosol, secretory granule membrane	actin filament, microtubule			extracellular exosome	actin filament, cytoplasmic ribonucleoprotein granule, microtubule, nucleus, secretory granule membrane	extrinsic component of cytoplasmic side of plasma membrane, lateral plasma membrane, membrane raft, plasma membrane, secretory granule membrane		nucleus	secretory granule membrane	actin filament, microtubule, secretory granule membrane	extrinsic component of cytoplasmic side of plasma membrane, lateral plasma membrane				Rac GTPase binding, S100 protein binding, cadherin binding, calcium ion binding, calmodulin binding, mitogen-activated protein kinase binding, phosphatidylinositol-3,4,5-trisphosphate binding, protein complex binding, protein domain specific binding, protein phosphatase binding
377.1	TRUE	Empty	Heat shock 70 kDa protein 1B OS=Homo sapiens GN=HSPA1B PE=1 SV=1	A0A0G2JIW1 (+1)	HSPA1B	70 kDa	TRUE	unknown
547	TRUE	Empty	Myoferlin OS=Homo sapiens GN=MYOF PE=1 SV=1	Q9NZM1 (+1)	MYOF	235 kDa		Homo sapiens		regulation of vascular endothelial growth factor receptor signaling pathway		cellular response to heat, myoblast fusion, plasma membrane repair	myoblast fusion								blood circulation, muscle contraction				cellular response to heat, plasma membrane repair				cytoplasmic vesicle, cytoplasmic vesicle membrane				extracellular exosome	cytoplasmic vesicle, cytoplasmic vesicle membrane, intracellular membrane-bounded organelle, nuclear envelope, nuclear membrane	caveola, cytoplasmic vesicle membrane, integral component of membrane, nuclear membrane, plasma membrane		nuclear envelope, nuclear membrane	cytoplasmic vesicle membrane, nuclear membrane	cytoplasmic vesicle membrane, nuclear envelope, nuclear membrane	caveola				phospholipid binding
106	TRUE	Empty	Cluster of Alpha-enolase OS=Homo sapiens GN=ENO1 PE=1 SV=2 (P06733)	P06733 [6]	ENO1	47 kDa	TRUE	Homo sapiens		negative regulation of cell growth, negative regulation of hypoxia-induced intrinsic apoptotic signaling pathway, negative regulation of transcription from RNA polymerase II promoter, negative regulation of transcription, DNA-templated, positive regulation of ATP biosynthetic process, positive regulation of muscle contraction, positive regulation of plasminogen activation		canonical glycolysis, glycolytic process, response to virus, transcription, DNA-templated							canonical glycolysis, gluconeogenesis, glycolytic process, transcription, DNA-templated	response to virus					response to virus		response to virus		M band, cell cortex region, cytosol, phosphopyruvate hydratase complex				extracellular exosome, extracellular space	M band, nucleus	membrane, plasma membrane		nucleus		M band	plasma membrane				GTPase binding, RNA binding, RNA polymerase II regulatory region sequence-specific DNA binding, cadherin binding, magnesium ion binding, protein homodimerization activity	phosphopyruvate hydratase activity
119	TRUE	Empty	Cluster of Annexin A4 OS=Homo sapiens GN=ANXA4 PE=1 SV=4 (P09525)	P09525 [2]	ANXA4	36 kDa	TRUE	Homo sapiens		Notch signaling pathway, negative regulation of NF-kappaB transcription factor activity, negative regulation of apoptotic process, negative regulation of interleukin-8 secretion, regulation of transcription from RNA polymerase II promoter		Notch signaling pathway, epithelial cell differentiation	epithelial cell differentiation												Notch signaling pathway				perinuclear region of cytoplasm				extracellular exosome	nuclear membrane, nucleus	nuclear membrane, plasma membrane, vesicle membrane		nuclear membrane	nuclear membrane, vesicle membrane	nuclear membrane, vesicle membrane	plasma membrane				NF-kappaB binding, calcium ion binding, calcium-dependent phospholipid binding, calcium-dependent protein binding, identical protein binding
119.1	TRUE	Empty	Annexin A4 OS=Homo sapiens GN=ANXA4 PE=1 SV=4	P09525	ANXA4	36 kDa	TRUE	Homo sapiens		Notch signaling pathway, negative regulation of NF-kappaB transcription factor activity, negative regulation of apoptotic process, negative regulation of interleukin-8 secretion, regulation of transcription from RNA polymerase II promoter		Notch signaling pathway, epithelial cell differentiation	epithelial cell differentiation												Notch signaling pathway				perinuclear region of cytoplasm				extracellular exosome	nuclear membrane, nucleus	nuclear membrane, plasma membrane, vesicle membrane		nuclear membrane	nuclear membrane, vesicle membrane	nuclear membrane, vesicle membrane	plasma membrane				NF-kappaB binding, calcium ion binding, calcium-dependent phospholipid binding, calcium-dependent protein binding, identical protein binding
415	TRUE	Empty	Cluster of Isocitrate dehydrogenase [NADP] cytoplasmic OS=Homo sapiens GN=IDH1 PE=1 SV=2 (O75874)	O75874 [3]	IDH1	47 kDa	TRUE	Homo sapiens		negative regulation of glial cell migration, negative regulation of glial cell proliferation, negative regulation of matrix metallopeptidase secretion, regulation of phospholipid biosynthetic process, regulation of phospholipid catabolic process		2-oxoglutarate metabolic process, NADP biosynthetic process, NADPH regeneration, glutathione metabolic process, glyoxylate cycle, isocitrate metabolic process, mitochondrion organization, negative regulation of glial cell migration, negative regulation of glial cell proliferation, neutrophil degranulation, tricarboxylic acid cycle	female gonad development, negative regulation of glial cell migration, negative regulation of glial cell proliferation	neutrophil degranulation		neutrophil degranulation	neutrophil degranulation		2-oxoglutarate metabolic process, NADP biosynthetic process, NADPH regeneration, glutathione metabolic process, glyoxylate cycle, isocitrate metabolic process, tricarboxylic acid cycle		female gonad development, negative regulation of glial cell migration, negative regulation of glial cell proliferation		female gonad development	female gonad development	neutrophil degranulation, response to oxidative stress, response to steroid hormone				cytosol, ficolin-1-rich granule lumen, mitochondrial inner membrane, mitochondrial matrix, mitochondrion, peroxisomal matrix, peroxisome, secretory granule lumen, tertiary granule lumen				extracellular exosome	ficolin-1-rich granule lumen, mitochondrial inner membrane, mitochondrial matrix, mitochondrion, peroxisomal matrix, peroxisome, secretory granule lumen, tertiary granule lumen	mitochondrial inner membrane	mitochondrial inner membrane, mitochondrial matrix		mitochondrial inner membrane	ficolin-1-rich granule lumen, mitochondrial inner membrane, mitochondrial matrix, peroxisomal matrix, secretory granule lumen, tertiary granule lumen					NAD binding, NADP binding, cadherin binding, magnesium ion binding, protein homodimerization activity, receptor binding	(R)-2-hydroxyglutarate dehydrogenase activity, isocitrate dehydrogenase (NADP+) activity
415.1	TRUE	Empty	Isocitrate dehydrogenase [NADP] cytoplasmic OS=Homo sapiens GN=IDH1 PE=1 SV=2	O75874	IDH1	47 kDa	TRUE	Homo sapiens		regulation of phospholipid biosynthetic process, regulation of phospholipid catabolic process		2-oxoglutarate metabolic process, NADPH regeneration, glutathione metabolic process, glyoxylate cycle, isocitrate metabolic process, neutrophil degranulation, tricarboxylic acid cycle	female gonad development	neutrophil degranulation		neutrophil degranulation	neutrophil degranulation		2-oxoglutarate metabolic process, NADPH regeneration, glutathione metabolic process, glyoxylate cycle, isocitrate metabolic process, tricarboxylic acid cycle		female gonad development		female gonad development	female gonad development	neutrophil degranulation, response to oxidative stress, response to steroid hormone				cytosol, ficolin-1-rich granule lumen, mitochondrion, peroxisomal matrix, peroxisome, secretory granule lumen, tertiary granule lumen				extracellular exosome	ficolin-1-rich granule lumen, mitochondrion, peroxisomal matrix, peroxisome, secretory granule lumen, tertiary granule lumen		mitochondrion			ficolin-1-rich granule lumen, peroxisomal matrix, secretory granule lumen, tertiary granule lumen					NAD binding, NADP binding, cadherin binding, magnesium ion binding, protein homodimerization activity, receptor binding	(R)-2-hydroxyglutarate dehydrogenase activity, isocitrate dehydrogenase (NADP+) activity
485.4	TRUE	Empty	Keratin, type II cytoskeletal 5 OS=Homo sapiens GN=KRT5 PE=1 SV=3	P13647	KRT5	62 kDa	TRUE	Homo sapiens				cornification, hemidesmosome assembly, keratinization	cornification, epidermis development								cornification								cytoplasm, cytosol, mitochondrion	intermediate filament, keratin filament			extracellular exosome	intermediate filament, keratin filament, mitochondrion, nucleus	plasma membrane	mitochondrion	nucleus		intermediate filament, keratin filament	plasma membrane				scaffold protein binding
500	TRUE	Empty	Cluster of L-lactate dehydrogenase B chain OS=Homo sapiens GN=LDHB PE=1 SV=2 (P07195)	P07195 [5]	LDHB	37 kDa	TRUE	Homo sapiens		positive regulation of apoptotic process		NAD metabolic process, glycolytic process, lactate metabolic process	post-embryonic animal organ development, substantia nigra development						NAD metabolic process, carbohydrate metabolic process, glycolytic process, lactate metabolic process		post-embryonic animal organ development, substantia nigra development				response to cAMP, response to drug, response to estrogen, response to glucose, response to hydrogen peroxide, response to hypoxia, response to nutrient				cytosol, mitochondrion				extracellular exosome	mitochondrion, nucleus	membrane raft	mitochondrion	nucleus							NAD binding, cadherin binding, identical protein binding, kinase binding	L-lactate dehydrogenase activity
470	TRUE	Empty	Cluster of Isoform 6 of Unconventional myosin-VI OS=Homo sapiens GN=MYO6 (Q9UM54-6)	Q9UM54-6 [2]	MYO6	149 kDa	TRUE	unknown
470.1	TRUE	Empty	Isoform 6 of Unconventional myosin-VI OS=Homo sapiens GN=MYO6	Q9UM54-6	MYO6	149 kDa	TRUE	unknown
471	TRUE	Empty	Cluster of Isoform 8 of Filamin-B OS=Homo sapiens GN=FLNB (O75369-8)	O75369-8 [8]	FLNB	282 kDa	TRUE	unknown				cell junction assembly, muscle fiber development	muscle fiber development																Z disc, costamere, cytosol, sarcoplasm	cytoskeleton				Z disc, costamere, cytoskeleton	plasma membrane, sarcolemma				Z disc, costamere	plasma membrane, sarcolemma				actin filament binding, ankyrin binding, cytoskeletal protein binding
471.3	TRUE	Empty	Isoform 8 of Filamin-B OS=Homo sapiens GN=FLNB	O75369-8	FLNB	282 kDa	TRUE	unknown
495	TRUE	Empty	Kinesin-like protein KIF12 OS=Homo sapiens GN=KIF12 PE=1 SV=3	Q96FN5	KIF12	71 kDa		Homo sapiens				microtubule-based movement																	cytoplasm	kinesin complex, microtubule			extracellular exosome	kinesin complex, microtubule					kinesin complex, microtubule					ATP binding, microtubule binding	ATPase activity, microtubule motor activity
628	TRUE	Empty	Plastin-2 OS=Homo sapiens GN=LCP1 PE=1 SV=6	P13796	LCP1	70 kDa	TRUE	Homo sapiens		interleukin-12-mediated signaling pathway, positive regulation of podosome assembly, protein kinase A signaling, regulation of intracellular protein transport		T cell activation involved in immune response, actin crosslink formation, actin filament bundle assembly, actin filament network formation, cell migration, extracellular matrix disassembly, interleukin-12-mediated signaling pathway, protein kinase A signaling	animal organ regeneration			T cell activation involved in immune response	cell migration	cell migration			animal organ regeneration				T cell activation involved in immune response, interleukin-12-mediated signaling pathway, protein kinase A signaling				cytoplasm, cytosol	actin cytoskeleton, actin filament, actin filament bundle, podosome			extracellular exosome, extracellular space	actin cytoskeleton, actin filament, actin filament bundle, podosome	phagocytic cup, plasma membrane, ruffle membrane				actin filament, actin filament bundle, podosome	phagocytic cup, plasma membrane, ruffle membrane				GTPase binding, actin filament binding, calcium ion binding, identical protein binding
711	TRUE	Empty	Radixin OS=Homo sapiens GN=RDX PE=1 SV=1	P35241	RDX	69 kDa	TRUE	Homo sapiens		barbed-end actin filament capping, negative regulation of GTPase activity, negative regulation of adherens junction organization, negative regulation of cell size, negative regulation of homotypic cell-cell adhesion, positive regulation of G1/S transition of mitotic cell cycle, positive regulation of cell migration, positive regulation of cellular protein catabolic process, positive regulation of…		barbed-end actin filament capping, cellular response to platelet-derived growth factor stimulus, cellular response to thyroid hormone stimulus, establishment of endothelial barrier, establishment of protein localization to plasma membrane, microvillus assembly, negative regulation of cell size, protein kinase A signaling	establishment of endothelial barrier	establishment of protein localization to plasma membrane			apical protein localization, establishment of protein localization, establishment of protein localization to plasma membrane								cellular response to platelet-derived growth factor stimulus, cellular response to thyroid hormone stimulus, protein kinase A signaling				cortical actin cytoskeleton	cortical actin cytoskeleton			extracellular exosome, extracellular space	cortical actin cytoskeleton	T-tubule, apical plasma membrane, plasma membrane				cortical actin cytoskeleton, stereocilium	T-tubule, apical plasma membrane, plasma membrane				ATPase binding, RNA binding, actin binding, cadherin binding, protein domain specific binding, protein homodimerization activity, protein kinase A binding
881	TRUE	Empty	Cluster of Tubulin beta-4B chain OS=Homo sapiens GN=TUBB4B PE=1 SV=1 (P68371)	P68371 [4]	TUBB4B	50 kDa	TRUE	Homo sapiens		regulation of G2/M transition of mitotic cell cycle	natural killer cell mediated cytotoxicity	G2/M transition of mitotic cell cycle, cell division, ciliary basal body docking, microtubule-based process, movement of cell or subcellular component, neutrophil degranulation, spindle assembly		cytoskeleton-dependent intracellular transport, neutrophil degranulation		natural killer cell mediated cytotoxicity, neutrophil degranulation	cytoskeleton-dependent intracellular transport, neutrophil degranulation								natural killer cell mediated cytotoxicity, neutrophil degranulation				azurophil granule lumen, cytoplasmic ribonucleoprotein granule, cytosol	microtubule, microtubule cytoskeleton			extracellular exosome, extracellular matrix, extracellular vesicle	azurophil granule lumen, cytoplasmic ribonucleoprotein granule, microtubule, microtubule cytoskeleton, nuclear envelope lumen, nucleus	membrane raft		nuclear envelope lumen		azurophil granule lumen, microtubule, nuclear envelope lumen					GTP binding, GTPase activating protein binding, MHC class I protein binding, double-stranded RNA binding, protein complex binding, protein domain specific binding, ubiquitin protein ligase binding, unfolded protein binding	GTPase activity
22	TRUE	Empty	Cluster of 14-3-3 protein zeta/delta OS=Homo sapiens GN=YWHAZ PE=1 SV=1 (P63104)	P63104 [2]	YWHAZ	28 kDa	TRUE	Homo sapiens		negative regulation of apoptotic process, platelet activation, positive regulation of protein insertion into mitochondrial membrane involved in apoptotic signaling pathway, regulation of mRNA stability, signal transduction		Golgi reassembly, membrane organization, platelet activation, positive regulation of protein insertion into mitochondrial membrane involved in apoptotic signaling pathway, signal transduction		establishment of Golgi localization, positive regulation of protein insertion into mitochondrial membrane involved in apoptotic signaling pathway, protein targeting			establishment of Golgi localization, positive regulation of protein insertion into mitochondrial membrane involved in apoptotic signaling pathway, protein targeting				platelet activation				platelet activation, signal transduction				cytoplasmic vesicle membrane, cytosol, melanosome, mitochondrion				blood microparticle, extracellular exosome, extracellular space	cytoplasmic vesicle membrane, melanosome, mitochondrion, nucleoplasm, nucleus	cytoplasmic vesicle membrane	mitochondrion	nucleoplasm	cytoplasmic vesicle membrane	cytoplasmic vesicle membrane, nucleoplasm					RNA binding, cadherin binding, identical protein binding, ion channel binding, protein domain specific binding, protein kinase binding, transcription factor binding, ubiquitin protein ligase binding
22.1	TRUE	Empty	14-3-3 protein zeta/delta OS=Homo sapiens GN=YWHAZ PE=1 SV=1	P63104	YWHAZ	28 kDa	TRUE	Homo sapiens		negative regulation of apoptotic process, platelet activation, positive regulation of protein insertion into mitochondrial membrane involved in apoptotic signaling pathway, regulation of mRNA stability, signal transduction		Golgi reassembly, membrane organization, platelet activation, positive regulation of protein insertion into mitochondrial membrane involved in apoptotic signaling pathway, signal transduction		establishment of Golgi localization, positive regulation of protein insertion into mitochondrial membrane involved in apoptotic signaling pathway, protein targeting			establishment of Golgi localization, positive regulation of protein insertion into mitochondrial membrane involved in apoptotic signaling pathway, protein targeting				platelet activation				platelet activation, signal transduction				cytoplasmic vesicle membrane, cytosol, melanosome, mitochondrion				blood microparticle, extracellular exosome, extracellular space	cytoplasmic vesicle membrane, melanosome, mitochondrion, nucleoplasm, nucleus	cytoplasmic vesicle membrane	mitochondrion	nucleoplasm	cytoplasmic vesicle membrane	cytoplasmic vesicle membrane, nucleoplasm					RNA binding, cadherin binding, identical protein binding, ion channel binding, protein domain specific binding, protein kinase binding, transcription factor binding, ubiquitin protein ligase binding
61	TRUE	Empty	Cluster of Actin, aortic smooth muscle OS=Homo sapiens GN=ACTA2 PE=1 SV=1 (P62736)	P62736 [10]	ACTA2	42 kDa	TRUE	Homo sapiens	platelet aggregation	Fc-gamma receptor signaling pathway involved in phagocytosis, ephrin receptor signaling pathway, platelet aggregation, positive regulation of gene expression, positive regulation of gene expression, epigenetic, regulation of blood pressure, retina homeostasis, vascular endothelial growth factor receptor signaling pathway, vascular smooth muscle contraction		ATP-dependent chromatin remodeling, Fc-gamma receptor signaling pathway involved in phagocytosis, cell junction assembly, ephrin receptor signaling pathway, glomerular mesangial cell development, membrane organization, movement of cell or subcellular component, platelet aggregation, postsynaptic actin cytoskeleton organization, protein deubiquitination, response to virus, vascular endothelial gro…	glomerular mesangial cell development, mesenchyme migration, substantia nigra development	Fc-gamma receptor signaling pathway involved in phagocytosis		Fc-gamma receptor signaling pathway involved in phagocytosis	Fc-gamma receptor signaling pathway involved in phagocytosis		protein deubiquitination	response to virus	glomerular mesangial cell development, mesenchyme migration, muscle contraction, platelet aggregation, regulation of blood pressure, retina homeostasis, substantia nigra development, vascular smooth muscle contraction				Fc-gamma receptor signaling pathway involved in phagocytosis, ephrin receptor signaling pathway, platelet aggregation, response to virus, vascular endothelial growth factor receptor signaling pathway		response to virus		cortical cytoskeleton, cytoplasm, cytoplasmic ribonucleoprotein granule, cytosol, dense body, smooth muscle contractile fiber	actin cytoskeleton, cortical cytoskeleton, cytoskeleton			blood microparticle, extracellular exosome, extracellular space	NuA4 histone acetyltransferase complex, actin cytoskeleton, cortical cytoskeleton, cytoplasmic ribonucleoprotein granule, cytoskeleton, nuclear chromatin, nucleoplasm, smooth muscle contractile fiber	membrane, plasma membrane		NuA4 histone acetyltransferase complex, nuclear chromatin, nucleoplasm		NuA4 histone acetyltransferase complex, nuclear chromatin, nucleoplasm, smooth muscle contractile fiber	plasma membrane				ATP binding, Tat protein binding, identical protein binding, kinesin binding, nitric-oxide synthase binding, protein kinase binding
106.1	TRUE	Empty	Alpha-enolase OS=Homo sapiens GN=ENO1 PE=1 SV=2	P06733	ENO1	47 kDa	TRUE	Homo sapiens		negative regulation of cell growth, negative regulation of hypoxia-induced intrinsic apoptotic signaling pathway, negative regulation of transcription from RNA polymerase II promoter, negative regulation of transcription, DNA-templated, positive regulation of ATP biosynthetic process, positive regulation of muscle contraction, positive regulation of plasminogen activation		canonical glycolysis, response to virus, transcription, DNA-templated							canonical glycolysis, gluconeogenesis, transcription, DNA-templated	response to virus					response to virus		response to virus		M band, cell cortex region, cytosol, phosphopyruvate hydratase complex				extracellular exosome, extracellular space	M band, nucleus	membrane, plasma membrane		nucleus		M band	plasma membrane				GTPase binding, RNA binding, RNA polymerase II regulatory region sequence-specific DNA binding, cadherin binding, magnesium ion binding, protein homodimerization activity	phosphopyruvate hydratase activity
117	TRUE	Empty	Cluster of Annexin A2 OS=Homo sapiens GN=ANXA2 PE=1 SV=2 (P07355)	P07355 [3]	ANXA2	39 kDa	TRUE	Homo sapiens		body fluid secretion, catabolism by host of symbiont protein, fibrinolysis, interleukin-12-mediated signaling pathway, negative regulation by host of symbiont molecular function, negative regulation of development of symbiont involved in interaction with host, negative regulation of low-density lipoprotein particle receptor catabolic process, positive regulation of fibroblast proliferation, posit…		collagen fibril organization, interleukin-12-mediated signaling pathway, membrane budding, membrane raft assembly, neutrophil degranulation, osteoclast development, protein heterotetramerization, protein targeting to plasma membrane	angiogenesis, osteoclast development	body fluid secretion, membrane budding, neutrophil degranulation, protein targeting to plasma membrane		neutrophil degranulation, osteoclast development	body fluid secretion, membrane budding, neutrophil degranulation, protein targeting to plasma membrane		catabolism by host of symbiont protein	catabolism by host of symbiont protein, negative regulation by host of symbiont molecular function	angiogenesis, osteoclast development				interleukin-12-mediated signaling pathway, neutrophil degranulation, response to thyroid hormone				azurophil granule lumen, cell cortex, cytoplasm, cytosol, early endosome, late endosome membrane, lysosomal membrane, macropinosome, melanosome, perinuclear region of cytoplasm			early endosome, late endosome membrane, macropinosome	basement membrane, extracellular exosome, extracellular space	azurophil granule lumen, early endosome, late endosome membrane, lipid particle, lysosomal membrane, macropinosome, melanosome, nucleus	basolateral plasma membrane, extrinsic component of plasma membrane, late endosome membrane, lysosomal membrane, membrane raft, plasma membrane, sarcolemma		nucleus	late endosome membrane, lysosomal membrane	azurophil granule lumen, late endosome membrane, lysosomal membrane	basolateral plasma membrane, extrinsic component of plasma membrane, plasma membrane, sarcolemma				RNA binding, Rab GTPase binding, S100 protein binding, cadherin binding involved in cell-cell adhesion, calcium ion binding, calcium-dependent phospholipid binding, calcium-dependent protein binding, cytoskeletal protein binding, identical protein binding, phosphatidylinositol-4,5-bisphosphate binding, protease binding
117.2	TRUE	Empty	Annexin A2 OS=Homo sapiens GN=ANXA2 PE=1 SV=2	P07355 (+1)	ANXA2	39 kDa	TRUE	Homo sapiens		body fluid secretion, catabolism by host of symbiont protein, fibrinolysis, interleukin-12-mediated signaling pathway, negative regulation by host of symbiont molecular function, negative regulation of development of symbiont involved in interaction with host, negative regulation of low-density lipoprotein particle receptor catabolic process, positive regulation of fibroblast proliferation, posit…		collagen fibril organization, interleukin-12-mediated signaling pathway, membrane budding, membrane raft assembly, neutrophil degranulation, osteoclast development, protein heterotetramerization, protein targeting to plasma membrane	angiogenesis, osteoclast development	body fluid secretion, membrane budding, neutrophil degranulation, protein targeting to plasma membrane		neutrophil degranulation, osteoclast development	body fluid secretion, membrane budding, neutrophil degranulation, protein targeting to plasma membrane		catabolism by host of symbiont protein	catabolism by host of symbiont protein, negative regulation by host of symbiont molecular function	angiogenesis, osteoclast development				interleukin-12-mediated signaling pathway, neutrophil degranulation, response to thyroid hormone				azurophil granule lumen, cell cortex, cytoplasm, cytosol, early endosome, late endosome membrane, lysosomal membrane, macropinosome, melanosome, perinuclear region of cytoplasm			early endosome, late endosome membrane, macropinosome	basement membrane, extracellular exosome, extracellular space	azurophil granule lumen, early endosome, late endosome membrane, lipid particle, lysosomal membrane, macropinosome, melanosome, nucleus	basolateral plasma membrane, extrinsic component of plasma membrane, late endosome membrane, lysosomal membrane, membrane raft, plasma membrane, sarcolemma		nucleus	late endosome membrane, lysosomal membrane	azurophil granule lumen, late endosome membrane, lysosomal membrane	basolateral plasma membrane, extrinsic component of plasma membrane, plasma membrane, sarcolemma				RNA binding, Rab GTPase binding, S100 protein binding, cadherin binding involved in cell-cell adhesion, calcium ion binding, calcium-dependent phospholipid binding, calcium-dependent protein binding, cytoskeletal protein binding, identical protein binding, phosphatidylinositol-4,5-bisphosphate binding, protease binding
119.2	TRUE	Empty	Annexin OS=Homo sapiens GN=ANXA4 PE=1 SV=1	Q6P452	ANXA4	34 kDa	TRUE	unknown
120	TRUE	Empty	Cluster of Annexin A5 OS=Homo sapiens GN=ANXA5 PE=1 SV=2 (P08758)	P08758 [2]	ANXA5	36 kDa	TRUE	Homo sapiens		blood coagulation, negative regulation of apoptotic process, negative regulation of coagulation, signal transduction		platelet degranulation, signal transduction		platelet degranulation			platelet degranulation				blood coagulation				blood coagulation, response to organic substance, signal transduction				cytoplasm, cytosol				endothelial microparticle, extracellular exosome, extracellular region		external side of plasma membrane, membrane					external side of plasma membrane				calcium ion binding, calcium-dependent phospholipid binding
120.1	TRUE	Empty	Annexin A5 OS=Homo sapiens GN=ANXA5 PE=1 SV=2	P08758	ANXA5	36 kDa	TRUE	Homo sapiens		blood coagulation, negative regulation of apoptotic process, negative regulation of coagulation, signal transduction		platelet degranulation, signal transduction		platelet degranulation			platelet degranulation				blood coagulation				blood coagulation, response to organic substance, signal transduction				cytoplasm, cytosol				endothelial microparticle, extracellular exosome, extracellular region		external side of plasma membrane, membrane					external side of plasma membrane				calcium ion binding, calcium-dependent phospholipid binding
228	TRUE	Empty	Cluster of Copine-3 OS=Homo sapiens GN=CPNE3 PE=1 SV=1 (O75131)	O75131 [8]	CPNE3	60 kDa	TRUE	Homo sapiens		ERBB2 signaling pathway, positive regulation of cell migration, positive regulation of dendrite extension		ERBB2 signaling pathway, cellular response to calcium ion, cellular response to growth factor stimulus, chemical synaptic transmission, glycerophospholipid biosynthetic process, neutrophil degranulation, positive regulation of dendrite extension	nervous system development, positive regulation of dendrite extension	neutrophil degranulation, vesicle-mediated transport		neutrophil degranulation	neutrophil degranulation, vesicle-mediated transport		glycerophospholipid biosynthetic process, lipid metabolic process		nervous system development, positive regulation of dendrite extension				ERBB2 signaling pathway, cellular response to calcium ion, cellular response to growth factor stimulus, neutrophil degranulation				azurophil granule membrane, clathrin-coated endocytic vesicle, cytosol, endosome, mitochondrion			endosome	extracellular exosome	azurophil granule membrane, clathrin-coated endocytic vesicle, endosome, mitochondrion, nucleolus, nucleus	azurophil granule membrane, membrane, plasma membrane	mitochondrion	nucleolus	azurophil granule membrane	azurophil granule membrane, nucleolus	plasma membrane				RNA binding, calcium ion binding, calcium-dependent phospholipid binding, calcium-dependent protein binding, phosphatidylserine binding, receptor tyrosine kinase binding	protein serine/threonine kinase activity
244	TRUE	Empty	Cluster of Cytosolic 10-formyltetrahydrofolate dehydrogenase OS=Homo sapiens GN=ALDH1L1 PE=1 SV=2 (O75891)	O75891 [3]	ALDH1L1	99 kDa	TRUE	Homo sapiens				10-formyltetrahydrofolate catabolic process, folic acid metabolic process, one-carbon metabolic process							10-formyltetrahydrofolate catabolic process, biosynthetic process, folic acid metabolic process, one-carbon metabolic process										cytosol, mitochondrion				extracellular exosome	mitochondrion		mitochondrion									aldehyde dehydrogenase (NAD) activity, formyltetrahydrofolate dehydrogenase activity, hydroxymethyl-, formyl- and related transferase activity
470.2	TRUE	Empty	Unconventional myosin-VI OS=Homo sapiens GN=MYO6 PE=1 SV=1	A0A0D9SGC1	MYO6	150 kDa	TRUE	unknown
492	TRUE	Empty	Cluster of Kinesin-1 heavy chain OS=Homo sapiens GN=KIF5B PE=1 SV=1 (P33176)	P33176 [5]	KIF5B	110 kDa	TRUE	Homo sapiens		positive regulation of establishment of protein localization to plasma membrane, positive regulation of insulin secretion involved in cellular response to glucose stimulus, positive regulation of intracellular protein transport, positive regulation of potassium ion transport, positive regulation of synaptic transmission, GABAergic, positive regulation of vesicle fusion, positive regulation of vol…		axon guidance, cytoplasm organization, microtubule-based movement, plus-end-directed vesicle transport along microtubule, stress granule disassembly, vesicle transport along microtubule	axon guidance, hippocampus development	cytoskeleton-dependent intracellular transport, plus-end-directed vesicle transport along microtubule, vesicle transport along microtubule			centrosome localization, cytoskeleton-dependent intracellular transport, plus-end-directed vesicle transport along microtubule, vesicle transport along microtubule	axon guidance			axon guidance, hippocampus development				axon guidance				cytosol, endocytic vesicle, perinuclear region of cytoplasm	ciliary rootlet, kinesin complex, microtubule, microtubule organizing center				ciliary rootlet, endocytic vesicle, kinesin complex, microtubule, microtubule organizing center	membrane				ciliary rootlet, kinesin complex, microtubule, microtubule organizing center					ATP binding, JUN kinase binding, cadherin binding, microtubule binding, microtubule lateral binding	ATP-dependent microtubule motor activity, plus-end-directed, microtubule motor activity
612	TRUE	Empty	Cluster of Phosphoglycerate kinase 1 OS=Homo sapiens GN=PGK1 PE=1 SV=3 (P00558)	P00558 [2]	PGK1	45 kDa	TRUE	Homo sapiens		negative regulation of angiogenesis		canonical glycolysis, cellular response to hypoxia, epithelial cell differentiation, glycolytic process, phosphorylation	epithelial cell differentiation						canonical glycolysis, gluconeogenesis, glycolytic process, phosphorylation, plasminogen activation						cellular response to hypoxia				cytosol				extracellular exosome, extracellular space		membrane, membrane raft									ATP binding	phosphoglycerate kinase activity, protein-disulfide reductase activity
612.1	TRUE	Empty	Phosphoglycerate kinase 1 OS=Homo sapiens GN=PGK1 PE=1 SV=3	P00558	PGK1	45 kDa	TRUE	Homo sapiens		negative regulation of angiogenesis		canonical glycolysis, cellular response to hypoxia, epithelial cell differentiation, glycolytic process, phosphorylation	epithelial cell differentiation						canonical glycolysis, gluconeogenesis, glycolytic process, phosphorylation, plasminogen activation						cellular response to hypoxia				cytosol				extracellular exosome, extracellular space		membrane, membrane raft									ATP binding	phosphoglycerate kinase activity, protein-disulfide reductase activity
880	TRUE	Empty	Cluster of Tubulin alpha-4A chain OS=Homo sapiens GN=TUBA4A PE=1 SV=1 (P68366)	P68366 [6]	TUBA4A	50 kDa	TRUE	Homo sapiens		regulation of G2/M transition of mitotic cell cycle		G2/M transition of mitotic cell cycle, cell division, cellular response to interleukin-4, ciliary basal body docking, microtubule cytoskeleton organization, microtubule-based process, platelet degranulation		cytoskeleton-dependent intracellular transport, platelet degranulation			cytoskeleton-dependent intracellular transport, platelet degranulation								cellular response to interleukin-4				cytoplasmic microtubule, cytosol	cytoplasmic microtubule, microtubule cytoskeleton			extracellular exosome	cytoplasmic microtubule, microtubule cytoskeleton	membrane raft				cytoplasmic microtubule					GTP binding, double-stranded RNA binding, ubiquitin protein ligase binding	GTPase activity
957	TRUE	Empty	Xaa-Pro aminopeptidase 2 OS=Homo sapiens GN=XPNPEP2 PE=1 SV=3	O43895	XPNPEP2	76 kDa	TRUE	Homo sapiens				C-terminal protein lipidation							C-terminal protein lipidation														extracellular exosome, extracellular region		anchored component of membrane, plasma membrane					plasma membrane				metal ion binding	aminopeptidase activity, metalloaminopeptidase activity
61.2	TRUE	Empty	Actin, cytoplasmic 1 OS=Homo sapiens GN=ACTB PE=1 SV=1	P60709 (+1)	ACTB	42 kDa	TRUE	Homo sapiens	platelet aggregation	Fc-gamma receptor signaling pathway involved in phagocytosis, ephrin receptor signaling pathway, platelet aggregation, positive regulation of gene expression, epigenetic, retina homeostasis, vascular endothelial growth factor receptor signaling pathway		ATP-dependent chromatin remodeling, Fc-gamma receptor signaling pathway involved in phagocytosis, cell junction assembly, ephrin receptor signaling pathway, membrane organization, movement of cell or subcellular component, platelet aggregation, postsynaptic actin cytoskeleton organization, protein deubiquitination, vascular endothelial growth factor receptor signaling pathway	substantia nigra development	Fc-gamma receptor signaling pathway involved in phagocytosis		Fc-gamma receptor signaling pathway involved in phagocytosis	Fc-gamma receptor signaling pathway involved in phagocytosis		protein deubiquitination		platelet aggregation, retina homeostasis, substantia nigra development				Fc-gamma receptor signaling pathway involved in phagocytosis, ephrin receptor signaling pathway, platelet aggregation, vascular endothelial growth factor receptor signaling pathway				cortical cytoskeleton, cytoplasmic ribonucleoprotein granule, cytosol, dense body	cortical cytoskeleton			blood microparticle, extracellular exosome, extracellular space	NuA4 histone acetyltransferase complex, cortical cytoskeleton, cytoplasmic ribonucleoprotein granule, nuclear chromatin, nucleoplasm	membrane, plasma membrane		NuA4 histone acetyltransferase complex, nuclear chromatin, nucleoplasm		NuA4 histone acetyltransferase complex, nuclear chromatin, nucleoplasm	plasma membrane				ATP binding, Tat protein binding, identical protein binding, kinesin binding, nitric-oxide synthase binding
103.1	TRUE	Empty	Alpha-actinin-1 OS=Homo sapiens GN=ACTN1 PE=1 SV=2	P12814 (+3)	ACTN1	103 kDa	TRUE	Homo sapiens	focal adhesion assembly	negative regulation of cellular component movement, regulation of apoptotic process		actin crosslink formation, actin filament bundle assembly, actin filament network formation, actin filament organization, focal adhesion assembly, platelet degranulation, platelet formation, platelet morphogenesis	platelet formation, platelet morphogenesis	platelet degranulation		platelet formation	platelet degranulation				platelet formation								Z disc, cytosol, platelet alpha granule lumen	stress fiber			extracellular exosome, extracellular space	Z disc, platelet alpha granule lumen, stress fiber	plasma membrane				Z disc, platelet alpha granule lumen, stress fiber	plasma membrane				actin filament binding, calcium ion binding, double-stranded RNA binding, integrin binding, ion channel binding, protein homodimerization activity, vinculin binding
178	TRUE	Empty	Calpain-1 catalytic subunit OS=Homo sapiens GN=CAPN1 PE=1 SV=1	P07384	CAPN1	82 kDa		Homo sapiens		positive regulation of cell proliferation, regulation of catalytic activity, regulation of macroautophagy		cornification, extracellular matrix disassembly, neutrophil degranulation, receptor catabolic process	cornification, mammary gland involution	neutrophil degranulation		neutrophil degranulation	neutrophil degranulation		proteolysis, receptor catabolic process, self proteolysis		cornification, mammary gland involution				neutrophil degranulation				cytosol, ficolin-1-rich granule lumen, lysosome, mitochondrion				extracellular exosome	ficolin-1-rich granule lumen, lysosome, mitochondrion	membrane, plasma membrane	mitochondrion			ficolin-1-rich granule lumen	plasma membrane				calcium ion binding	calcium-dependent cysteine-type endopeptidase activity, endopeptidase activity
212	TRUE	Empty	Cluster of Clathrin heavy chain OS=Homo sapiens GN=CLTC PE=1 SV=1 (A0A087WVQ6)	A0A087WVQ6 [4]	CLTC	192 kDa	TRUE	unknown
212.2	TRUE	Empty	Clathrin heavy chain OS=Homo sapiens GN=CLTC PE=1 SV=1	A0A087WVQ6 (+2)	CLTC	192 kDa	TRUE	unknown
244.1	TRUE	Empty	Cytosolic 10-formyltetrahydrofolate dehydrogenase OS=Homo sapiens GN=ALDH1L1 PE=1 SV=2	O75891 (+1)	ALDH1L1	99 kDa	TRUE	Homo sapiens				10-formyltetrahydrofolate catabolic process, folic acid metabolic process, one-carbon metabolic process							10-formyltetrahydrofolate catabolic process, biosynthetic process, folic acid metabolic process, one-carbon metabolic process										cytosol, mitochondrion				extracellular exosome	mitochondrion		mitochondrion									aldehyde dehydrogenase (NAD) activity, formyltetrahydrofolate dehydrogenase activity, hydroxymethyl-, formyl- and related transferase activity
245	TRUE	Empty	Cluster of Cytosolic non-specific dipeptidase OS=Homo sapiens GN=CNDP2 PE=1 SV=2 (Q96KP4)	Q96KP4 [2]	CNDP2	53 kDa	TRUE	Homo sapiens				glutathione biosynthetic process							glutathione biosynthetic process										cytosol				extracellular exosome	nucleoplasm			nucleoplasm		nucleoplasm					metal ion binding	alanylglutamate dipeptidase activity, carboxypeptidase activity, cytosolic dipeptidase activity, metallopeptidase activity
245.1	TRUE	Empty	Cytosolic non-specific dipeptidase OS=Homo sapiens GN=CNDP2 PE=1 SV=2	Q96KP4	CNDP2	53 kDa	TRUE	Homo sapiens				glutathione biosynthetic process							glutathione biosynthetic process										cytosol				extracellular exosome	nucleoplasm			nucleoplasm		nucleoplasm					metal ion binding	alanylglutamate dipeptidase activity, carboxypeptidase activity, cytosolic dipeptidase activity, metallopeptidase activity
424	TRUE	Empty	Cluster of Isoform 2 of IST1 homolog OS=Homo sapiens GN=IST1 (P53990-2)	P53990-2 [2]	IST1	37 kDa	TRUE	unknown
424.1	TRUE	Empty	Isoform 2 of IST1 homolog OS=Homo sapiens GN=IST1	P53990-2	IST1	37 kDa	TRUE	unknown
482.4	TRUE	Empty	Keratin, type I cytoskeletal 14 OS=Homo sapiens GN=KRT14 PE=1 SV=4	P02533	KRT14	52 kDa	TRUE	Homo sapiens				cornification, hemidesmosome assembly, intermediate filament bundle assembly, keratinization	aging, cornification, epidermis development, keratinization								cornification, hair cycle, keratinization				response to ionizing radiation, response to zinc ion				cytosol	intermediate filament, keratin filament			extracellular exosome	intermediate filament, keratin filament, nucleus			nucleus		intermediate filament, keratin filament					keratin filament binding
482.5	TRUE	Empty	Keratin, type I cytoskeletal 16 OS=Homo sapiens GN=KRT16 PE=1 SV=4	P08779	KRT16	51 kDa	TRUE	Homo sapiens		establishment of skin barrier, negative regulation of cell migration		cornification, intermediate filament cytoskeleton organization, keratinization, keratinocyte migration	aging, cornification, epidermis development, establishment of skin barrier, keratinization, morphogenesis of an epithelium			innate immune response	keratinocyte migration	keratinocyte migration			cornification, establishment of skin barrier, hair cycle, keratinization, keratinocyte differentiation, keratinocyte migration				inflammatory response, innate immune response				cytosol	intermediate filament			extracellular exosome	cytoskeleton, intermediate filament, nucleus			nucleus		intermediate filament
485.6	TRUE	Empty	Keratin, type II cytoskeletal 6B OS=Homo sapiens GN=KRT6B PE=1 SV=5	P04259	KRT6B	60 kDa	TRUE	Homo sapiens				cornification, keratinization	cornification, ectoderm development, keratinization								cornification, keratinization								cytosol	keratin filament			extracellular exosome	keratin filament					keratin filament
917	TRUE	Empty	Uromodulin OS=Homo sapiens GN=UMOD PE=1 SV=1	X6RBG4	UMOD	76 kDa		unknown
17	TRUE	Empty	14-3-3 protein epsilon OS=Homo sapiens GN=YWHAE PE=1 SV=1	P62258	YWHAE	29 kDa	TRUE	Homo sapiens		MAPK cascade, hippo signaling, intracellular signal transduction, membrane repolarization during cardiac muscle cell action potential, negative regulation of calcium ion export from cell, negative regulation of calcium ion transmembrane transporter activity, negative regulation of cysteine-type endopeptidase activity involved in apoptotic process, negative regulation of peptidyl-serine dephosphor…		G2/M transition of mitotic cell cycle, MAPK cascade, cellular response to heat, ciliary basal body docking, hippo signaling, intracellular signal transduction, membrane organization, neuron migration, positive regulation of protein insertion into mitochondrial membrane involved in apoptotic signaling pathway, regulation of cytosolic calcium ion concentration, viral process	cerebral cortex development, hippocampus development, neuron migration, substantia nigra development	membrane repolarization during cardiac muscle cell action potential, positive regulation of protein insertion into mitochondrial membrane involved in apoptotic signaling pathway, protein targeting			membrane repolarization during cardiac muscle cell action potential, neuron migration, positive regulation of protein insertion into mitochondrial membrane involved in apoptotic signaling pathway, protein targeting	neuron migration	MAPK cascade	viral process	cerebral cortex development, hippocampus development, neuron migration, regulation of heart rate by cardiac conduction, substantia nigra development				MAPK cascade, cellular response to heat, hippo signaling, intracellular signal transduction		viral process		cytoplasmic vesicle membrane, cytosol, melanosome, mitochondrion	kinesin complex			extracellular exosome	cytoplasmic vesicle membrane, kinesin complex, melanosome, mitochondrion, nucleus	cytoplasmic vesicle membrane	mitochondrion	nucleus	cytoplasmic vesicle membrane	cytoplasmic vesicle membrane, kinesin complex					MHC class II protein complex binding, RNA binding, cadherin binding, histone deacetylase binding, ion channel binding, phosphoprotein binding, phosphoserine binding, protein domain specific binding, protein heterodimerization activity, ubiquitin protein ligase binding
123	TRUE	Empty	Annexin A11 OS=Homo sapiens GN=ANXA11 PE=1 SV=1	P50995 (+1)	ANXA11	54 kDa	TRUE	Homo sapiens				cytokinetic process		phagocytosis			phagocytosis								response to calcium ion				azurophil granule, cytosol, melanosome, phagocytic vesicle, specific granule	spindle			extracellular exosome	azurophil granule, melanosome, nuclear envelope, nucleoplasm, phagocytic vesicle, specific granule, spindle	membrane		nuclear envelope, nucleoplasm		nuclear envelope, nucleoplasm, spindle					MHC class II protein complex binding, RNA binding, S100 protein binding, calcium ion binding, calcium-dependent phospholipid binding, calcium-dependent protein binding, phosphatidylethanolamine binding
259	TRUE	Empty	Dipeptidase 1 OS=Homo sapiens GN=DPEP1 PE=1 SV=3	P16444	DPEP1	46 kDa		Homo sapiens		negative regulation of apoptotic process, negative regulation of cell migration, negative regulation of cysteine-type endopeptidase activity involved in apoptotic process		antibiotic metabolic process, cellular lactam catabolic process, cellular response to calcium ion, cellular response to drug, cellular response to nitric oxide, glutathione metabolic process, homocysteine metabolic process, leukotriene metabolic process, xenobiotic metabolic process							antibiotic metabolic process, cellular lactam catabolic process, glutathione metabolic process, homocysteine metabolic process, leukotriene metabolic process, xenobiotic metabolic process						cellular response to calcium ion, cellular response to drug, cellular response to nitric oxide, xenobiotic metabolic process								extracellular exosome, extracellular space	nucleus	anchored component of membrane, apical plasma membrane, microvillus membrane, plasma membrane		nucleus			apical plasma membrane, microvillus membrane, plasma membrane				GPI anchor binding, modified amino acid binding, zinc ion binding	dipeptidase activity, dipeptidyl-peptidase activity, metallodipeptidase activity, metalloexopeptidase activity
355	TRUE	Empty	Glutathione S-transferase Mu 3 OS=Homo sapiens GN=GSTM3 PE=1 SV=3	P21266	GSTM3	27 kDa	TRUE	Homo sapiens				cellular detoxification of nitrogen compound, establishment of blood-nerve barrier, glutathione derivative biosynthetic process, glutathione metabolic process, nitrobenzene metabolic process, xenobiotic catabolic process	establishment of blood-nerve barrier						glutathione derivative biosynthetic process, glutathione metabolic process, nitrobenzene metabolic process, xenobiotic catabolic process		establishment of blood-nerve barrier				cellular detoxification of nitrogen compound, response to estrogen, xenobiotic catabolic process				cytosol				extracellular exosome	nucleus			nucleus		sperm fibrous sheath					enzyme binding, glutathione binding, identical protein binding, protein homodimerization activity	glutathione transferase activity
511	TRUE	Empty	Low-density lipoprotein receptor-related protein 2 OS=Homo sapiens GN=LRP2 PE=1 SV=3	P98164	LRP2	522 kDa		Homo sapiens				membrane organization, retinoid metabolic process	aorta development, coronary vasculature development, forebrain development, ventricular septum development	receptor-mediated endocytosis			receptor-mediated endocytosis		lipid metabolic process, retinoid metabolic process, vitamin D metabolic process		aorta development, coronary vasculature development, forebrain development, ventricular septum development							Golgi apparatus	Golgi apparatus, clathrin-coated vesicle membrane, endocytic vesicle, endoplasmic reticulum, endosome, lysosomal membrane, lysosome		endoplasmic reticulum	endosome	extracellular exosome	Golgi apparatus, clathrin-coated vesicle membrane, endocytic vesicle, endoplasmic reticulum, endosome, lysosomal membrane, lysosome	apical plasma membrane, brush border membrane, clathrin-coated pit, clathrin-coated vesicle membrane, integral component of membrane, lysosomal membrane, plasma membrane			clathrin-coated vesicle membrane, lysosomal membrane	clathrin-coated vesicle membrane, lysosomal membrane	apical plasma membrane, brush border membrane, plasma membrane				SH3 domain binding, calcium ion binding, chaperone binding
3	TRUE	Empty	Cluster of 2',3'-cyclic-nucleotide 3'-phosphodiesterase OS=Homo sapiens GN=CNP PE=1 SV=2 (P09543)	P09543 [3]	CNP	48 kDa	TRUE	Homo sapiens		regulation of mitochondrial membrane permeability		axonogenesis, chemical synaptic transmission, cyclic nucleotide catabolic process, microtubule cytoskeleton organization, oligodendrocyte differentiation, regulation of mitochondrial membrane permeability	aging, axonogenesis, forebrain development, oligodendrocyte differentiation, substantia nigra development	regulation of mitochondrial membrane permeability			regulation of mitochondrial membrane permeability		cyclic nucleotide catabolic process	response to lipopolysaccharide	adult locomotory behavior, axonogenesis, forebrain development, oligodendrocyte differentiation, substantia nigra development				response to lipopolysaccharide, response to toxic substance				melanosome, mitochondrial inner membrane, mitochondrial outer membrane, perinuclear region of cytoplasm	microtubule			extracellular exosome, extracellular space	melanosome, microtubule, mitochondrial inner membrane, mitochondrial outer membrane	mitochondrial inner membrane, mitochondrial outer membrane, plasma membrane	mitochondrial inner membrane, mitochondrial outer membrane		mitochondrial inner membrane, mitochondrial outer membrane	microtubule, mitochondrial inner membrane, mitochondrial outer membrane	plasma membrane				RNA binding, cyclic nucleotide binding	2',3'-cyclic-nucleotide 3'-phosphodiesterase activity
3.2	TRUE	Empty	2',3'-cyclic-nucleotide 3'-phosphodiesterase OS=Homo sapiens GN=CNP PE=1 SV=2	P09543 (+1)	CNP	48 kDa	TRUE	Homo sapiens		regulation of mitochondrial membrane permeability		axonogenesis, chemical synaptic transmission, cyclic nucleotide catabolic process, microtubule cytoskeleton organization, oligodendrocyte differentiation, regulation of mitochondrial membrane permeability	aging, axonogenesis, forebrain development, oligodendrocyte differentiation, substantia nigra development	regulation of mitochondrial membrane permeability			regulation of mitochondrial membrane permeability		cyclic nucleotide catabolic process	response to lipopolysaccharide	adult locomotory behavior, axonogenesis, forebrain development, oligodendrocyte differentiation, substantia nigra development				response to lipopolysaccharide, response to toxic substance				melanosome, mitochondrial inner membrane, mitochondrial outer membrane, perinuclear region of cytoplasm	microtubule			extracellular exosome, extracellular space	melanosome, microtubule, mitochondrial inner membrane, mitochondrial outer membrane	mitochondrial inner membrane, mitochondrial outer membrane, plasma membrane	mitochondrial inner membrane, mitochondrial outer membrane		mitochondrial inner membrane, mitochondrial outer membrane	microtubule, mitochondrial inner membrane, mitochondrial outer membrane	plasma membrane				RNA binding, cyclic nucleotide binding	2',3'-cyclic-nucleotide 3'-phosphodiesterase activity
20	TRUE	Empty	14-3-3 protein sigma OS=Homo sapiens GN=SFN PE=1 SV=1	P31947	SFN	28 kDa	TRUE	Homo sapiens		DNA damage response, signal transduction by p53 class mediator resulting in cell cycle arrest, establishment of skin barrier, intrinsic apoptotic signaling pathway in response to DNA damage, negative regulation of cysteine-type endopeptidase activity involved in apoptotic process, negative regulation of keratinocyte proliferation, negative regulation of protein kinase activity, positive regulatio…		DNA damage response, signal transduction by p53 class mediator resulting in cell cycle arrest, intrinsic apoptotic signaling pathway in response to DNA damage, keratinization, keratinocyte development, membrane organization, positive regulation of protein insertion into mitochondrial membrane involved in apoptotic signaling pathway, release of cytochrome c from mitochondria, signal transduction	establishment of skin barrier, keratinization, keratinocyte development	positive regulation of protein insertion into mitochondrial membrane involved in apoptotic signaling pathway			positive regulation of protein insertion into mitochondrial membrane involved in apoptotic signaling pathway				establishment of skin barrier, keratinization, keratinocyte development				DNA damage response, signal transduction by p53 class mediator resulting in cell cycle arrest, intrinsic apoptotic signaling pathway in response to DNA damage, release of cytochrome c from mitochondria, signal transduction				cytoplasmic vesicle membrane, cytosol, mitochondrion				extracellular exosome, extracellular space	cytoplasmic vesicle membrane, mitochondrion, nucleus	cytoplasmic vesicle membrane	mitochondrion	nucleus	cytoplasmic vesicle membrane	cytoplasmic vesicle membrane					cadherin binding, identical protein binding, phosphoprotein binding, protein domain specific binding, protein kinase binding
231	TRUE	Empty	Cubilin OS=Homo sapiens GN=CUBN PE=1 SV=5	O60494	CUBN	399 kDa	TRUE	Homo sapiens		high-density lipoprotein particle clearance, tissue homeostasis		cobalamin metabolic process		cobalamin transport, lipoprotein transport, receptor-mediated endocytosis			cobalamin transport, lipoprotein transport, receptor-mediated endocytosis		cholesterol metabolic process, cobalamin metabolic process, vitamin D metabolic process		high-density lipoprotein particle clearance, tissue homeostasis							Golgi apparatus	Golgi apparatus, cytosol, endocytic vesicle, endoplasmic reticulum, endosome membrane, lysosomal lumen, lysosomal membrane		endoplasmic reticulum	endosome membrane	extracellular exosome	Golgi apparatus, endocytic vesicle, endoplasmic reticulum, endosome membrane, lysosomal lumen, lysosomal membrane	apical plasma membrane, brush border membrane, clathrin-coated pit, endosome membrane, extrinsic component of external side of plasma membrane, lysosomal membrane, plasma membrane			endosome membrane, lysosomal membrane	endosome membrane, lysosomal lumen, lysosomal membrane	apical plasma membrane, brush border membrane, extrinsic component of external side of plasma membrane				calcium ion binding, cobalamin binding, protein homodimerization activity
371	TRUE	Empty	Cluster of Guanine nucleotide-binding protein G(I)/G(S)/G(T) subunit beta-2 OS=Homo sapiens GN=GNB2 PE=1 SV=3 (P62879)	P62879 [5]	GNB2	37 kDa	TRUE	Homo sapiens		G-protein coupled acetylcholine receptor signaling pathway, Ras protein signal transduction, Wnt signaling pathway, calcium modulating pathway, adenylate cyclase-activating dopamine receptor signaling pathway, phospholipase C-activating G-protein coupled receptor signaling pathway, platelet activation, positive regulation of cytosolic calcium ion concentration, rhodopsin mediated signaling pathway		G-protein coupled acetylcholine receptor signaling pathway, Ras protein signal transduction, Wnt signaling pathway, calcium modulating pathway, adenylate cyclase-activating dopamine receptor signaling pathway, cardiac muscle cell apoptotic process, cellular response to catecholamine stimulus, cellular response to glucagon stimulus, cellular response to hypoxia, cellular response to prostaglandin …	retina development in camera-type eye, substantia nigra development								platelet activation, retina development in camera-type eye, sensory perception of taste, substantia nigra development				G-protein coupled acetylcholine receptor signaling pathway, Ras protein signal transduction, Wnt signaling pathway, calcium modulating pathway, adenylate cyclase-activating dopamine receptor signaling pathway, cellular response to catecholamine stimulus, cellular response to glucagon stimulus, cellular response to hypoxia, cellular response to prostaglandin E stimulus, phospholipase C-activating …				cytosol, lysosomal membrane, perinuclear region of cytoplasm				extracellular exosome, extracellular space, extracellular vesicle	lysosomal membrane	heterotrimeric G-protein complex, lysosomal membrane, photoreceptor disc membrane, photoreceptor outer segment membrane, plasma membrane			lysosomal membrane, photoreceptor disc membrane, photoreceptor outer segment membrane	lysosomal membrane, photoreceptor disc membrane, photoreceptor outer segment membrane	heterotrimeric G-protein complex, photoreceptor disc membrane, photoreceptor outer segment membrane				GTPase binding, protein complex binding, spectrin binding, type 1 angiotensin receptor binding	GTPase activity, alkylglycerophosphoethanolamine phosphodiesterase activity
468	TRUE	Empty	Isoform 5 of Clusterin OS=Homo sapiens GN=CLU	P10909-5	CLU	54 kDa	TRUE	unknown
485.5	TRUE	Empty	Keratin, type II cytoskeletal 6A OS=Homo sapiens GN=KRT6A PE=1 SV=3	P02538	KRT6A	60 kDa	TRUE	Homo sapiens		cytolysis in other organism involved in symbiotic interaction, negative regulation of cytolysis by symbiont of host cells, negative regulation of entry of bacterium into host cell, positive regulation of cell proliferation	cytolysis in other organism involved in symbiotic interaction	cornification, cytolysis in other organism involved in symbiotic interaction, keratinization	cornification, keratinization, morphogenesis of an epithelium			antimicrobial humoral immune response mediated by antimicrobial peptide				antimicrobial humoral immune response mediated by antimicrobial peptide, cytolysis in other organism involved in symbiotic interaction, defense response to Gram-positive bacterium	cornification, keratinization				antimicrobial humoral immune response mediated by antimicrobial peptide, defense response to Gram-positive bacterium, wound healing				cytosol	keratin filament			extracellular exosome	keratin filament, nucleus	membrane		nucleus		keratin filament
492.1	TRUE	Empty	Kinesin-1 heavy chain OS=Homo sapiens GN=KIF5B PE=1 SV=1	P33176	KIF5B	110 kDa	TRUE	Homo sapiens		positive regulation of establishment of protein localization to plasma membrane, positive regulation of insulin secretion involved in cellular response to glucose stimulus, positive regulation of intracellular protein transport, positive regulation of potassium ion transport, positive regulation of synaptic transmission, GABAergic, positive regulation of vesicle fusion, positive regulation of vol…		axon guidance, cytoplasm organization, microtubule-based movement, plus-end-directed vesicle transport along microtubule, stress granule disassembly, vesicle transport along microtubule	axon guidance, hippocampus development	cytoskeleton-dependent intracellular transport, plus-end-directed vesicle transport along microtubule, vesicle transport along microtubule			centrosome localization, cytoskeleton-dependent intracellular transport, plus-end-directed vesicle transport along microtubule, vesicle transport along microtubule	axon guidance			axon guidance, hippocampus development				axon guidance				cytosol, endocytic vesicle, perinuclear region of cytoplasm	ciliary rootlet, kinesin complex, microtubule, microtubule organizing center				ciliary rootlet, endocytic vesicle, kinesin complex, microtubule, microtubule organizing center	membrane				ciliary rootlet, kinesin complex, microtubule, microtubule organizing center					ATP binding, JUN kinase binding, cadherin binding, microtubule binding, microtubule lateral binding	ATP-dependent microtubule motor activity, plus-end-directed, microtubule motor activity
624	TRUE	Empty	Plasma serine protease inhibitor OS=Homo sapiens GN=SERPINA5 PE=1 SV=3	P05154	SERPINA5	46 kDa		Homo sapiens		blood coagulation, negative regulation of hydrolase activity		fusion of sperm to egg plasma membrane	seminal vesicle development	lipid transport			lipid transport			fusion of sperm to egg plasma membrane, spermatogenesis	blood coagulation, fusion of sperm to egg plasma membrane, seminal vesicle development, spermatogenesis		fusion of sperm to egg plasma membrane, seminal vesicle development, spermatogenesis	fusion of sperm to egg plasma membrane, seminal vesicle development, spermatogenesis	blood coagulation				acrosomal membrane, platelet alpha granule				extracellular exosome, extracellular space	acrosomal membrane, platelet alpha granule, platelet dense tubular network	acrosomal membrane, external side of plasma membrane			acrosomal membrane	acrosomal membrane	external side of plasma membrane				acrosin binding, heparin binding, phosphatidylcholine binding, protease binding, retinoic acid binding
811	TRUE	Empty	Sorbitol dehydrogenase OS=Homo sapiens GN=SORD PE=1 SV=4	Q00796	SORD	38 kDa		Homo sapiens				L-xylitol catabolic process, L-xylitol metabolic process, flagellated sperm motility, glucuronate catabolic process to xylulose 5-phosphate, sorbitol catabolic process					flagellated sperm motility	flagellated sperm motility	L-xylitol catabolic process, L-xylitol metabolic process, fructose biosynthetic process, glucose metabolic process, glucuronate catabolic process to xylulose 5-phosphate, sorbitol catabolic process						response to cadmium ion, response to copper ion, response to drug, response to hormone, response to nutrient levels, response to osmotic stress				cytosol, mitochondrial membrane				extracellular exosome, extracellular space	mitochondrial membrane	mitochondrial membrane	mitochondrial membrane		mitochondrial membrane	mitochondrial membrane					NAD binding, carbohydrate binding, identical protein binding, zinc ion binding	D-xylulose reductase activity, L-iditol 2-dehydrogenase activity
923	TRUE	Empty	V-type proton ATPase catalytic subunit A OS=Homo sapiens GN=ATP6V1A PE=1 SV=2	P38606 (+1)	ATP6V1A	68 kDa		Homo sapiens		cellular iron ion homeostasis, insulin receptor signaling pathway, phagosome acidification, regulation of macroautophagy		ATP metabolic process, cellular iron ion homeostasis, cellular response to increased oxygen levels, insulin receptor signaling pathway, phagosome acidification		ATP hydrolysis coupled proton transport, ion transmembrane transport, transferrin transport, transport			ATP hydrolysis coupled proton transport, ion transmembrane transport, transferrin transport, transport		ATP metabolic process						cellular response to increased oxygen levels, insulin receptor signaling pathway				cytosol, lysosomal membrane, mitochondrion				extracellular exosome	lysosomal membrane, mitochondrion	apical plasma membrane, integral component of plasma membrane, lysosomal membrane, plasma membrane, proton-transporting V-type ATPase, V1 domain, proton-transporting two-sector ATPase complex	mitochondrion		lysosomal membrane	lysosomal membrane	apical plasma membrane, integral component of plasma membrane, plasma membrane				ATP binding	proton-transporting ATPase activity, rotational mechanism
16	TRUE	Empty	14-3-3 protein beta/alpha OS=Homo sapiens GN=YWHAB PE=1 SV=3	P31946 (+1)	YWHAB	28 kDa	TRUE	Homo sapiens		MAPK cascade, cytoplasmic sequestering of protein, hippo signaling, negative regulation of G-protein coupled receptor protein signaling pathway, negative regulation of protein dephosphorylation, negative regulation of transcription, DNA-templated, positive regulation of catalytic activity, positive regulation of protein insertion into mitochondrial membrane involved in apoptotic signaling pathway…		MAPK cascade, cytoplasmic sequestering of protein, hippo signaling, membrane organization, positive regulation of protein insertion into mitochondrial membrane involved in apoptotic signaling pathway, protein heterooligomerization, viral process		positive regulation of protein insertion into mitochondrial membrane involved in apoptotic signaling pathway, protein targeting			cytoplasmic sequestering of protein, positive regulation of protein insertion into mitochondrial membrane involved in apoptotic signaling pathway, protein targeting		MAPK cascade	viral process					MAPK cascade, hippo signaling		viral process		cytoplasmic vesicle membrane, cytosol, melanosome, mitochondrion, perinuclear region of cytoplasm				extracellular exosome	cytoplasmic vesicle membrane, melanosome, mitochondrion, nucleus	cytoplasmic vesicle membrane	mitochondrion	nucleus	cytoplasmic vesicle membrane	cytoplasmic vesicle membrane					cadherin binding, enzyme binding, histone deacetylase binding, phosphoprotein binding, phosphoserine binding, protein C-terminus binding, protein complex binding, protein domain specific binding
79	TRUE	Empty	Adseverin OS=Homo sapiens GN=SCIN PE=1 SV=4	Q9Y6U3	SCIN	80 kDa	TRUE	Homo sapiens		actin filament capping, actin nucleation, negative regulation of cell proliferation, positive regulation of actin nucleation, positive regulation of apoptotic process, positive regulation of megakaryocyte differentiation, positive regulation of secretion, regulation of chondrocyte differentiation, sequestering of actin monomers		actin filament capping, actin filament severing, actin nucleation, calcium ion regulated exocytosis, positive regulation of actin nucleation, sequestering of actin monomers		calcium ion regulated exocytosis			calcium ion regulated exocytosis, sequestering of actin monomers												cell cortex, cytoplasm	podosome			extracellular exosome	podosome					podosome					1-phosphatidylinositol binding, actin filament binding, calcium ion binding, phosphatidylinositol-4,5-bisphosphate binding, phosphatidylserine binding
84	TRUE	Empty	Alanine--tRNA ligase, cytoplasmic OS=Homo sapiens GN=AARS PE=1 SV=2	P49588	AARS	107 kDa		Homo sapiens		negative regulation of neuron apoptotic process		alanyl-tRNA aminoacylation, tRNA modification	cerebellar Purkinje cell layer development						alanyl-tRNA aminoacylation, tRNA modification		cerebellar Purkinje cell layer development, neuromuscular process controlling balance								cytosol				extracellular exosome		membrane									ATP binding, amino acid binding, metal ion binding, tRNA binding	alanine-tRNA ligase activity, aminoacyl-tRNA editing activity
121	TRUE	Empty	Annexin A6 OS=Homo sapiens GN=ANXA6 PE=1 SV=3	P08133	ANXA6	76 kDa		Homo sapiens		apoptotic signaling pathway, mitochondrial calcium ion homeostasis, regulation of muscle contraction		apoptotic signaling pathway, mitochondrial calcium ion homeostasis, protein homooligomerization		calcium ion transport, ion transmembrane transport			calcium ion transport, ion transmembrane transport								apoptotic signaling pathway				late endosome membrane, lysosomal membrane, melanosome, mitochondrion, perinuclear region of cytoplasm			late endosome membrane	extracellular exosome	late endosome membrane, lysosomal membrane, melanosome, mitochondrion	late endosome membrane, lysosomal membrane, membrane	mitochondrion		late endosome membrane, lysosomal membrane	late endosome membrane, lysosomal membrane					GTP binding, calcium ion binding, calcium-dependent phospholipid binding, calcium-dependent protein binding, cholesterol binding, protein homodimerization activity
157	TRUE	Empty	Cluster of Brain acid soluble protein 1 OS=Homo sapiens GN=BASP1 PE=1 SV=2 (P80723)	P80723 [2]	BASP1	23 kDa	TRUE	Homo sapiens		negative regulation of transcription, DNA-templated, positive regulation of heart growth, positive regulation of metanephric ureteric bud development		glomerular visceral epithelial cell differentiation, mesenchymal to epithelial transition	diaphragm development, glomerular visceral epithelial cell differentiation, gonad development, mesenchymal to epithelial transition, metanephric mesenchyme development, substantia nigra development, thorax and anterior abdomen determination								diaphragm development, glomerular visceral epithelial cell differentiation, gonad development, metanephric mesenchyme development, substantia nigra development, thorax and anterior abdomen determination		gonad development	gonad development					cytoplasm	cytoskeleton			extracellular exosome	cytoskeleton, nuclear speck, nucleus	plasma membrane		nuclear speck, nucleus		nuclear speck	plasma membrane				protein domain specific binding, transcription regulatory region DNA binding
157.1	TRUE	Empty	Brain acid soluble protein 1 OS=Homo sapiens GN=BASP1 PE=1 SV=2	P80723	BASP1	23 kDa	TRUE	Homo sapiens		negative regulation of transcription, DNA-templated, positive regulation of heart growth, positive regulation of metanephric ureteric bud development		glomerular visceral epithelial cell differentiation, mesenchymal to epithelial transition	diaphragm development, glomerular visceral epithelial cell differentiation, gonad development, mesenchymal to epithelial transition, metanephric mesenchyme development, substantia nigra development, thorax and anterior abdomen determination								diaphragm development, glomerular visceral epithelial cell differentiation, gonad development, metanephric mesenchyme development, substantia nigra development, thorax and anterior abdomen determination		gonad development	gonad development					cytoplasm	cytoskeleton			extracellular exosome	cytoskeleton, nuclear speck, nucleus	plasma membrane		nuclear speck, nucleus		nuclear speck	plasma membrane				protein domain specific binding, transcription regulatory region DNA binding
228.1	TRUE	Empty	Copine-3 OS=Homo sapiens GN=CPNE3 PE=1 SV=1	O75131	CPNE3	60 kDa	TRUE	Homo sapiens		ERBB2 signaling pathway, positive regulation of cell migration		ERBB2 signaling pathway, cellular response to calcium ion, cellular response to growth factor stimulus, glycerophospholipid biosynthetic process, neutrophil degranulation		neutrophil degranulation, vesicle-mediated transport		neutrophil degranulation	neutrophil degranulation, vesicle-mediated transport		glycerophospholipid biosynthetic process, lipid metabolic process						ERBB2 signaling pathway, cellular response to calcium ion, cellular response to growth factor stimulus, neutrophil degranulation				azurophil granule membrane, cytosol, mitochondrion				extracellular exosome	azurophil granule membrane, mitochondrion, nucleolus, nucleus	azurophil granule membrane, plasma membrane	mitochondrion	nucleolus	azurophil granule membrane	azurophil granule membrane, nucleolus	plasma membrane				RNA binding, calcium-dependent phospholipid binding, calcium-dependent protein binding, receptor tyrosine kinase binding	protein serine/threonine kinase activity
283	TRUE	Empty	Cluster of Elongation factor 2 OS=Homo sapiens GN=EEF2 PE=1 SV=4 (P13639)	P13639 [5]	EEF2	95 kDa	TRUE	Homo sapiens		positive regulation of cytoplasmic translation, positive regulation of translation		RNA splicing, cellular response to brain-derived neurotrophic factor stimulus, cellular response to drug, glial cell proliferation, hematopoietic progenitor cell differentiation, mRNA processing, mRNA splicing, via spliceosome, neutrophil degranulation, peptidyl-diphthamide biosynthetic process from peptidyl-histidine, protein methylation, response to endoplasmic reticulum stress, skeletal muscle…	aging, glial cell proliferation, hematopoietic progenitor cell differentiation, skeletal muscle cell differentiation	neutrophil degranulation		hematopoietic progenitor cell differentiation, neutrophil degranulation	neutrophil degranulation		RNA splicing, mRNA processing, mRNA splicing, via spliceosome, peptidyl-diphthamide biosynthetic process from peptidyl-histidine, protein methylation, translational elongation		glial cell proliferation, hematopoietic progenitor cell differentiation, skeletal muscle cell differentiation, skeletal muscle contraction				cellular response to brain-derived neurotrophic factor stimulus, cellular response to drug, neutrophil degranulation, response to cocaine, response to endoplasmic reticulum stress, response to estradiol, response to ethanol, response to folic acid, response to hydrogen peroxide, response to ischemia				cytoplasm, cytosol, ficolin-1-rich granule lumen, polysomal ribosome, secretory granule lumen				extracellular exosome, extracellular matrix, extracellular region	Cajal body, U4/U6 x U5 tri-snRNP complex, catalytic step 2 spliceosome, ficolin-1-rich granule lumen, nuclear speck, nucleoplasm, nucleus, polysomal ribosome, secretory granule lumen, spliceosomal complex	membrane, membrane raft, plasma membrane		Cajal body, U4/U6 x U5 tri-snRNP complex, catalytic step 2 spliceosome, nuclear speck, nucleoplasm, spliceosomal complex		Cajal body, U4/U6 x U5 tri-snRNP complex, catalytic step 2 spliceosome, ficolin-1-rich granule lumen, nuclear speck, nucleoplasm, secretory granule lumen, spliceosomal complex	plasma membrane	polysomal ribosome			5S rRNA binding, GTP binding, actin filament binding, cadherin binding, p53 binding, protein kinase binding, ribosome binding, translation elongation factor activity	GTPase activity
283.3	TRUE	Empty	Elongation factor 2 OS=Homo sapiens GN=EEF2 PE=1 SV=4	P13639	EEF2	95 kDa	TRUE	Homo sapiens		positive regulation of cytoplasmic translation, positive regulation of translation		cellular response to brain-derived neurotrophic factor stimulus, glial cell proliferation, hematopoietic progenitor cell differentiation, neutrophil degranulation, peptidyl-diphthamide biosynthetic process from peptidyl-histidine, protein methylation, response to endoplasmic reticulum stress, skeletal muscle cell differentiation, translational elongation	aging, glial cell proliferation, hematopoietic progenitor cell differentiation, skeletal muscle cell differentiation	neutrophil degranulation		hematopoietic progenitor cell differentiation, neutrophil degranulation	neutrophil degranulation		peptidyl-diphthamide biosynthetic process from peptidyl-histidine, protein methylation, translational elongation		glial cell proliferation, hematopoietic progenitor cell differentiation, skeletal muscle cell differentiation, skeletal muscle contraction				cellular response to brain-derived neurotrophic factor stimulus, neutrophil degranulation, response to drug, response to endoplasmic reticulum stress, response to estradiol, response to ethanol, response to folic acid, response to hydrogen peroxide, response to ischemia				cytosol, ficolin-1-rich granule lumen, polysomal ribosome, secretory granule lumen				extracellular exosome, extracellular matrix, extracellular region	ficolin-1-rich granule lumen, nucleus, polysomal ribosome, secretory granule lumen	membrane raft, plasma membrane		nucleus		ficolin-1-rich granule lumen, secretory granule lumen	plasma membrane	polysomal ribosome			5S rRNA binding, GTP binding, actin filament binding, cadherin binding, p53 binding, protein kinase binding, ribosome binding, translation elongation factor activity	GTPase activity
292	TRUE	Empty	Cluster of Epidermal growth factor receptor kinase substrate 8-like protein 2 OS=Homo sapiens GN=EPS8L2 PE=1 SV=2 (Q9H6S3)	Q9H6S3 [2]	EPS8L2	81 kDa	TRUE	Homo sapiens		Rho protein signal transduction, positive regulation of GTPase activity, positive regulation of ruffle assembly, regulation of Rho protein signal transduction		Rho protein signal transduction													Rho protein signal transduction				cytosol				extracellular exosome		plasma membrane, ruffle membrane					plasma membrane, ruffle membrane				actin binding, cadherin binding
292.1	TRUE	Empty	Epidermal growth factor receptor kinase substrate 8-like protein 2 OS=Homo sapiens GN=EPS8L2 PE=1 SV=2	Q9H6S3	EPS8L2	81 kDa	TRUE	Homo sapiens		Rho protein signal transduction, positive regulation of GTPase activity, positive regulation of ruffle assembly, regulation of Rho protein signal transduction		Rho protein signal transduction													Rho protein signal transduction				cytosol				extracellular exosome		plasma membrane, ruffle membrane					plasma membrane, ruffle membrane				actin binding, cadherin binding
324	TRUE	Empty	Fructose-bisphosphate aldolase B OS=Homo sapiens GN=ALDOB PE=1 SV=2	P05062	ALDOB	39 kDa	TRUE	Homo sapiens		positive regulation of ATPase activity		NADH oxidation, canonical glycolysis, fructose 1,6-bisphosphate metabolic process, fructose catabolic process to hydroxyacetone phosphate and glyceraldehyde-3-phosphate, glycolytic process, vacuolar proton-transporting V-type ATPase complex assembly							NADH oxidation, canonical glycolysis, fructose 1,6-bisphosphate metabolic process, fructose catabolic process to hydroxyacetone phosphate and glyceraldehyde-3-phosphate, fructose metabolic process, gluconeogenesis, glycolytic process										centriolar satellite, cytosol	centriolar satellite, microtubule organizing center			extracellular exosome	centriolar satellite, microtubule organizing center					centriolar satellite, microtubule organizing center					ATPase binding, cytoskeletal protein binding, fructose binding, identical protein binding	fructose-1-phosphate aldolase activity, fructose-bisphosphate aldolase activity
339	TRUE	Empty	Cluster of Gamma-glutamyltranspeptidase 1 OS=Homo sapiens GN=GGT1 PE=1 SV=2 (P19440)	P19440 [3]	GGT1	61 kDa	TRUE	Homo sapiens		regulation of immune system process, regulation of inflammatory response		cysteine biosynthetic process, glutamate metabolic process, glutathione biosynthetic process, glutathione catabolic process, leukotriene D4 biosynthetic process, leukotriene metabolic process, xenobiotic metabolic process							cysteine biosynthetic process, glutamate metabolic process, glutathione biosynthetic process, glutathione catabolic process, leukotriene D4 biosynthetic process, leukotriene metabolic process, xenobiotic metabolic process, zymogen activation	spermatogenesis	spermatogenesis		spermatogenesis	spermatogenesis	xenobiotic metabolic process								extracellular exosome, extracellular space		integral component of membrane, plasma membrane					plasma membrane					glutathione hydrolase activity, leukotriene-C(4) hydrolase
339.2	TRUE	Empty	Gamma-glutamyltranspeptidase 1 OS=Homo sapiens GN=GGT1 PE=1 SV=2	P19440	GGT1	61 kDa	TRUE	Homo sapiens		regulation of immune system process, regulation of inflammatory response		cysteine biosynthetic process, glutamate metabolic process, glutathione biosynthetic process, glutathione catabolic process, leukotriene D4 biosynthetic process, leukotriene metabolic process, xenobiotic metabolic process							cysteine biosynthetic process, glutamate metabolic process, glutathione biosynthetic process, glutathione catabolic process, leukotriene D4 biosynthetic process, leukotriene metabolic process, xenobiotic metabolic process, zymogen activation	spermatogenesis	spermatogenesis		spermatogenesis	spermatogenesis	xenobiotic metabolic process								extracellular exosome, extracellular space		integral component of membrane, plasma membrane					plasma membrane					glutathione hydrolase activity, leukotriene-C(4) hydrolase
376	TRUE	Empty	Cluster of HLA class I histocompatibility antigen, A-24 alpha chain OS=Homo sapiens GN=HLA-A PE=1 SV=2 (P05534)	P05534 [16]	HLA-A	41 kDa	TRUE	Homo sapiens		interferon-gamma-mediated signaling pathway, protection from natural killer cell mediated cytotoxicity, regulation of immune response, type I interferon signaling pathway		interferon-gamma-mediated signaling pathway, type I interferon signaling pathway, viral process				antigen processing and presentation of endogenous peptide antigen via MHC class I via ER pathway, TAP-independent, antigen processing and presentation of exogenous peptide antigen via MHC class I, TAP-dependent, antigen processing and presentation of exogenous peptide antigen via MHC class I, TAP-independent, antigen processing and presentation of peptide antigen via MHC class I, innate immune re…				detection of bacterium, viral process					detection of bacterium, immune response, innate immune response, interferon-gamma-mediated signaling pathway, type I interferon signaling pathway		viral process	Golgi apparatus, Golgi membrane	ER to Golgi transport vesicle membrane, Golgi apparatus, Golgi membrane, early endosome membrane, endoplasmic reticulum, integral component of lumenal side of endoplasmic reticulum membrane, phagocytic vesicle membrane, recycling endosome membrane		endoplasmic reticulum, integral component of lumenal side of endoplasmic reticulum membrane	early endosome membrane, recycling endosome membrane	extracellular exosome	ER to Golgi transport vesicle membrane, Golgi apparatus, Golgi membrane, early endosome membrane, endoplasmic reticulum, integral component of lumenal side of endoplasmic reticulum membrane, phagocytic vesicle membrane, recycling endosome membrane	ER to Golgi transport vesicle membrane, Golgi membrane, MHC class I protein complex, early endosome membrane, integral component of lumenal side of endoplasmic reticulum membrane, integral component of plasma membrane, phagocytic vesicle membrane, plasma membrane, recycling endosome membrane			ER to Golgi transport vesicle membrane, Golgi membrane, early endosome membrane, phagocytic vesicle membrane, recycling endosome membrane	ER to Golgi transport vesicle membrane, Golgi membrane, early endosome membrane, integral component of lumenal side of endoplasmic reticulum membrane, phagocytic vesicle membrane, recycling endosome membrane	MHC class I protein complex, integral component of plasma membrane				TAP binding, beta-2-microglobulin binding, peptide antigen binding
379.3	TRUE	Empty	Heat shock-related 70 kDa protein 2 OS=Homo sapiens GN=HSPA2 PE=1 SV=1	P54652	HSPA2	70 kDa	TRUE	Homo sapiens		negative regulation of inclusion body assembly, positive regulation of calcium-transporting ATPase activity, positive regulation of cyclin-dependent protein serine/threonine kinase activity involved in G2/M transition of mitotic cell cycle		male meiosis, male meiosis I, protein refolding, spermatid development, synaptonemal complex disassembly	spermatid development							spermatid development, spermatogenesis	spermatid development, spermatogenesis		male meiosis, male meiosis I, spermatid development, spermatogenesis	male meiosis, male meiosis I, spermatid development, spermatogenesis	response to cold, response to heat, response to unfolded protein				cytosol, mitochondrion	meiotic spindle			blood microparticle, extracellular exosome	male germ cell nucleus, meiotic spindle, mitochondrion, synaptonemal complex	CatSper complex	mitochondrion	male germ cell nucleus, synaptonemal complex		meiotic spindle, synaptonemal complex	CatSper complex				ATP binding, disordered domain specific binding, enzyme binding, glycolipid binding, unfolded protein binding
571	TRUE	Empty	Neuroblast differentiation-associated protein AHNAK OS=Homo sapiens GN=AHNAK PE=1 SV=2	Q09666	AHNAK	629 kDa		Homo sapiens		regulation of RNA splicing, regulation of voltage-gated calcium channel activity		protein oligomerization																	costamere, cytosol, lysosomal membrane	actin cytoskeleton			extracellular exosome	actin cytoskeleton, costamere, lysosomal membrane, nucleus	T-tubule, lysosomal membrane, plasma membrane, sarcolemma		nucleus	lysosomal membrane	costamere, lysosomal membrane	T-tubule, plasma membrane, sarcolemma				RNA binding, S100 protein binding, cadherin binding
629	TRUE	Empty	Plastin-3 OS=Homo sapiens GN=PLS3 PE=1 SV=4	P13797	PLS3	71 kDa	TRUE	Homo sapiens				actin crosslink formation, actin filament bundle assembly, actin filament network formation	bone development								bone development								cytosol	actin filament, actin filament bundle				actin filament, actin filament bundle	plasma membrane				actin filament, actin filament bundle	plasma membrane				actin filament binding, calcium ion binding
710	TRUE	Empty	Cluster of Rab GDP dissociation inhibitor beta OS=Homo sapiens GN=GDI2 PE=1 SV=2 (P50395)	P50395 [2]	GDI2	51 kDa	TRUE	Homo sapiens		regulation of small GTPase mediated signal transduction, small GTPase mediated signal transduction		membrane organization, neutrophil degranulation, small GTPase mediated signal transduction		neutrophil degranulation, protein transport		neutrophil degranulation	neutrophil degranulation, protein transport								neutrophil degranulation, small GTPase mediated signal transduction				azurophil granule lumen, cytosol, secretory granule lumen				extracellular exosome, extracellular region	azurophil granule lumen, secretory granule lumen	membrane				azurophil granule lumen, secretory granule lumen					RNA binding, small GTPase binding	oxidoreductase activity
710.2	TRUE	Empty	Rab GDP dissociation inhibitor beta OS=Homo sapiens GN=GDI2 PE=1 SV=2	P50395	GDI2	51 kDa	TRUE	Homo sapiens		regulation of small GTPase mediated signal transduction, small GTPase mediated signal transduction		membrane organization, neutrophil degranulation, small GTPase mediated signal transduction		neutrophil degranulation, protein transport		neutrophil degranulation	neutrophil degranulation, protein transport								neutrophil degranulation, small GTPase mediated signal transduction				azurophil granule lumen, cytosol, secretory granule lumen				extracellular exosome, extracellular region	azurophil granule lumen, secretory granule lumen	membrane				azurophil granule lumen, secretory granule lumen					RNA binding, small GTPase binding	oxidoreductase activity
714	TRUE	Empty	Ras GTPase-activating-like protein IQGAP2 OS=Homo sapiens GN=IQGAP2 PE=1 SV=4	Q13576	IQGAP2	181 kDa	TRUE	Homo sapiens		Arp2/3 complex-mediated actin nucleation, thrombin-activated receptor signaling pathway		Arp2/3 complex-mediated actin nucleation, neutrophil degranulation, thrombin-activated receptor signaling pathway		neutrophil degranulation		neutrophil degranulation	neutrophil degranulation								neutrophil degranulation, thrombin-activated receptor signaling pathway				cytosol, secretory granule membrane	actin cytoskeleton, microtubule			extracellular exosome	actin cytoskeleton, microtubule, secretory granule membrane	plasma membrane, secretory granule membrane			secretory granule membrane	microtubule, secretory granule membrane	plasma membrane				Arp2/3 complex binding, Rac GTPase binding, Rho GTPase binding, actin filament binding, calmodulin binding, phosphatidylinositol-3,4,5-trisphosphate binding
868	TRUE	Empty	Transitional endoplasmic reticulum ATPase OS=Homo sapiens GN=VCP PE=1 SV=4	P55072	VCP	89 kDa	TRUE	Homo sapiens		activation of cysteine-type endopeptidase activity involved in apoptotic process, endoplasmic reticulum unfolded protein response, positive regulation of ATP biosynthetic process, positive regulation of Lys63-specific deubiquitinase activity, positive regulation of mitochondrial membrane potential, positive regulation of oxidative phosphorylation, positive regulation of proteasomal ubiquitin-depe…		ATP metabolic process, ER-associated misfolded protein catabolic process, ERAD pathway, NADH metabolic process, aggresome assembly, autophagosome maturation, cellular response to DNA damage stimulus, double-strand break repair, endoplasmic reticulum unfolded protein response, error-free translesion synthesis, flavin adenine dinucleotide catabolic process, macroautophagy, neutrophil degranulation,…		ER to Golgi vesicle-mediated transport, endosome to lysosome transport via multivesicular body sorting pathway, establishment of protein localization, neutrophil degranulation, retrograde protein transport, ER to cytosol, transmembrane transport		neutrophil degranulation	ER to Golgi vesicle-mediated transport, endosome to lysosome transport via multivesicular body sorting pathway, establishment of protein localization, neutrophil degranulation, retrograde protein transport, ER to cytosol, transmembrane transport		ATP metabolic process, ER-associated misfolded protein catabolic process, ERAD pathway, NADH metabolic process, autophagosome maturation, double-strand break repair, error-free translesion synthesis, flavin adenine dinucleotide catabolic process, proteasomal protein catabolic process, proteasome-mediated ubiquitin-dependent protein catabolic process, protein N-linked glycosylation via asparagine,…	viral genome replication					ER-associated misfolded protein catabolic process, ERAD pathway, cellular response to DNA damage stimulus, double-strand break repair, endoplasmic reticulum unfolded protein response, error-free translesion synthesis, neutrophil degranulation, retrograde protein transport, ER to cytosol, translesion synthesis, ubiquitin-dependent ERAD pathway		viral genome replication		Derlin-1 retrotranslocation complex, VCP-NPL4-UFD1 AAA ATPase complex, VCP-NSFL1C complex, azurophil granule lumen, cytosol, endoplasmic reticulum, endoplasmic reticulum membrane, ficolin-1-rich granule lumen, perinuclear region of cytoplasm, secretory granule lumen		Derlin-1 retrotranslocation complex, VCP-NPL4-UFD1 AAA ATPase complex, endoplasmic reticulum membrane		extracellular exosome	Derlin-1 retrotranslocation complex, VCP-NPL4-UFD1 AAA ATPase complex, azurophil granule lumen, endoplasmic reticulum, endoplasmic reticulum membrane, ficolin-1-rich granule lumen, lipid particle, nucleoplasm, nucleus, secretory granule lumen, site of double-strand break	Derlin-1 retrotranslocation complex, VCP-NPL4-UFD1 AAA ATPase complex, endoplasmic reticulum membrane		nucleoplasm		Derlin-1 retrotranslocation complex, VCP-NPL4-UFD1 AAA ATPase complex, azurophil granule lumen, endoplasmic reticulum membrane, ficolin-1-rich granule lumen, nucleoplasm, secretory granule lumen, site of double-strand break					ADP binding, ATP binding, BAT3 complex binding, K48-linked polyubiquitin binding, MHC class I protein binding, RNA binding, identical protein binding, lipid binding, protein domain specific binding, protein phosphatase binding, ubiquitin protein ligase binding, ubiquitin-like protein ligase binding, ubiquitin-specific protease binding	ATPase activity
877	TRUE	Empty	Triosephosphate isomerase OS=Homo sapiens GN=TPI1 PE=1 SV=3	P60174 (+1)	TPI1	31 kDa		Homo sapiens				canonical glycolysis, glyceraldehyde-3-phosphate biosynthetic process, glycerol catabolic process, glycolytic process, pentose-phosphate shunt	multicellular organism development						canonical glycolysis, gluconeogenesis, glyceraldehyde-3-phosphate biosynthetic process, glycerol catabolic process, glycolytic process, pentose-phosphate shunt		multicellular organism development								cytosol				extracellular exosome, extracellular space	nucleus			nucleus							ubiquitin protein ligase binding	triose-phosphate isomerase activity
881.4	TRUE	Empty	Tubulin beta-4B chain OS=Homo sapiens GN=TUBB4B PE=1 SV=1	P68371	TUBB4B	50 kDa	TRUE	Homo sapiens		regulation of G2/M transition of mitotic cell cycle	natural killer cell mediated cytotoxicity	G2/M transition of mitotic cell cycle, ciliary basal body docking, microtubule-based process, movement of cell or subcellular component, neutrophil degranulation		neutrophil degranulation		natural killer cell mediated cytotoxicity, neutrophil degranulation	neutrophil degranulation								natural killer cell mediated cytotoxicity, neutrophil degranulation				azurophil granule lumen, cytosol	microtubule, microtubule cytoskeleton			extracellular exosome, extracellular matrix, extracellular vesicle	azurophil granule lumen, cytoskeleton, microtubule, microtubule cytoskeleton, nucleus			nucleus		azurophil granule lumen, microtubule					GTP binding, MHC class I protein binding, double-stranded RNA binding, unfolded protein binding	GTPase activity
905	TRUE	Empty	Ubiquitin-like modifier-activating enzyme 1 OS=Homo sapiens GN=UBA1 PE=1 SV=3	P22314 (+1)	UBA1	118 kDa		Homo sapiens				cellular response to DNA damage stimulus, protein ubiquitination, ubiquitin-dependent protein catabolic process							protein ubiquitination, ubiquitin-dependent protein catabolic process						cellular response to DNA damage stimulus				cytoplasm, cytosol, mitochondrion				extracellular exosome	mitochondrion, nucleoplasm, nucleus		mitochondrion	nucleoplasm, nucleus		nucleoplasm					ATP binding, RNA binding	ubiquitin activating enzyme activity
18	TRUE	Empty	14-3-3 protein eta OS=Homo sapiens GN=YWHAH PE=1 SV=4	Q04917	YWHAH	28 kDa	TRUE	Homo sapiens		glucocorticoid receptor signaling pathway, membrane depolarization during action potential, negative regulation of dendrite morphogenesis, positive regulation of protein insertion into mitochondrial membrane involved in apoptotic signaling pathway, positive regulation of transcription, DNA-templated, regulation of neuron differentiation, regulation of sodium ion transmembrane transporter activity…		glucocorticoid receptor signaling pathway, membrane organization, negative regulation of dendrite morphogenesis, positive regulation of protein insertion into mitochondrial membrane involved in apoptotic signaling pathway	negative regulation of dendrite morphogenesis, substantia nigra development	intracellular protein transport, positive regulation of protein insertion into mitochondrial membrane involved in apoptotic signaling pathway			intracellular protein transport, positive regulation of protein insertion into mitochondrial membrane involved in apoptotic signaling pathway		glucocorticoid catabolic process		negative regulation of dendrite morphogenesis, substantia nigra development				glucocorticoid receptor signaling pathway				cytoplasmic vesicle membrane, cytosol, mitochondrion				extracellular exosome	cytoplasmic vesicle membrane, mitochondrion	cytoplasmic vesicle membrane, plasma membrane	mitochondrion		cytoplasmic vesicle membrane	cytoplasmic vesicle membrane	plasma membrane				actin binding, enzyme binding, glucocorticoid receptor binding, insulin-like growth factor receptor binding, ion channel binding, protein domain specific binding, protein heterodimerization activity
19	TRUE	Empty	14-3-3 protein gamma OS=Homo sapiens GN=YWHAG PE=1 SV=2	P61981	YWHAG	28 kDa	TRUE	Homo sapiens		negative regulation of protein kinase activity, positive regulation of protein insertion into mitochondrial membrane involved in apoptotic signaling pathway, regulation of G2/M transition of mitotic cell cycle, regulation of neuron differentiation, regulation of signal transduction, regulation of synaptic plasticity		G2/M transition of mitotic cell cycle, cellular response to insulin stimulus, ciliary basal body docking, membrane organization, positive regulation of protein insertion into mitochondrial membrane involved in apoptotic signaling pathway, regulation of neuron differentiation	regulation of neuron differentiation	positive regulation of protein insertion into mitochondrial membrane involved in apoptotic signaling pathway, protein targeting			positive regulation of protein insertion into mitochondrial membrane involved in apoptotic signaling pathway, protein targeting				regulation of neuron differentiation				cellular response to insulin stimulus				cytoplasmic vesicle membrane, cytosol, mitochondrion				extracellular exosome	cytoplasmic vesicle membrane, mitochondrion	cytoplasmic vesicle membrane	mitochondrion		cytoplasmic vesicle membrane	cytoplasmic vesicle membrane					RNA binding, insulin-like growth factor receptor binding, protein domain specific binding, protein kinase C binding, receptor tyrosine kinase binding
21	TRUE	Empty	14-3-3 protein theta OS=Homo sapiens GN=YWHAQ PE=1 SV=1	P27348	YWHAQ	28 kDa	TRUE	Homo sapiens		negative regulation of ion transmembrane transport, negative regulation of transcription, DNA-templated, positive regulation of protein insertion into mitochondrial membrane involved in apoptotic signaling pathway, small GTPase mediated signal transduction		membrane organization, positive regulation of protein insertion into mitochondrial membrane involved in apoptotic signaling pathway, small GTPase mediated signal transduction	substantia nigra development	positive regulation of protein insertion into mitochondrial membrane involved in apoptotic signaling pathway, protein targeting			positive regulation of protein insertion into mitochondrial membrane involved in apoptotic signaling pathway, protein targeting				substantia nigra development				small GTPase mediated signal transduction				cytoplasmic vesicle membrane, cytosol, mitochondrion				extracellular exosome	cytoplasmic vesicle membrane, mitochondrion	cytoplasmic vesicle membrane, membrane	mitochondrion		cytoplasmic vesicle membrane	cytoplasmic vesicle membrane					14-3-3 protein binding, ion channel binding, protein C-terminus binding, protein N-terminus binding, protein domain specific binding
87	TRUE	Empty	Alcohol dehydrogenase [NADP(+)] OS=Homo sapiens GN=AKR1A1 PE=1 SV=3	P14550	AKR1A1	37 kDa		Homo sapiens				D-glucuronate catabolic process, L-ascorbic acid biosynthetic process, aldehyde catabolic process, glucuronate catabolic process to xylulose 5-phosphate, glutathione derivative biosynthetic process							D-glucuronate catabolic process, L-ascorbic acid biosynthetic process, aldehyde catabolic process, glucose metabolic process, glucuronate catabolic process to xylulose 5-phosphate, glutathione derivative biosynthetic process										cytosol				extracellular exosome, extracellular space		apical plasma membrane					apical plasma membrane					L-glucuronate reductase activity, alditol:NADP+ 1-oxidoreductase activity, aldo-keto reductase (NADP) activity				electron carrier activity
118	TRUE	Empty	Annexin A3 OS=Homo sapiens GN=ANXA3 PE=1 SV=3	P12429	ANXA3	36 kDa		Homo sapiens		positive regulation of DNA metabolic process, positive regulation of angiogenesis, positive regulation of endothelial cell migration, positive regulation of sequence-specific DNA binding transcription factor activity		neutrophil degranulation	animal organ regeneration, hippocampus development	neutrophil degranulation, phagocytosis		neutrophil degranulation	neutrophil degranulation, phagocytosis			defense response to bacterium	animal organ regeneration, hippocampus development				defense response to bacterium, neutrophil degranulation, response to glucocorticoid, response to growth factor				cytosol, phagocytic vesicle membrane, specific granule				extracellular exosome	phagocytic vesicle membrane, specific granule	phagocytic vesicle membrane, plasma membrane			phagocytic vesicle membrane	phagocytic vesicle membrane	plasma membrane				calcium ion binding, calcium-dependent phospholipid binding, calcium-dependent protein binding
130	TRUE	Empty	Apolipoprotein D OS=Homo sapiens GN=APOD PE=1 SV=1	P05090	APOD	21 kDa		Homo sapiens		negative regulation of T cell migration, negative regulation of cytokine production involved in inflammatory response, negative regulation of focal adhesion assembly, negative regulation of lipoprotein lipid oxidation, negative regulation of monocyte chemotactic protein-1 production, negative regulation of platelet-derived growth factor receptor signaling pathway, negative regulation of protein i…		peripheral nervous system axon regeneration	aging, angiogenesis, brain development, peripheral nervous system axon regeneration, tissue regeneration		tissue regeneration				glucose metabolic process, lipid metabolic process		angiogenesis, brain development, peripheral nervous system axon regeneration				peripheral nervous system axon regeneration, response to axon injury, response to drug, response to reactive oxygen species, tissue regeneration				cytosolic ribosome, endoplasmic reticulum, perinuclear region of cytoplasm		endoplasmic reticulum		extracellular exosome, extracellular space	cytosolic ribosome, endoplasmic reticulum							cytosolic ribosome			cholesterol binding
230	TRUE	Empty	Creatine kinase B-type OS=Homo sapiens GN=CKB PE=1 SV=1	P12277	CKB	43 kDa		Homo sapiens		cellular chloride ion homeostasis		cellular chloride ion homeostasis, creatine metabolic process	cerebellum development, substantia nigra development						creatine metabolic process		cerebellum development, substantia nigra development								cytosol, mitochondrion				extracellular exosome, extracellular space	mitochondrion, nucleus		mitochondrion	nucleus							ATP binding, ubiquitin protein ligase binding	creatine kinase activity
280	TRUE	Empty	EH domain-containing protein 4 OS=Homo sapiens GN=EHD4 PE=1 SV=1	Q9H223	EHD4	61 kDa	TRUE	Homo sapiens		positive regulation of peptidyl-tyrosine phosphorylation, regulation of endocytosis		cellular response to growth factor stimulus, protein homooligomerization		endocytic recycling, pinocytosis			endocytic recycling, pinocytosis								cellular response to growth factor stimulus				early endosome membrane, endoplasmic reticulum, perinuclear region of cytoplasm, recycling endosome membrane		endoplasmic reticulum	early endosome membrane, recycling endosome membrane	extracellular exosome	early endosome membrane, endoplasmic reticulum, nucleus, recycling endosome membrane	early endosome membrane, plasma membrane, recycling endosome membrane		nucleus	early endosome membrane, recycling endosome membrane	early endosome membrane, recycling endosome membrane	plasma membrane				ATP binding, GTP binding, cadherin binding, calcium ion binding, nucleic acid binding
290	TRUE	Empty	Epidermal growth factor receptor kinase substrate 8 OS=Homo sapiens GN=EPS8 PE=1 SV=1	Q12929	EPS8	92 kDa		Homo sapiens		Rac protein signal transduction, barbed-end actin filament capping, epidermal growth factor receptor signaling pathway, regulation of cell shape, signal transduction		Rac protein signal transduction, actin crosslink formation, actin cytoskeleton reorganization, actin filament bundle assembly, actin polymerization-dependent cell motility, barbed-end actin filament capping, cellular response to leukemia inhibitory factor, dendritic cell migration, epidermal growth factor receptor signaling pathway, exit from mitosis, signal transduction				dendritic cell migration	actin polymerization-dependent cell motility, dendritic cell migration	actin polymerization-dependent cell motility, dendritic cell migration			adult locomotory behavior, behavioral response to ethanol				Rac protein signal transduction, behavioral response to ethanol, cellular response to leukemia inhibitory factor, epidermal growth factor receptor signaling pathway, signal transduction				cell cortex				extracellular exosome		NMDA selective glutamate receptor complex, ruffle membrane				stereocilium	NMDA selective glutamate receptor complex, ruffle membrane				Rac GTPase binding, SH3/SH2 adaptor activity, actin binding
292.2	TRUE	Empty	Isoform 3 of Epidermal growth factor receptor kinase substrate 8-like protein 2 OS=Homo sapiens GN=EPS8L2	Q9H6S3-3	EPS8L2	82 kDa	TRUE	unknown
342	TRUE	Empty	Gelsolin OS=Homo sapiens GN=GSN PE=1 SV=1	P06396	GSN	86 kDa	TRUE	Homo sapiens		actin nucleation, barbed-end actin filament capping, negative regulation of viral entry into host cell, phosphatidylinositol-mediated signaling, positive regulation of actin nucleation, positive regulation of cysteine-type endopeptidase activity involved in apoptotic signaling pathway, positive regulation of gene expression, positive regulation of keratinocyte apoptotic process, positive regulati…		actin filament polymerization, actin filament reorganization, actin filament severing, actin nucleation, amyloid fibril formation, barbed-end actin filament capping, cellular protein metabolic process, cellular response to cadmium ion, cilium assembly, hepatocyte apoptotic process, neutrophil degranulation, oligodendrocyte development, phagocytosis, engulfment, phosphatidylinositol-mediated signa…	aging, oligodendrocyte development, tissue regeneration	neutrophil degranulation, phagocytosis, engulfment	tissue regeneration	neutrophil degranulation	neutrophil degranulation, phagocytosis, engulfment, sequestering of actin monomers		amyloid fibril formation, cellular protein metabolic process		oligodendrocyte development, renal protein absorption, striated muscle atrophy				cellular response to cadmium ion, neutrophil degranulation, phosphatidylinositol-mediated signaling, response to ethanol, response to folic acid, striated muscle atrophy, tissue regeneration				actin cap, cortical actin cytoskeleton, cytoplasm, cytosol, ficolin-1-rich granule lumen, perinuclear region of cytoplasm, sarcoplasm, secretory granule lumen	actin cap, actin cytoskeleton, cortical actin cytoskeleton, podosome			blood microparticle, extracellular exosome, extracellular space	actin cap, actin cytoskeleton, cortical actin cytoskeleton, ficolin-1-rich granule lumen, podosome, secretory granule lumen	plasma membrane				actin cap, cortical actin cytoskeleton, ficolin-1-rich granule lumen, podosome, secretory granule lumen	plasma membrane				actin binding, actin filament binding, calcium ion binding, myosin II binding, protein domain specific binding
350	TRUE	Empty	Glutamyl aminopeptidase OS=Homo sapiens GN=ENPEP PE=1 SV=3	Q07075	ENPEP	109 kDa	TRUE	Homo sapiens		angiotensin catabolic process in blood, angiotensin maturation, regulation of systemic arterial blood pressure by renin-angiotensin		angiotensin catabolic process in blood, angiotensin maturation, cell migration, cell-cell signaling, peptide catabolic process	angiogenesis, glomerulus development				cell migration	cell migration	angiotensin catabolic process in blood, angiotensin maturation, peptide catabolic process		angiogenesis, angiotensin catabolic process in blood, angiotensin maturation, glomerulus development, regulation of systemic arterial blood pressure by renin-angiotensin								cytoplasmic vesicle, lysosomal membrane				extracellular exosome	cytoplasmic vesicle, lysosomal membrane	apical plasma membrane, external side of plasma membrane, integral component of plasma membrane, lysosomal membrane, plasma membrane			lysosomal membrane	lysosomal membrane	apical plasma membrane, external side of plasma membrane, integral component of plasma membrane				peptide binding, zinc ion binding	aminopeptidase activity, metalloaminopeptidase activity, metallopeptidase activity
373	TRUE	Empty	Cluster of Guanine nucleotide-binding protein G(q) subunit alpha OS=Homo sapiens GN=GNAQ PE=1 SV=4 (P50148)	P50148 [4]	GNAQ	42 kDa	TRUE	Homo sapiens		G-protein coupled acetylcholine receptor signaling pathway, action potential, activation of phospholipase C activity, adenylate cyclase-activating G-protein coupled receptor signaling pathway, adenylate cyclase-modulating G-protein coupled receptor signaling pathway, entrainment of circadian clock, glutamate receptor signaling pathway, negative regulation of protein kinase activity, phospholipase…		G-protein coupled acetylcholine receptor signaling pathway, adenylate cyclase-activating G-protein coupled receptor signaling pathway, adenylate cyclase-modulating G-protein coupled receptor signaling pathway, cellular response to pH, forebrain neuron development, glutamate receptor signaling pathway, neuron remodeling, phospholipase C-activating dopamine receptor signaling pathway, phototransduc…	embryonic digit morphogenesis, forebrain neuron development, heart development, neuron remodeling, post-embryonic development, skeletal system development								embryonic digit morphogenesis, forebrain neuron development, heart development, maternal behavior, neuron remodeling, platelet activation, post-embryonic development, skeletal system development	developmental pigmentation	maternal behavior	maternal behavior	G-protein coupled acetylcholine receptor signaling pathway, adenylate cyclase-activating G-protein coupled receptor signaling pathway, adenylate cyclase-modulating G-protein coupled receptor signaling pathway, cellular response to pH, entrainment of circadian clock, glutamate receptor signaling pathway, phospholipase C-activating dopamine receptor signaling pathway, phototransduction, visible lig…				lysosomal membrane				extracellular exosome	lysosomal membrane, nuclear membrane	heterotrimeric G-protein complex, lysosomal membrane, nuclear membrane, plasma membrane		nuclear membrane	lysosomal membrane, nuclear membrane	lysosomal membrane, nuclear membrane, photoreceptor outer segment	heterotrimeric G-protein complex				G-protein beta/gamma-subunit complex binding, G-protein coupled receptor binding, GTP binding, metal ion binding, type 2A serotonin receptor binding	GTPase activity
379.1	TRUE	Empty	Heat shock cognate 71 kDa protein (Fragment) OS=Homo sapiens GN=HSPA8 PE=1 SV=1	E9PN89	HSPA8	35 kDa	TRUE	unknown
440	TRUE	Empty	Isoform 2 of Solute carrier family 12 member 3 OS=Homo sapiens GN=SLC12A3	P55017-2 (+1)	SLC12A3	114 kDa	TRUE	unknown
473	TRUE	Empty	Cluster of Isoform LMW of Kininogen-1 OS=Homo sapiens GN=KNG1 (P01042-2)	P01042-2 [2]	KNG1	48 kDa	TRUE	unknown		blood coagulation, intrinsic pathway, killing of cells of other organism, negative regulation of blood coagulation, negative regulation of cell adhesion, negative regulation of proteolysis, positive regulation of apoptotic process, positive regulation of cytosolic calcium ion concentration, vasodilation	killing of cells of other organism	platelet degranulation, positive regulation of cytosolic calcium ion concentration, post-translational protein modification		platelet degranulation		antimicrobial humoral immune response mediated by antimicrobial peptide	platelet degranulation		blood coagulation, intrinsic pathway, cellular protein metabolic process, post-translational protein modification	antimicrobial humoral immune response mediated by antimicrobial peptide, killing of cells of other organism	blood coagulation, intrinsic pathway, vasodilation				antimicrobial humoral immune response mediated by antimicrobial peptide, blood coagulation, intrinsic pathway, inflammatory response				endoplasmic reticulum lumen, platelet alpha granule lumen		endoplasmic reticulum lumen		blood microparticle, extracellular exosome, extracellular space	endoplasmic reticulum lumen, platelet alpha granule lumen	plasma membrane				endoplasmic reticulum lumen, platelet alpha granule lumen	plasma membrane				heparin binding, receptor binding, zinc ion binding
473.1	TRUE	Empty	Isoform LMW of Kininogen-1 OS=Homo sapiens GN=KNG1	P01042-2	KNG1	48 kDa	TRUE	unknown
500.3	TRUE	Empty	L-lactate dehydrogenase B chain OS=Homo sapiens GN=LDHB PE=1 SV=2	P07195	LDHB	37 kDa	TRUE	Homo sapiens				NAD metabolic process, lactate metabolic process, pyruvate metabolic process							NAD metabolic process, carbohydrate metabolic process, lactate metabolic process, pyruvate metabolic process										cytoplasm, cytosol, mitochondrion				extracellular exosome	mitochondrion	membrane, membrane raft	mitochondrion								NAD binding, identical protein binding, kinase binding	L-lactate dehydrogenase activity
603	TRUE	Empty	Peroxiredoxin-6 OS=Homo sapiens GN=PRDX6 PE=1 SV=3	P30041	PRDX6	25 kDa		Homo sapiens		cell redox homeostasis, positive regulation of mRNA splicing, via spliceosome		cell redox homeostasis, cellular oxidant detoxification, cellular response to oxidative stress, glycerophospholipid catabolic process, hydrogen peroxide catabolic process, neutrophil degranulation		neutrophil degranulation		neutrophil degranulation	neutrophil degranulation		glycerophospholipid catabolic process, hydrogen peroxide catabolic process						cellular oxidant detoxification, cellular response to oxidative stress, neutrophil degranulation				azurophil granule lumen, cytosol, perinuclear region of cytoplasm				extracellular exosome, extracellular space	azurophil granule lumen, nucleus	membrane		nucleus		azurophil granule lumen			glutathione peroxidase activity, peroxiredoxin activity		cadherin binding, protein homodimerization activity, ubiquitin protein ligase binding	calcium-independent phospholipase A2 activity, glutathione peroxidase activity, peroxiredoxin activity
687	TRUE	Empty	Protein dopey-2 OS=Homo sapiens GN=DOPEY2 PE=1 SV=5	Q9Y3R5 (+1)	DOPEY2	258 kDa	TRUE	Homo sapiens				endoplasmic reticulum organization	multicellular organism development	Golgi to endosome transport, protein transport			Golgi to endosome transport, protein transport				cognition, multicellular organism development							Golgi membrane, trans-Golgi network	Golgi membrane, cytosol, endosome, trans-Golgi network			endosome	extracellular exosome	Golgi membrane, endosome, trans-Golgi network	Golgi membrane			Golgi membrane	Golgi membrane, trans-Golgi network
689	TRUE	Empty	Cluster of Protein kinase C delta type OS=Homo sapiens GN=PRKCD PE=1 SV=2 (Q05655)	Q05655 [5]	PRKCD	78 kDa	TRUE	Homo sapiens	cell adhesion	ERBB2 signaling pathway, Fc-gamma receptor signaling pathway involved in phagocytosis, activation of adenylate cyclase activity, activation of phospholipase C activity, activation of protein kinase activity, apoptotic signaling pathway, interferon-gamma-mediated signaling pathway, intrinsic apoptotic signaling pathway in response to oxidative stress, negative regulation of MAP kinase activity, ne…		B cell proliferation, ERBB2 signaling pathway, Fc-gamma receptor signaling pathway involved in phagocytosis, apoptotic process, apoptotic signaling pathway, axon guidance, cell chemotaxis, cell cycle, cellular response to angiotensin, cellular response to hydrogen peroxide, cellular response to hydroperoxide, cellular senescence, desmosome assembly, execution phase of apoptosis, histone H3-T6 pho…	angiogenesis, axon guidance, cellular senescence	Fc-gamma receptor signaling pathway involved in phagocytosis, neutrophil degranulation		B cell proliferation, Fc-gamma receptor signaling pathway involved in phagocytosis, immunoglobulin mediated immune response, interferon-gamma-mediated signaling pathway, neutrophil activation, neutrophil degranulation, stimulatory C-type lectin receptor signaling pathway	Fc-gamma receptor signaling pathway involved in phagocytosis, cell chemotaxis, neutrophil degranulation	axon guidance, cell chemotaxis	histone H3-T6 phosphorylation, histone phosphorylation, peptidyl-serine phosphorylation, peptidyl-threonine phosphorylation	defense response to bacterium	angiogenesis, axon guidance, interleukin-10 production, interleukin-12 production, platelet activation				ERBB2 signaling pathway, Fc-gamma receptor signaling pathway involved in phagocytosis, apoptotic signaling pathway, axon guidance, cell chemotaxis, cellular response to angiotensin, cellular response to hydrogen peroxide, cellular response to hydroperoxide, cellular senescence, defense response to bacterium, immunoglobulin mediated immune response, interferon-gamma-mediated signaling pathway, int…				azurophil granule lumen, cytosol, endoplasmic reticulum, mitochondrial membrane, mitochondrion, perinuclear region of cytoplasm		endoplasmic reticulum		extracellular exosome	azurophil granule lumen, endoplasmic reticulum, mitochondrial membrane, mitochondrion, nuclear matrix, nucleoplasm, nucleus	mitochondrial membrane, plasma membrane	mitochondrial membrane, mitochondrion	nuclear matrix, nucleoplasm	mitochondrial membrane	azurophil granule lumen, mitochondrial membrane, nuclear matrix, nucleoplasm	plasma membrane				ATP binding, insulin receptor substrate binding, protein kinase binding, zinc ion binding	calcium-dependent protein kinase C activity, calcium-independent protein kinase C activity, histone kinase activity (H3-T6 specific), non-membrane spanning protein tyrosine kinase activity
736	TRUE	Empty	Receptor-type tyrosine-protein phosphatase eta OS=Homo sapiens GN=PTPRJ PE=1 SV=3	Q12913	PTPRJ	146 kDa		Homo sapiens		T cell receptor signaling pathway, negative regulation of MAP kinase activity, negative regulation of T cell receptor signaling pathway, negative regulation of cell growth, negative regulation of cell migration, negative regulation of cell proliferation, negative regulation of epidermal growth factor receptor signaling pathway, negative regulation of platelet-derived growth factor receptor signal…		T cell receptor signaling pathway, contact inhibition, neutrophil degranulation, peptidyl-tyrosine dephosphorylation, platelet-derived growth factor receptor signaling pathway		neutrophil degranulation		T cell receptor signaling pathway, neutrophil degranulation	neutrophil degranulation	positive chemotaxis	peptidyl-tyrosine dephosphorylation		negative regulation of vascular permeability				T cell receptor signaling pathway, neutrophil degranulation, platelet-derived growth factor receptor signaling pathway, positive chemotaxis				specific granule membrane				extracellular exosome	specific granule membrane	immunological synapse, integral component of plasma membrane, plasma membrane, ruffle membrane, specific granule membrane			specific granule membrane	specific granule membrane	immunological synapse, integral component of plasma membrane, ruffle membrane				beta-catenin binding, delta-catenin binding, gamma-catenin binding, mitogen-activated protein kinase binding, platelet-derived growth factor receptor binding, protein kinase binding	protein tyrosine phosphatase activity
744	TRUE	Empty	Rho GTPase-activating protein 18 OS=Homo sapiens GN=ARHGAP18 PE=1 SV=3	Q8N392	ARHGAP18	75 kDa		Homo sapiens		regulation of actin cytoskeleton organization, regulation of actin filament polymerization, regulation of cell motility, regulation of cell shape, regulation of small GTPase mediated signal transduction, small GTPase mediated signal transduction		regulation of actin filament polymerization, small GTPase mediated signal transduction													small GTPase mediated signal transduction				cytoplasm, cytosol					nuclear speck	plasma membrane		nuclear speck		nuclear speck	plasma membrane				cadherin binding
866	TRUE	Empty	Cluster of Transforming protein RhoA OS=Homo sapiens GN=RHOA PE=1 SV=1 (P61586)	P61586 [4]	RHOA	22 kDa	TRUE	Homo sapiens	cell adhesion	Rho protein signal transduction, Roundabout signaling pathway, Wnt signaling pathway, planar cell polarity pathway, apolipoprotein A-I-mediated signaling pathway, ephrin receptor signaling pathway, negative regulation of axonogenesis, negative regulation of cell cycle, negative regulation of cell migration, negative regulation of cell migration involved in sprouting angiogenesis, negative regulat…		Rho protein signal transduction, Roundabout signaling pathway, Wnt signaling pathway, planar cell polarity pathway, actin cytoskeleton organization, actin cytoskeleton reorganization, apical junction assembly, apolipoprotein A-I-mediated signaling pathway, apoptotic process, cellular response to chemokine, cellular response to hydrogen peroxide, cellular response to ionizing radiation, cellular r…	angiogenesis, endothelial tube lumen extension, negative regulation of axonogenesis, ossification involved in bone maturation, positive regulation of axonogenesis, positive regulation of neuron differentiation, substantia nigra development, trabecula morphogenesis, wound healing, spreading of cells	endosome to lysosome transport, intracellular protein transport, neutrophil degranulation		neutrophil degranulation	endosome to lysosome transport, endothelial cell migration, intracellular protein transport, neutrophil degranulation, skeletal muscle satellite cell migration, wound healing, spreading of cells	endothelial cell migration, negative chemotaxis, skeletal muscle satellite cell migration, wound healing, spreading of cells	protein deubiquitination	cellular response to lipopolysaccharide, viral process	angiogenesis, endothelial cell migration, endothelial tube lumen extension, negative regulation of axonogenesis, ossification involved in bone maturation, platelet activation, positive regulation of axonogenesis, positive regulation of neuron differentiation, substantia nigra development				Rho protein signal transduction, Roundabout signaling pathway, Wnt signaling pathway, planar cell polarity pathway, apolipoprotein A-I-mediated signaling pathway, cellular response to chemokine, cellular response to hydrogen peroxide, cellular response to ionizing radiation, cellular response to lipopolysaccharide, ephrin receptor signaling pathway, negative chemotaxis, neutrophil degranulation, …		viral process		cell cortex, cytosol, early endosome, endoplasmic reticulum membrane, ficolin-1-rich granule membrane, late endosome membrane	cytoskeleton	endoplasmic reticulum membrane	early endosome, late endosome membrane	extracellular exosome	cytoskeleton, early endosome, endoplasmic reticulum membrane, ficolin-1-rich granule membrane, late endosome membrane, nucleus	endoplasmic reticulum membrane, extrinsic component of cytoplasmic side of plasma membrane, ficolin-1-rich granule membrane, late endosome membrane, plasma membrane		nucleus	ficolin-1-rich granule membrane, late endosome membrane	endoplasmic reticulum membrane, ficolin-1-rich granule membrane, late endosome membrane, stereocilium	extrinsic component of cytoplasmic side of plasma membrane, plasma membrane				GDP binding, GTP binding, myosin binding	GTPase activity
881.2	TRUE	Empty	Tubulin beta chain OS=Homo sapiens GN=TUBB PE=1 SV=2	P07437	TUBB	50 kDa	TRUE	Homo sapiens		regulation of G2/M transition of mitotic cell cycle	natural killer cell mediated cytotoxicity	G2/M transition of mitotic cell cycle, cell division, ciliary basal body docking, microtubule-based process, movement of cell or subcellular component, neutrophil degranulation, spindle assembly		cytoskeleton-dependent intracellular transport, neutrophil degranulation		natural killer cell mediated cytotoxicity, neutrophil degranulation	cytoskeleton-dependent intracellular transport, neutrophil degranulation								natural killer cell mediated cytotoxicity, neutrophil degranulation				azurophil granule lumen, cytoplasm, cytoplasmic ribonucleoprotein granule	microtubule, microtubule cytoskeleton			extracellular exosome, extracellular matrix	azurophil granule lumen, cytoplasmic ribonucleoprotein granule, microtubule, microtubule cytoskeleton, nuclear envelope lumen, nucleus	membrane raft		nuclear envelope lumen		azurophil granule lumen, microtubule, nuclear envelope lumen					GTP binding, GTPase activating protein binding, MHC class I protein binding, protein complex binding, protein domain specific binding, ubiquitin protein ligase binding	GTPase activity
881.3	TRUE	Empty	Tubulin beta-2A chain OS=Homo sapiens GN=TUBB2A PE=1 SV=1	Q13885	TUBB2A	50 kDa	TRUE	Homo sapiens				microtubule-based process																	cytoplasm	microtubule, microtubule cytoskeleton			extracellular exosome, extracellular vesicle	microtubule, microtubule cytoskeleton, nucleus			nucleus		microtubule					GTP binding	GTPase activity
948	TRUE	Empty	Voltage-dependent anion-selective channel protein 1 OS=Homo sapiens GN=VDAC1 PE=1 SV=2	P21796	VDAC1	31 kDa	TRUE	Homo sapiens		negative regulation of reactive oxygen species metabolic process, regulation of mitophagy		apoptotic process, epithelial cell differentiation, macroautophagy, neuron-neuron synaptic transmission, viral process	epithelial cell differentiation	anion transport, mitochondrial calcium ion transport			anion transport, mitochondrial calcium ion transport		macroautophagy	viral process	behavioral fear response, learning				behavioral fear response		viral process		mitochondrial inner membrane, mitochondrial nucleoid, mitochondrial outer membrane, mitochondrion, synaptic vesicle				extracellular exosome	mitochondrial inner membrane, mitochondrial nucleoid, mitochondrial outer membrane, mitochondrion, nucleus, synaptic vesicle	membrane raft, mitochondrial inner membrane, mitochondrial outer membrane, plasma membrane, pore complex	mitochondrial inner membrane, mitochondrial nucleoid, mitochondrial outer membrane	nucleus	mitochondrial inner membrane, mitochondrial outer membrane	mitochondrial inner membrane, mitochondrial nucleoid, mitochondrial outer membrane	plasma membrane				ion channel binding, protein complex binding, protein kinase binding
108	TRUE	Empty	Cluster of Alpha-soluble NSF attachment protein OS=Homo sapiens GN=NAPA PE=1 SV=3 (P54920)	P54920 [3]	NAPA	33 kDa	TRUE	Homo sapiens		positive regulation of ATPase activity, regulation of synaptic vesicle priming		COPII vesicle coating, SNARE complex disassembly, membrane fusion, neuron differentiation, synaptic transmission, glutamatergic	brain development, neuron differentiation	COPII vesicle coating, ER to Golgi vesicle-mediated transport, SNARE complex disassembly, intra-Golgi vesicle-mediated transport, intracellular protein transport, retrograde vesicle-mediated transport, Golgi to ER			COPII vesicle coating, ER to Golgi vesicle-mediated transport, SNARE complex disassembly, apical protein localization, intra-Golgi vesicle-mediated transport, intracellular protein transport, retrograde vesicle-mediated transport, Golgi to ER				brain development, neuron differentiation							Golgi membrane	Golgi membrane, SNARE complex, cytosol, synaptobrevin 2-SNAP-25-syntaxin-1a complex, vacuolar membrane				extracellular exosome	Golgi membrane, vacuolar membrane	Golgi membrane, SNARE complex, plasma membrane, synaptobrevin 2-SNAP-25-syntaxin-1a complex, vacuolar membrane			Golgi membrane, vacuolar membrane	Golgi membrane, vacuolar membrane	plasma membrane				SNARE binding, protein complex binding, soluble NSF attachment protein activity, syntaxin binding
108.2	TRUE	Empty	Alpha-soluble NSF attachment protein OS=Homo sapiens GN=NAPA PE=1 SV=3	P54920	NAPA	33 kDa	TRUE	Homo sapiens		positive regulation of ATPase activity, regulation of synaptic vesicle priming		COPII vesicle coating, SNARE complex disassembly, membrane fusion, neuron differentiation, synaptic transmission, glutamatergic	brain development, neuron differentiation	COPII vesicle coating, ER to Golgi vesicle-mediated transport, SNARE complex disassembly, intra-Golgi vesicle-mediated transport, intracellular protein transport, retrograde vesicle-mediated transport, Golgi to ER			COPII vesicle coating, ER to Golgi vesicle-mediated transport, SNARE complex disassembly, apical protein localization, intra-Golgi vesicle-mediated transport, intracellular protein transport, retrograde vesicle-mediated transport, Golgi to ER				brain development, neuron differentiation							Golgi membrane	Golgi membrane, SNARE complex, cytosol, synaptobrevin 2-SNAP-25-syntaxin-1a complex, vacuolar membrane				extracellular exosome	Golgi membrane, vacuolar membrane	Golgi membrane, SNARE complex, plasma membrane, synaptobrevin 2-SNAP-25-syntaxin-1a complex, vacuolar membrane			Golgi membrane, vacuolar membrane	Golgi membrane, vacuolar membrane	plasma membrane				SNARE binding, protein complex binding, soluble NSF attachment protein activity, syntaxin binding
131	TRUE	Empty	Apolipoprotein E OS=Homo sapiens GN=APOE PE=1 SV=1	P02649	APOE	36 kDa		Homo sapiens		G-protein coupled receptor signaling pathway, cGMP-mediated signaling, cellular calcium ion homeostasis, cholesterol homeostasis, chylomicron assembly, chylomicron remnant clearance, chylomicron remodeling, fatty acid homeostasis, high-density lipoprotein particle assembly, high-density lipoprotein particle clearance, high-density lipoprotein particle remodeling, lipid transport involved in lipid…		AMPA glutamate receptor clustering, G-protein coupled receptor signaling pathway, NMDA glutamate receptor clustering, cGMP-mediated signaling, cellular calcium ion homeostasis, chylomicron assembly, chylomicron remodeling, cytoskeleton organization, high-density lipoprotein particle assembly, high-density lipoprotein particle remodeling, lipoprotein biosynthetic process, low-density lipoprotein p…	artery morphogenesis, negative regulation of dendritic spine development, negative regulation of neuron projection development, neuron projection regeneration, positive regulation of dendritic spine development, positive regulation of neuron projection development, regulation of axon extension	cholesterol efflux, intracellular transport, lipid transport involved in lipid storage, long-chain fatty acid transport, phospholipid efflux, protein import, receptor-mediated endocytosis, reverse cholesterol transport			AMPA glutamate receptor clustering, NMDA glutamate receptor clustering, cholesterol efflux, intracellular transport, lipid transport involved in lipid storage, long-chain fatty acid transport, maintenance of location in cell, phospholipid efflux, protein import, receptor-mediated endocytosis, reverse cholesterol transport		amyloid precursor protein metabolic process, cellular protein metabolic process, cholesterol catabolic process, lipoprotein biosynthetic process, lipoprotein catabolic process, post-translational protein modification, retinoid metabolic process, triglyceride catabolic process, triglyceride metabolic process	positive regulation by host of viral process, virion assembly	artery morphogenesis, chylomicron assembly, chylomicron remnant clearance, chylomicron remodeling, high-density lipoprotein particle assembly, high-density lipoprotein particle clearance, high-density lipoprotein particle remodeling, long-term memory, low-density lipoprotein particle remodeling, negative regulation of dendritic spine development, negative regulation of neuron projection developme…				G-protein coupled receptor signaling pathway, cGMP-mediated signaling, neuron projection regeneration, nitric oxide mediated signal transduction, response to caloric restriction, response to dietary excess, response to reactive oxygen species		virion assembly	Golgi apparatus	Golgi apparatus, clathrin-coated endocytic vesicle membrane, early endosome, endocytic vesicle lumen, endoplasmic reticulum, endoplasmic reticulum lumen		endoplasmic reticulum lumen	early endosome	blood microparticle, chylomicron, discoidal high-density lipoprotein particle, extracellular exosome, extracellular matrix, extracellular region, extracellular space, extracellular vesicle, intermediate-density lipoprotein particle, low-density lipoprotein particle, very-low-density lipoprotein particle	Golgi apparatus, clathrin-coated endocytic vesicle membrane, early endosome, endocytic vesicle lumen, endoplasmic reticulum, endoplasmic reticulum lumen, nucleus	clathrin-coated endocytic vesicle membrane, plasma membrane		nucleus	clathrin-coated endocytic vesicle membrane	clathrin-coated endocytic vesicle membrane, endocytic vesicle lumen, endoplasmic reticulum lumen	plasma membrane		antioxidant activity		beta-amyloid binding, cholesterol binding, heparin binding, lipoprotein particle binding, low-density lipoprotein particle receptor binding, metal chelating activity, phospholipid binding, protein dimerization activity, protein homodimerization activity, tau protein binding, very-low-density lipoprotein particle receptor binding
134	TRUE	Empty	Argininosuccinate synthase OS=Homo sapiens GN=ASS1 PE=1 SV=2	P00966	ASS1	47 kDa		Homo sapiens		negative regulation of leukocyte cell-cell adhesion, positive regulation of nitric oxide biosynthetic process		arginine biosynthetic process, argininosuccinate metabolic process, aspartate metabolic process, cellular response to laminar fluid shear stress, citrulline metabolic process, urea cycle							arginine biosynthetic process, argininosuccinate metabolic process, aspartate metabolic process, citrulline metabolic process, urea cycle						cellular response to laminar fluid shear stress				cytosol, mitochondrion				extracellular exosome	mitochondrion		mitochondrion								ATP binding, RNA binding, amino acid binding, identical protein binding	argininosuccinate synthase activity
161	TRUE	Empty	C-Jun-amino-terminal kinase-interacting protein 4 OS=Homo sapiens GN=SPAG9 PE=1 SV=1	A0A087X2D8 (+2)	SPAG9	145 kDa		unknown
168	TRUE	Empty	Calbindin OS=Homo sapiens GN=CALB1 PE=1 SV=2	P05937	CALB1	30 kDa	TRUE	Homo sapiens		regulation of cytosolic calcium ion concentration, regulation of long-term synaptic potentiation, regulation of presynaptic cytosolic calcium ion concentration		cellular protein metabolic process, cellular response to organic substance, regulation of cytosolic calcium ion concentration, regulation of presynaptic cytosolic calcium ion concentration	metanephric collecting duct development, metanephric connecting tubule development, metanephric distal convoluted tubule development, metanephric part of ureteric bud development, retina layer formation						cellular protein metabolic process		long-term memory, metanephric collecting duct development, metanephric connecting tubule development, metanephric distal convoluted tubule development, metanephric part of ureteric bud development, retina layer formation, short-term memory				cellular response to organic substance				cytosol				extracellular exosome	nucleus			nucleus							calcium ion binding, vitamin D binding, zinc ion binding
188	TRUE	Empty	Cluster of Carbonyl reductase [NADPH] 1 OS=Homo sapiens GN=CBR1 PE=1 SV=3 (P16152)	P16152 [3]	CBR1	30 kDa	TRUE	Homo sapiens				cyclooxygenase pathway, drug metabolic process, epithelial cell differentiation, phylloquinone catabolic process, vitamin K metabolic process, xenobiotic metabolic process	epithelial cell differentiation						cyclooxygenase pathway, drug metabolic process, oxidation-reduction process, phylloquinone catabolic process, vitamin K metabolic process, xenobiotic metabolic process		cognition				xenobiotic metabolic process				cytosol				extracellular exosome, extracellular space, extracellular vesicle	nucleoplasm			nucleoplasm		nucleoplasm					NADPH binding	15-hydroxyprostaglandin dehydrogenase (NADP+) activity, 3-keto sterol reductase activity, carbonyl reductase (NADPH) activity, oxidoreductase activity, acting on NAD(P)H, quinone or similar compound as acceptor, prostaglandin-E2 9-reductase activity
217	TRUE	Empty	Cluster of Cofilin-1 OS=Homo sapiens GN=CFL1 PE=1 SV=1 (E9PK25)	E9PK25 [6]	CFL1	23 kDa	TRUE	unknown		muscle cell cellular homeostasis, positive regulation of actin filament depolymerization		actin filament fragmentation, muscle cell cellular homeostasis, positive regulation of actin filament depolymerization, sarcomere organization	sarcomere organization, skeletal muscle tissue development								skeletal muscle tissue development								I band, Z disc	actin cytoskeleton			extracellular exosome, extracellular space	I band, Z disc, actin cytoskeleton, nuclear matrix			nuclear matrix		I band, Z disc, nuclear matrix					actin filament binding
245.2	TRUE	Empty	Isoform 2 of Cytosolic non-specific dipeptidase OS=Homo sapiens GN=CNDP2	Q96KP4-2	CNDP2	44 kDa	TRUE	unknown
473.2	TRUE	Empty	Kininogen-1 OS=Homo sapiens GN=KNG1 PE=1 SV=2	P01042	KNG1	72 kDa	TRUE	Homo sapiens		blood coagulation, intrinsic pathway, killing of cells of other organism, negative regulation of blood coagulation, negative regulation of cell adhesion, negative regulation of proteolysis, positive regulation of apoptotic process, positive regulation of cytosolic calcium ion concentration, vasodilation	killing of cells of other organism	platelet degranulation, positive regulation of cytosolic calcium ion concentration, post-translational protein modification		platelet degranulation		antimicrobial humoral immune response mediated by antimicrobial peptide	platelet degranulation		blood coagulation, intrinsic pathway, cellular protein metabolic process, post-translational protein modification	antimicrobial humoral immune response mediated by antimicrobial peptide, killing of cells of other organism	blood coagulation, intrinsic pathway, vasodilation				antimicrobial humoral immune response mediated by antimicrobial peptide, blood coagulation, intrinsic pathway, inflammatory response				endoplasmic reticulum lumen, platelet alpha granule lumen		endoplasmic reticulum lumen		blood microparticle, extracellular exosome, extracellular space	endoplasmic reticulum lumen, platelet alpha granule lumen	plasma membrane				endoplasmic reticulum lumen, platelet alpha granule lumen	plasma membrane				heparin binding, receptor binding, zinc ion binding
482.6	TRUE	Empty	Keratin, type I cytoskeletal 17 OS=Homo sapiens GN=KRT17 PE=1 SV=2	Q04695	KRT17	48 kDa	TRUE	Homo sapiens		positive regulation of cell growth, positive regulation of hair follicle development, positive regulation of translation, signal transduction		cornification, intermediate filament organization, keratinization, signal transduction	cornification, epidermis development, hair follicle morphogenesis, keratinization								cornification, hair follicle morphogenesis, keratinization				signal transduction				cytosol	intermediate filament, intermediate filament cytoskeleton			extracellular exosome	intermediate filament, intermediate filament cytoskeleton					intermediate filament					MHC class II protein binding
550	TRUE	Empty	Myosin-10 OS=Homo sapiens GN=MYH10 PE=1 SV=3	P35580 (+4)	MYH10	229 kDa	TRUE	Homo sapiens	cell adhesion	regulation of cell shape		actin filament-based movement, actomyosin structure organization, mitotic cytokinesis																	cell cortex, cytoplasm, cytosol	myosin II complex, myosin II filament, stress fiber			extracellular exosome	myosin II complex, myosin II filament, nucleus, stress fiber			nucleus		myosin II complex, myosin II filament, stress fiber					ADP binding, ATP binding, actin filament binding, calmodulin binding	actin-dependent ATPase activity, microfilament motor activity
562	TRUE	Empty	Na(+)/H(+) exchange regulatory cofactor NHE-RF1 OS=Homo sapiens GN=SLC9A3R1 PE=1 SV=4	O14745	SLC9A3R1	39 kDa	TRUE	Homo sapiens		Wnt signaling pathway, adenylate cyclase-activating dopamine receptor signaling pathway, cAMP-mediated signaling, cellular phosphate ion homeostasis, negative regulation of ERK1 and ERK2 cascade, negative regulation of catenin import into nucleus, negative regulation of cell migration, negative regulation of cell proliferation, negative regulation of mitotic cell cycle, negative regulation of pho…		Wnt signaling pathway, actin cytoskeleton organization, adenylate cyclase-activating dopamine receptor signaling pathway, auditory receptor cell stereocilium organization, cAMP-mediated signaling, cellular phosphate ion homeostasis, establishment of epithelial cell apical/basal polarity, establishment of protein localization to plasma membrane, microvillus assembly, phospholipase C-activating dop…	auditory receptor cell stereocilium organization, establishment of epithelial cell apical/basal polarity, gland morphogenesis	bile acid secretion, establishment of Golgi localization, establishment of nucleus localization, establishment of protein localization to plasma membrane, glutathione transport, renal sodium ion transport			bile acid secretion, establishment of Golgi localization, establishment of nucleus localization, establishment of protein localization to plasma membrane, glutathione transport, renal sodium ion transport				auditory receptor cell stereocilium organization, gland morphogenesis, renal phosphate ion absorption, renal sodium ion transport, sensory perception of sound				Wnt signaling pathway, adenylate cyclase-activating dopamine receptor signaling pathway, cAMP-mediated signaling, phospholipase C-activating dopamine receptor signaling pathway				cytoplasm, perinuclear region of cytoplasm	actin cytoskeleton			extracellular exosome	actin cytoskeleton	apical plasma membrane, brush border membrane, membrane, membrane raft, microvillus membrane				sperm midpiece, stereocilium tip	apical plasma membrane, brush border membrane, microvillus membrane				PDZ domain binding, beta-2 adrenergic receptor binding, beta-catenin binding, dopamine receptor binding, growth factor receptor binding, myosin II binding, phosphatase binding, protein complex binding, protein complex scaffold, protein self-association
596	TRUE	Empty	Cluster of Peptidyl-prolyl cis-trans isomerase A OS=Homo sapiens GN=PPIA PE=1 SV=2 (P62937)	P62937 [3]	PPIA	18 kDa	TRUE	Homo sapiens		interleukin-12-mediated signaling pathway, positive regulation of protein secretion, positive regulation of viral genome replication		RNA-dependent DNA biosynthetic process, establishment of integrated proviral latency, fusion of virus membrane with host plasma membrane, interleukin-12-mediated signaling pathway, leukocyte migration, lipid particle organization, neutrophil degranulation, protein folding, protein peptidyl-prolyl isomerization, uncoating of virus, viral life cycle, viral release from host cell, virion assembly		neutrophil degranulation		leukocyte migration, neutrophil degranulation	leukocyte migration, neutrophil degranulation	leukocyte migration, viral release from host cell	RNA-dependent DNA biosynthetic process, protein peptidyl-prolyl isomerization	entry into host cell, establishment of integrated proviral latency, fusion of virus membrane with host plasma membrane, uncoating of virus, viral life cycle, viral release from host cell, virion assembly					interleukin-12-mediated signaling pathway, neutrophil degranulation		establishment of integrated proviral latency, fusion of virus membrane with host plasma membrane, uncoating of virus, viral release from host cell, virion assembly		cytosol, ficolin-1-rich granule lumen, secretory granule lumen				extracellular exosome, extracellular space	ficolin-1-rich granule lumen, nucleus, secretory granule lumen	membrane		nucleus		ficolin-1-rich granule lumen, secretory granule lumen					RNA binding, cyclosporin A binding, unfolded protein binding, virion binding	peptidyl-prolyl cis-trans isomerase activity
596.2	TRUE	Empty	Peptidyl-prolyl cis-trans isomerase A OS=Homo sapiens GN=PPIA PE=1 SV=2	P62937	PPIA	18 kDa	TRUE	Homo sapiens		interleukin-12-mediated signaling pathway, positive regulation of protein secretion, positive regulation of viral genome replication		RNA-dependent DNA biosynthetic process, establishment of integrated proviral latency, fusion of virus membrane with host plasma membrane, interleukin-12-mediated signaling pathway, leukocyte migration, lipid particle organization, neutrophil degranulation, protein folding, protein peptidyl-prolyl isomerization, uncoating of virus, viral life cycle, viral release from host cell, virion assembly		neutrophil degranulation		leukocyte migration, neutrophil degranulation	leukocyte migration, neutrophil degranulation	leukocyte migration, viral release from host cell	RNA-dependent DNA biosynthetic process, protein peptidyl-prolyl isomerization	entry into host cell, establishment of integrated proviral latency, fusion of virus membrane with host plasma membrane, uncoating of virus, viral life cycle, viral release from host cell, virion assembly					interleukin-12-mediated signaling pathway, neutrophil degranulation		establishment of integrated proviral latency, fusion of virus membrane with host plasma membrane, uncoating of virus, viral release from host cell, virion assembly		cytosol, ficolin-1-rich granule lumen, secretory granule lumen				extracellular exosome, extracellular space	ficolin-1-rich granule lumen, nucleus, secretory granule lumen	membrane		nucleus		ficolin-1-rich granule lumen, secretory granule lumen					RNA binding, cyclosporin A binding, unfolded protein binding, virion binding	peptidyl-prolyl cis-trans isomerase activity
600	TRUE	Empty	Cluster of Peroxiredoxin-1 OS=Homo sapiens GN=PRDX1 PE=1 SV=1 (Q06830)	Q06830 [3]	PRDX1	22 kDa	TRUE	Homo sapiens		cell redox homeostasis, erythrocyte homeostasis, regulation of NF-kappaB import into nucleus, regulation of stress-activated MAPK cascade, retina homeostasis	natural killer cell mediated cytotoxicity	cell redox homeostasis, cellular response to oxidative stress, hydrogen peroxide catabolic process, natural killer cell activation, removal of superoxide radicals	skeletal system development			erythrocyte homeostasis, natural killer cell activation, natural killer cell mediated cytotoxicity			hydrogen peroxide catabolic process, removal of superoxide radicals		retina homeostasis, skeletal system development				cellular response to oxidative stress, natural killer cell mediated cytotoxicity, removal of superoxide radicals				cytosol, melanosome, mitochondrion				extracellular exosome, extracellular matrix, extracellular space	melanosome, mitochondrion, nucleus		mitochondrion	nucleus					peroxidase activity, thioredoxin peroxidase activity		RNA binding, cadherin binding, identical protein binding	peroxidase activity, thioredoxin peroxidase activity
600.1	TRUE	Empty	Peroxiredoxin-1 OS=Homo sapiens GN=PRDX1 PE=1 SV=1	Q06830	PRDX1	22 kDa	TRUE	Homo sapiens		cell redox homeostasis, erythrocyte homeostasis, regulation of NF-kappaB import into nucleus, regulation of stress-activated MAPK cascade, retina homeostasis	natural killer cell mediated cytotoxicity	cell redox homeostasis, cellular response to oxidative stress, hydrogen peroxide catabolic process, natural killer cell activation, removal of superoxide radicals	skeletal system development			erythrocyte homeostasis, natural killer cell activation, natural killer cell mediated cytotoxicity			hydrogen peroxide catabolic process, removal of superoxide radicals		retina homeostasis, skeletal system development				cellular response to oxidative stress, natural killer cell mediated cytotoxicity, removal of superoxide radicals				cytosol, melanosome, mitochondrion				extracellular exosome, extracellular matrix, extracellular space	melanosome, mitochondrion, nucleus		mitochondrion	nucleus					peroxidase activity, thioredoxin peroxidase activity		RNA binding, cadherin binding, identical protein binding	peroxidase activity, thioredoxin peroxidase activity
610	TRUE	Empty	Phosphoglucomutase-1 OS=Homo sapiens GN=PGM1 PE=1 SV=3	P36871	PGM1	61 kDa		Homo sapiens				glycogen biosynthetic process, glycogen catabolic process, glycolytic process, neutrophil degranulation		neutrophil degranulation		neutrophil degranulation	neutrophil degranulation		galactose catabolic process, gluconeogenesis, glycogen biosynthetic process, glycogen catabolic process, glycolytic process						neutrophil degranulation				cytosol, ficolin-1-rich granule lumen, tertiary granule lumen	actin cytoskeleton			extracellular exosome	actin cytoskeleton, ficolin-1-rich granule lumen, tertiary granule lumen					ficolin-1-rich granule lumen, tertiary granule lumen					magnesium ion binding	phosphoglucomutase activity
709	TRUE	Empty	Rab GDP dissociation inhibitor alpha OS=Homo sapiens GN=GDI1 PE=1 SV=2	P31150	GDI1	51 kDa	TRUE	Homo sapiens		Rab protein signal transduction, negative regulation of axonogenesis, negative regulation of protein targeting to membrane, regulation of small GTPase mediated signal transduction, signal transduction		Rab protein signal transduction, membrane organization, negative regulation of axonogenesis, signal transduction	negative regulation of axonogenesis	protein transport			protein transport				negative regulation of axonogenesis				Rab protein signal transduction, response to calcium ion, signal transduction			Golgi apparatus	Golgi apparatus, cytosol					Golgi apparatus										Rab GTPase binding	oxidoreductase activity
761	TRUE	Empty	STE20-like serine/threonine-protein kinase OS=Homo sapiens GN=SLK PE=1 SV=1	Q9H2G2	SLK	143 kDa	TRUE	Homo sapiens		activation of protein kinase activity, regulation of apoptotic process, regulation of cell migration, regulation of focal adhesion assembly, regulation of mitotic cell cycle, signal transduction by protein phosphorylation, stress-activated protein kinase signaling cascade		apoptotic process, cytoplasmic microtubule organization, protein autophosphorylation, signal transduction by protein phosphorylation, stress-activated protein kinase signaling cascade							protein autophosphorylation, signal transduction by protein phosphorylation						signal transduction by protein phosphorylation, stress-activated protein kinase signaling cascade				cytoplasm, perinuclear region of cytoplasm				extracellular exosome											ATP binding, cadherin binding, identical protein binding, protein homodimerization activity	protein serine/threonine kinase activity
880.1	TRUE	Empty	Tubulin alpha chain OS=Homo sapiens GN=TUBA1C PE=1 SV=1	F5H5D3 (+1)	TUBA1C	58 kDa	TRUE	unknown
880.2	TRUE	Empty	Tubulin alpha-1B chain OS=Homo sapiens GN=TUBA1B PE=1 SV=1	P68363	TUBA1B	50 kDa	TRUE	Homo sapiens				cell division, cellular response to interleukin-4, microtubule cytoskeleton organization, microtubule-based process		cytoskeleton-dependent intracellular transport			cytoskeleton-dependent intracellular transport								cellular response to interleukin-4				cytoplasmic microtubule	cytoplasmic microtubule, microtubule cytoskeleton			extracellular exosome	cytoplasmic microtubule, microtubule cytoskeleton	membrane raft				cytoplasmic microtubule					GTP binding, double-stranded RNA binding, ubiquitin protein ligase binding	GTPase activity
934	TRUE	Empty	Vacuolar protein sorting-associated protein 4B OS=Homo sapiens GN=VPS4B PE=1 SV=2	O75351	VPS4B	49 kDa	TRUE	Homo sapiens		negative regulation of cell death, negative regulation of exosomal secretion, positive regulation of G2/M transition of mitotic cell cycle, positive regulation of centriole elongation, positive regulation of exosomal secretion, positive regulation of viral life cycle, positive regulation of viral release from host cell, regulation of centrosome duplication, regulation of mitotic spindle assembly,…		ESCRT III complex disassembly, cell separation after cytokinesis, late endosomal microautophagy, macroautophagy, mitotic metaphase plate congression, multivesicular body assembly, nucleus organization, protein depolymerization, ubiquitin-dependent protein catabolic process via the multivesicular body sorting pathway, ubiquitin-independent protein catabolic process via the multivesicular body sort…		cholesterol transport, endosomal transport, endosome to lysosome transport via multivesicular body sorting pathway, mitotic metaphase plate congression, potassium ion transport, protein transport, viral budding via host ESCRT complex			cholesterol transport, endosomal transport, endosome to lysosome transport via multivesicular body sorting pathway, mitotic metaphase plate congression, potassium ion transport, protein transport, viral budding via host ESCRT complex	viral release from host cell	late endosomal microautophagy, macroautophagy, ubiquitin-dependent protein catabolic process via the multivesicular body sorting pathway, ubiquitin-independent protein catabolic process via the multivesicular body sorting pathway	viral budding via host ESCRT complex, viral life cycle, viral release from host cell					response to lipid		viral budding via host ESCRT complex, viral life cycle, viral release from host cell		cytosol, endosome, late endosome membrane	centrosome, spindle pole		late endosome membrane	extracellular exosome	centrosome, endosome, late endosome membrane, nucleus, spindle pole	late endosome membrane		nucleus	late endosome membrane	centrosome, late endosome membrane, spindle pole					ATP binding, protein C-terminus binding, protein homodimerization activity	ATPase activity, coupled
61.1	TRUE	Empty	Actin, aortic smooth muscle OS=Homo sapiens GN=ACTA2 PE=1 SV=1	P62736	ACTA2	42 kDa	TRUE	Homo sapiens		positive regulation of gene expression, regulation of blood pressure, vascular smooth muscle contraction		glomerular mesangial cell development, response to virus	glomerular mesangial cell development, mesenchyme migration							response to virus	glomerular mesangial cell development, mesenchyme migration, regulation of blood pressure, vascular smooth muscle contraction				response to virus		response to virus		cytosol, smooth muscle contractile fiber	actin cytoskeleton			extracellular exosome, extracellular space	actin cytoskeleton, smooth muscle contractile fiber					smooth muscle contractile fiber					ATP binding, protein kinase binding
110	TRUE	Empty	Cluster of Aminoacylase-1 OS=Homo sapiens GN=ACY1 PE=1 SV=1 (Q03154)	Q03154 [2]	ACY1	46 kDa	TRUE	Homo sapiens				cellular amino acid metabolic process, xenobiotic metabolic process							cellular amino acid metabolic process, xenobiotic metabolic process						xenobiotic metabolic process				cytosol				extracellular exosome											identical protein binding, metal ion binding	aminoacylase activity, metallopeptidase activity
110.1	TRUE	Empty	Aminoacylase-1 OS=Homo sapiens GN=ACY1 PE=1 SV=1	Q03154	ACY1	46 kDa	TRUE	Homo sapiens				cellular amino acid metabolic process, xenobiotic metabolic process							cellular amino acid metabolic process, xenobiotic metabolic process						xenobiotic metabolic process				cytosol				extracellular exosome											identical protein binding, metal ion binding	aminoacylase activity, metallopeptidase activity
115	TRUE	Empty	Cluster of Angiotensin-converting enzyme OS=Homo sapiens GN=ACE PE=1 SV=1 (P12821)	P12821 [2]	ACE	150 kDa	TRUE	Homo sapiens		angiotensin catabolic process in blood, angiotensin maturation, hormone catabolic process, negative regulation of gap junction assembly, negative regulation of gene expression, negative regulation of protein binding, positive regulation of peptidyl-cysteine S-nitrosylation, positive regulation of peptidyl-tyrosine autophosphorylation, positive regulation of protein binding, positive regulation of…		angiotensin catabolic process in blood, angiotensin maturation, beta-amyloid metabolic process, hematopoietic stem cell differentiation	hematopoietic stem cell differentiation, kidney development	arachidonic acid secretion		antigen processing and presentation of peptide antigen via MHC class I, hematopoietic stem cell differentiation, neutrophil mediated immunity	arachidonic acid secretion		angiotensin catabolic process in blood, angiotensin maturation, beta-amyloid metabolic process, hormone catabolic process, proteolysis	spermatogenesis	angiotensin catabolic process in blood, angiotensin maturation, blood vessel remodeling, heart contraction, hematopoietic stem cell differentiation, kidney development, positive regulation of systemic arterial blood pressure, regulation of blood pressure, regulation of blood vessel diameter, regulation of renal output by angiotensin, regulation of vasoconstriction, spermatogenesis		spermatogenesis	spermatogenesis					endosome, lysosome			endosome	extracellular exosome, extracellular space	endosome, lysosome	external side of plasma membrane, integral component of membrane, plasma membrane					external side of plasma membrane, plasma membrane				actin binding, bradykinin receptor binding, chloride ion binding, drug binding, mitogen-activated protein kinase binding, mitogen-activated protein kinase kinase binding, zinc ion binding	carboxypeptidase activity, endopeptidase activity, metallodipeptidase activity, peptidyl-dipeptidase activity, tripeptidyl-peptidase activity
115.2	TRUE	Empty	Angiotensin-converting enzyme OS=Homo sapiens GN=ACE PE=1 SV=1	P12821	ACE	150 kDa	TRUE	Homo sapiens		angiotensin catabolic process in blood, angiotensin maturation, hormone catabolic process, negative regulation of gap junction assembly, negative regulation of gene expression, negative regulation of protein binding, positive regulation of peptidyl-cysteine S-nitrosylation, positive regulation of peptidyl-tyrosine autophosphorylation, positive regulation of protein binding, positive regulation of…		angiotensin catabolic process in blood, angiotensin maturation, beta-amyloid metabolic process, hematopoietic stem cell differentiation	hematopoietic stem cell differentiation, kidney development	arachidonic acid secretion		antigen processing and presentation of peptide antigen via MHC class I, hematopoietic stem cell differentiation, neutrophil mediated immunity	arachidonic acid secretion		angiotensin catabolic process in blood, angiotensin maturation, beta-amyloid metabolic process, hormone catabolic process, proteolysis	spermatogenesis	angiotensin catabolic process in blood, angiotensin maturation, blood vessel remodeling, heart contraction, hematopoietic stem cell differentiation, kidney development, positive regulation of systemic arterial blood pressure, regulation of blood pressure, regulation of blood vessel diameter, regulation of renal output by angiotensin, regulation of vasoconstriction, spermatogenesis		spermatogenesis	spermatogenesis					endosome, lysosome			endosome	extracellular exosome, extracellular space	endosome, lysosome	external side of plasma membrane, integral component of membrane, plasma membrane					external side of plasma membrane, plasma membrane				actin binding, bradykinin receptor binding, chloride ion binding, drug binding, mitogen-activated protein kinase binding, mitogen-activated protein kinase kinase binding, zinc ion binding	carboxypeptidase activity, endopeptidase activity, metallodipeptidase activity, peptidyl-dipeptidase activity, tripeptidyl-peptidase activity
136	TRUE	Empty	Cluster of Arylsulfatase F OS=Homo sapiens GN=ARSF PE=1 SV=4 (P54793)	P54793 [3]	ARSF	66 kDa	TRUE	Homo sapiens				glycosphingolipid metabolic process, post-translational protein modification							glycosphingolipid metabolic process, post-translational protein modification										endoplasmic reticulum lumen		endoplasmic reticulum lumen		extracellular exosome	endoplasmic reticulum lumen					endoplasmic reticulum lumen					metal ion binding	arylsulfatase activity
138	TRUE	Empty	Aspartate aminotransferase, cytoplasmic OS=Homo sapiens GN=GOT1 PE=1 SV=3	P17174	GOT1	46 kDa		Homo sapiens		Notch signaling pathway, fatty acid homeostasis		Notch signaling pathway, aspartate biosynthetic process, aspartate catabolic process, cellular amino acid biosynthetic process, cellular response to insulin stimulus, glutamate catabolic process to 2-oxoglutarate, glutamate catabolic process to aspartate, glutamate metabolic process, glycerol biosynthetic process, oxaloacetate metabolic process							aspartate biosynthetic process, aspartate catabolic process, cellular amino acid biosynthetic process, gluconeogenesis, glutamate catabolic process to 2-oxoglutarate, glutamate catabolic process to aspartate, glutamate metabolic process, glycerol biosynthetic process, oxaloacetate metabolic process						Notch signaling pathway, cellular response to insulin stimulus, response to glucocorticoid				cytoplasm, cytosol, lysosome				extracellular exosome	lysosome, nucleoplasm, nucleus			nucleoplasm		nucleoplasm					carboxylic acid binding, pyridoxal phosphate binding	L-aspartate:2-oxoglutarate aminotransferase activity, L-cysteine:2-oxoglutarate aminotransferase activity, L-phenylalanine:2-oxoglutarate aminotransferase activity, phosphatidylserine decarboxylase activity
160	TRUE	Empty	C-1-tetrahydrofolate synthase, cytoplasmic OS=Homo sapiens GN=MTHFD1 PE=1 SV=1	F5H2F4	MTHFD1	111 kDa		unknown
181	TRUE	Empty	Calpain-7 OS=Homo sapiens GN=CAPN7 PE=1 SV=1	Q9Y6W3	CAPN7	93 kDa		Homo sapiens		positive regulation of epithelial cell migration									self proteolysis										cytoplasm, cytosol				extracellular exosome	nuclear body, nucleoplasm			nuclear body, nucleoplasm		nuclear body, nucleoplasm					MIT domain binding	calcium-dependent cysteine-type endopeptidase activity
188.2	TRUE	Empty	Carbonyl reductase [NADPH] 1 OS=Homo sapiens GN=CBR1 PE=1 SV=3	P16152	CBR1	30 kDa	TRUE	Homo sapiens				cyclooxygenase pathway, drug metabolic process, epithelial cell differentiation, vitamin K metabolic process	epithelial cell differentiation						cyclooxygenase pathway, drug metabolic process, oxidation-reduction process, vitamin K metabolic process										cytosol				extracellular exosome, extracellular vesicle												15-hydroxyprostaglandin dehydrogenase (NADP+) activity, carbonyl reductase (NADPH) activity, oxidoreductase activity, acting on NAD(P)H, quinone or similar compound as acceptor, prostaglandin-E2 9-reductase activity
208	TRUE	Empty	Chloride intracellular channel protein 1 OS=Homo sapiens GN=CLIC1 PE=1 SV=4	O00299	CLIC1	27 kDa	TRUE	Homo sapiens	platelet aggregation	platelet aggregation, positive regulation of osteoblast differentiation, regulation of cell cycle, regulation of mitochondrial membrane potential, signal transduction		platelet aggregation, signal transduction		chloride transport			chloride transport				platelet aggregation				platelet aggregation, signal transduction				mitochondrion, perinuclear region of cytoplasm				blood microparticle, extracellular exosome, extracellular space	mitochondrion, nuclear envelope, nuclear membrane, nucleus	chloride channel complex, membrane, nuclear membrane, plasma membrane	mitochondrion	nuclear envelope, nuclear membrane	nuclear membrane	nuclear envelope, nuclear membrane	plasma membrane				cadherin binding
217.1	TRUE	Empty	Cofilin-1 OS=Homo sapiens GN=CFL1 PE=1 SV=1	E9PK25 (+3)	CFL1	23 kDa	TRUE	unknown
246	TRUE	Empty	D-3-phosphoglycerate dehydrogenase OS=Homo sapiens GN=PHGDH PE=1 SV=4	O43175	PHGDH	57 kDa		Homo sapiens				L-serine biosynthetic process	brain development						L-serine biosynthetic process		brain development								cytosol				extracellular exosome											NAD binding	L-malate dehydrogenase activity, phosphoglycerate dehydrogenase activity				electron carrier activity
282	TRUE	Empty	Cluster of Elongation factor 1-alpha 1 OS=Homo sapiens GN=EEF1A1 PE=1 SV=1 (P68104)	P68104 [3]	EEF1A1	50 kDa	TRUE	Homo sapiens		regulation of chaperone-mediated autophagy, regulation of transcription, DNA-templated		cellular response to epidermal growth factor stimulus, neutrophil degranulation, protein methylation, transcription, DNA-templated, translational elongation		neutrophil degranulation		neutrophil degranulation	neutrophil degranulation		protein methylation, transcription, DNA-templated, translational elongation						cellular response to epidermal growth factor stimulus, neutrophil degranulation				cortical actin cytoskeleton, cytoplasmic side of lysosomal membrane, cytosol, eukaryotic translation elongation factor 1 complex, ficolin-1-rich granule lumen, secretory granule lumen	cortical actin cytoskeleton			extracellular exosome, extracellular space	cortical actin cytoskeleton, cytoplasmic side of lysosomal membrane, ficolin-1-rich granule lumen, nucleolus, nucleus, secretory granule lumen	cytoplasmic side of lysosomal membrane, plasma membrane, ruffle membrane		nucleolus	cytoplasmic side of lysosomal membrane	cortical actin cytoskeleton, cytoplasmic side of lysosomal membrane, ficolin-1-rich granule lumen, nucleolus, secretory granule lumen	plasma membrane, ruffle membrane				GTP binding, protein kinase binding, tRNA binding, translation elongation factor activity	GTPase activity
282.1	TRUE	Empty	Elongation factor 1-alpha 1 OS=Homo sapiens GN=EEF1A1 PE=1 SV=1	P68104 (+1)	EEF1A1	50 kDa	TRUE	Homo sapiens		regulation of chaperone-mediated autophagy, regulation of transcription, DNA-templated		cellular response to epidermal growth factor stimulus, neutrophil degranulation, protein methylation, transcription, DNA-templated, translational elongation		neutrophil degranulation		neutrophil degranulation	neutrophil degranulation		protein methylation, transcription, DNA-templated, translational elongation						cellular response to epidermal growth factor stimulus, neutrophil degranulation				cortical actin cytoskeleton, cytoplasmic side of lysosomal membrane, cytosol, eukaryotic translation elongation factor 1 complex, ficolin-1-rich granule lumen, secretory granule lumen	cortical actin cytoskeleton			extracellular exosome, extracellular space	cortical actin cytoskeleton, cytoplasmic side of lysosomal membrane, ficolin-1-rich granule lumen, nucleolus, nucleus, secretory granule lumen	cytoplasmic side of lysosomal membrane, plasma membrane, ruffle membrane		nucleolus	cytoplasmic side of lysosomal membrane	cortical actin cytoskeleton, cytoplasmic side of lysosomal membrane, ficolin-1-rich granule lumen, nucleolus, secretory granule lumen	plasma membrane, ruffle membrane				GTP binding, protein kinase binding, tRNA binding, translation elongation factor activity	GTPase activity
326	TRUE	Empty	Fructose-bisphosphate aldolase OS=Homo sapiens GN=ALDOA PE=1 SV=1	J3KPS3 (+2)	ALDOA	40 kDa	TRUE	unknown
371.1	TRUE	Empty	Guanine nucleotide-binding protein G(I)/G(S)/G(T) subunit beta-1 OS=Homo sapiens GN=GNB1 PE=1 SV=3	P62873	GNB1	37 kDa	TRUE	Homo sapiens		G-protein coupled acetylcholine receptor signaling pathway, Ras protein signal transduction, Wnt signaling pathway, calcium modulating pathway, adenylate cyclase-activating dopamine receptor signaling pathway, phospholipase C-activating G-protein coupled receptor signaling pathway, platelet activation, positive regulation of cytosolic calcium ion concentration, rhodopsin mediated signaling pathway		G-protein coupled acetylcholine receptor signaling pathway, Ras protein signal transduction, Wnt signaling pathway, calcium modulating pathway, adenylate cyclase-activating dopamine receptor signaling pathway, cardiac muscle cell apoptotic process, cellular response to catecholamine stimulus, cellular response to glucagon stimulus, cellular response to hypoxia, cellular response to prostaglandin …	retina development in camera-type eye								platelet activation, retina development in camera-type eye, sensory perception of taste				G-protein coupled acetylcholine receptor signaling pathway, Ras protein signal transduction, Wnt signaling pathway, calcium modulating pathway, adenylate cyclase-activating dopamine receptor signaling pathway, cellular response to catecholamine stimulus, cellular response to glucagon stimulus, cellular response to hypoxia, cellular response to prostaglandin E stimulus, phospholipase C-activating …				cytosol, lysosomal membrane				extracellular exosome, extracellular vesicle	lysosomal membrane	heterotrimeric G-protein complex, lysosomal membrane, photoreceptor disc membrane, photoreceptor outer segment membrane, plasma membrane			lysosomal membrane, photoreceptor disc membrane, photoreceptor outer segment membrane	lysosomal membrane, photoreceptor disc membrane, photoreceptor outer segment membrane	heterotrimeric G-protein complex, photoreceptor disc membrane, photoreceptor outer segment membrane				GTPase binding, protein complex binding, spectrin binding, type 1 angiotensin receptor binding	GTPase activity, alkylglycerophosphoethanolamine phosphodiesterase activity
371.2	TRUE	Empty	Guanine nucleotide-binding protein G(I)/G(S)/G(T) subunit beta-2 OS=Homo sapiens GN=GNB2 PE=1 SV=3	P62879	GNB2	37 kDa	TRUE	Homo sapiens		G-protein coupled receptor signaling pathway		G-protein coupled receptor signaling pathway, cellular response to glucagon stimulus, protein folding													G-protein coupled receptor signaling pathway, cellular response to glucagon stimulus				cytosol, lysosomal membrane, perinuclear region of cytoplasm				extracellular exosome, extracellular space	lysosomal membrane	lysosomal membrane, plasma membrane			lysosomal membrane	lysosomal membrane	plasma membrane				GTPase binding, protein complex binding	GTPase activity
372.2	TRUE	Empty	Guanine nucleotide-binding protein G(k) subunit alpha OS=Homo sapiens GN=GNAI3 PE=1 SV=3	P08754	GNAI3	41 kDa	TRUE	Homo sapiens		adenylate cyclase-inhibiting G-protein coupled receptor signaling pathway, dopamine receptor signaling pathway, negative regulation of adenylate cyclase activity		GTP metabolic process, adenylate cyclase-inhibiting G-protein coupled receptor signaling pathway, cell cycle, cell division, dopamine receptor signaling pathway, protein folding, vesicle fusion		transport, vesicle fusion			transport, vesicle fusion		GTP metabolic process						adenylate cyclase-inhibiting G-protein coupled receptor signaling pathway, dopamine receptor signaling pathway			Golgi apparatus	Golgi apparatus, cytoplasm, lysosomal membrane, zymogen granule	centrosome			extracellular exosome	Golgi apparatus, centrosome, lysosomal membrane, nucleolus, nucleus, zymogen granule	heterotrimeric G-protein complex, lysosomal membrane, membrane raft, plasma membrane		nucleolus	lysosomal membrane	centrosome, lysosomal membrane, nucleolus	heterotrimeric G-protein complex, plasma membrane				G-protein beta/gamma-subunit complex binding, G-protein coupled serotonin receptor binding, GDP binding, GTP binding, GTPase activating protein binding, metal ion binding, protein domain specific binding	GTPase activity
372.3	TRUE	Empty	Guanine nucleotide-binding protein G(s) subunit alpha isoforms XLas OS=Homo sapiens GN=GNAS PE=1 SV=2	Q5JWF2 (+1)	GNAS	111 kDa	TRUE	Homo sapiens	platelet aggregation	adenylate cyclase-activating dopamine receptor signaling pathway, genetic imprinting, platelet aggregation, positive regulation of osteoblast differentiation, positive regulation of osteoclast differentiation, regulation of parathyroid hormone secretion, tissue homeostasis		DNA methylation, adenylate cyclase-activating dopamine receptor signaling pathway, energy reserve metabolic process, genetic imprinting, platelet aggregation	bone development, cartilage development, embryonic cranial skeleton morphogenesis, embryonic hindlimb morphogenesis, endochondral ossification, hair follicle placode formation, multicellular organism growth, post-embryonic body morphogenesis		multicellular organism growth				DNA methylation, energy reserve metabolic process, genetic imprinting		bone development, cartilage development, cognition, embryonic cranial skeleton morphogenesis, embryonic hindlimb morphogenesis, endochondral ossification, hair follicle placode formation, multicellular organism growth, platelet aggregation, post-embryonic body morphogenesis, sensory perception of chemical stimulus, tissue homeostasis				adenylate cyclase-activating dopamine receptor signaling pathway, platelet aggregation, response to drug				cytosol				extracellular exosome		apical plasma membrane, heterotrimeric G-protein complex					apical plasma membrane, heterotrimeric G-protein complex				D1 dopamine receptor binding, G-protein beta/gamma-subunit complex binding, GTP binding, beta-2 adrenergic receptor binding, corticotropin-releasing hormone receptor 1 binding, insulin-like growth factor receptor binding, ionotropic glutamate receptor binding, metal ion binding, mu-type opioid receptor binding	GTPase activity
372.4	TRUE	Empty	Guanine nucleotide-binding protein G(s) subunit alpha isoforms short OS=Homo sapiens GN=GNAS PE=1 SV=1	P63092 (+3)	GNAS	46 kDa	TRUE	Homo sapiens	platelet aggregation	activation of adenylate cyclase activity, adenylate cyclase-activating adrenergic receptor signaling pathway, adenylate cyclase-activating dopamine receptor signaling pathway, platelet aggregation, positive regulation of GTPase activity, positive regulation of cAMP biosynthetic process, positive regulation of cAMP-mediated signaling, regulation of insulin secretion, renal water homeostasis		adenylate cyclase-activating adrenergic receptor signaling pathway, adenylate cyclase-activating dopamine receptor signaling pathway, cellular response to catecholamine stimulus, cellular response to glucagon stimulus, cellular response to prostaglandin E stimulus, platelet aggregation	bone development, developmental growth, hair follicle placode formation	intracellular transport	developmental growth		intracellular transport				bone development, cognition, hair follicle placode formation, platelet aggregation, renal water homeostasis, sensory perception of smell				adenylate cyclase-activating adrenergic receptor signaling pathway, adenylate cyclase-activating dopamine receptor signaling pathway, cellular response to catecholamine stimulus, cellular response to glucagon stimulus, cellular response to prostaglandin E stimulus, platelet aggregation			trans-Golgi network membrane	cytoplasm, cytosol, trans-Golgi network membrane				extracellular exosome	trans-Golgi network membrane	heterotrimeric G-protein complex, intrinsic component of membrane, plasma membrane, trans-Golgi network membrane			trans-Golgi network membrane	trans-Golgi network membrane	heterotrimeric G-protein complex, plasma membrane				G-protein beta/gamma-subunit complex binding, GTP binding, metal ion binding	GTPase activity
378	TRUE	Empty	Cluster of Heat shock 70 kDa protein 4 OS=Homo sapiens GN=HSPA4 PE=1 SV=4 (P34932)	P34932 [3]	HSPA4	94 kDa	TRUE	Homo sapiens				chaperone-mediated protein complex assembly, protein import into mitochondrial outer membrane		protein import into mitochondrial outer membrane			protein import into mitochondrial outer membrane								response to unfolded protein				cytosol				extracellular exosome											ATP binding
378.1	TRUE	Empty	Heat shock 70 kDa protein 4 OS=Homo sapiens GN=HSPA4 PE=1 SV=4	P34932	HSPA4	94 kDa	TRUE	Homo sapiens				chaperone-mediated protein complex assembly, protein import into mitochondrial outer membrane		protein import into mitochondrial outer membrane			protein import into mitochondrial outer membrane								response to unfolded protein				cytosol				extracellular exosome											ATP binding
382	TRUE	Empty	Cluster of Heat shock protein beta-1 OS=Homo sapiens GN=HSPB1 PE=1 SV=2 (P04792)	P04792 [2]	HSPB1	23 kDa	TRUE	Homo sapiens	platelet aggregation	intracellular signal transduction, negative regulation of apoptotic process, negative regulation of oxidative stress-induced intrinsic apoptotic signaling pathway, negative regulation of protein kinase activity, platelet aggregation, positive regulation of angiogenesis, positive regulation of blood vessel endothelial cell migration, positive regulation of endothelial cell chemotaxis, positive reg…		anterograde axonal protein transport, cellular response to vascular endothelial growth factor stimulus, chaperone-mediated protein folding, intracellular signal transduction, movement of cell or subcellular component, platelet aggregation, positive regulation of endothelial cell chemotaxis by VEGF-activated vascular endothelial growth factor receptor signaling pathway, response to virus, vascular…		anterograde axonal protein transport			anterograde axonal protein transport			response to virus	platelet aggregation, retina homeostasis				cellular response to vascular endothelial growth factor stimulus, intracellular signal transduction, platelet aggregation, positive regulation of endothelial cell chemotaxis by VEGF-activated vascular endothelial growth factor receptor signaling pathway, response to unfolded protein, response to virus, vascular endothelial growth factor receptor signaling pathway		response to virus		Z disc, axon cytoplasm, cytosol	spindle			extracellular exosome, extracellular matrix, extracellular space	Z disc, cytoskeleton, nucleus, spindle	plasma membrane		nucleus		Z disc, spindle	plasma membrane				RNA binding, protein binding involved in protein folding, protein homodimerization activity, protein kinase C binding, ubiquitin binding
382.2	TRUE	Empty	Heat shock protein beta-1 OS=Homo sapiens GN=HSPB1 PE=1 SV=2	P04792	HSPB1	23 kDa	TRUE	Homo sapiens	platelet aggregation	intracellular signal transduction, negative regulation of apoptotic process, negative regulation of oxidative stress-induced intrinsic apoptotic signaling pathway, negative regulation of protein kinase activity, platelet aggregation, positive regulation of angiogenesis, positive regulation of blood vessel endothelial cell migration, positive regulation of endothelial cell chemotaxis, positive reg…		anterograde axonal protein transport, cellular response to vascular endothelial growth factor stimulus, chaperone-mediated protein folding, intracellular signal transduction, movement of cell or subcellular component, platelet aggregation, positive regulation of endothelial cell chemotaxis by VEGF-activated vascular endothelial growth factor receptor signaling pathway, response to virus, vascular…		anterograde axonal protein transport			anterograde axonal protein transport			response to virus	platelet aggregation, retina homeostasis				cellular response to vascular endothelial growth factor stimulus, intracellular signal transduction, platelet aggregation, positive regulation of endothelial cell chemotaxis by VEGF-activated vascular endothelial growth factor receptor signaling pathway, response to unfolded protein, response to virus, vascular endothelial growth factor receptor signaling pathway		response to virus		Z disc, axon cytoplasm, cytosol	spindle			extracellular exosome, extracellular matrix, extracellular space	Z disc, cytoskeleton, nucleus, spindle	plasma membrane		nucleus		Z disc, spindle	plasma membrane				RNA binding, protein binding involved in protein folding, protein homodimerization activity, protein kinase C binding, ubiquitin binding
525	TRUE	Empty	Cluster of Malate dehydrogenase, cytoplasmic OS=Homo sapiens GN=MDH1 PE=1 SV=4 (P40925)	P40925 [2]	MDH1	36 kDa	TRUE	Homo sapiens				NADH metabolic process, malate metabolic process, oxaloacetate metabolic process, tricarboxylic acid cycle							NADH metabolic process, gluconeogenesis, malate metabolic process, oxaloacetate metabolic process, tricarboxylic acid cycle										cytosol, mitochondrion				extracellular exosome, extracellular space	mitochondrion		mitochondrion								NAD binding	L-malate dehydrogenase activity, diiodophenylpyruvate reductase activity, malic enzyme activity
525.2	TRUE	Empty	Malate dehydrogenase, cytoplasmic OS=Homo sapiens GN=MDH1 PE=1 SV=4	P40925	MDH1	36 kDa	TRUE	Homo sapiens				NADH metabolic process, malate metabolic process, oxaloacetate metabolic process, tricarboxylic acid cycle							NADH metabolic process, gluconeogenesis, malate metabolic process, oxaloacetate metabolic process, tricarboxylic acid cycle										cytosol, mitochondrion				extracellular exosome, extracellular space	mitochondrion		mitochondrion								NAD binding	L-malate dehydrogenase activity, diiodophenylpyruvate reductase activity, malic enzyme activity
613	TRUE	Empty	Phosphoglycerate mutase 1 OS=Homo sapiens GN=PGAM1 PE=1 SV=2	P18669	PGAM1	29 kDa		Homo sapiens		regulation of glycolytic process, regulation of pentose-phosphate shunt		canonical glycolysis, glycolytic process, neutrophil degranulation		neutrophil degranulation		neutrophil degranulation	neutrophil degranulation		canonical glycolysis, gluconeogenesis, glycolytic process, respiratory burst						neutrophil degranulation				cytosol, ficolin-1-rich granule lumen, secretory granule lumen				extracellular exosome, extracellular region	ficolin-1-rich granule lumen, secretory granule lumen	membrane				ficolin-1-rich granule lumen, secretory granule lumen					protein kinase binding	2,3-bisphosphoglycerate-dependent phosphoglycerate mutase activity, bisphosphoglycerate mutase activity, hydrolase activity, phosphoglycerate mutase activity
924	TRUE	Empty	Cluster of V-type proton ATPase subunit B, kidney isoform OS=Homo sapiens GN=ATP6V1B1 PE=1 SV=1 (C9JL73)	C9JL73 [3]	ATP6V1B1	55 kDa	TRUE	unknown		insulin receptor signaling pathway, phagosome acidification, regulation of macroautophagy		ATP metabolic process, insulin receptor signaling pathway, phagosome acidification		ATP hydrolysis coupled proton transport, ion transmembrane transport, proton transport, transferrin transport			ATP hydrolysis coupled proton transport, ion transmembrane transport, proton transport, transferrin transport		ATP metabolic process						insulin receptor signaling pathway				cytosol, lysosomal membrane, melanosome				extracellular exosome	intracellular membrane-bounded organelle, lysosomal membrane, melanosome	integral component of membrane, lysosomal membrane, plasma membrane, proton-transporting V-type ATPase, V1 domain			lysosomal membrane	lysosomal membrane	plasma membrane				ATP binding	proton-transporting ATPase activity, rotational mechanism
933	TRUE	Empty	Vacuolar protein sorting-associated protein 4A OS=Homo sapiens GN=VPS4A PE=1 SV=1	Q9UN37	VPS4A	49 kDa	TRUE	Homo sapiens		mitotic cytokinesis checkpoint, negative regulation of cytokinesis, positive regulation of exosomal secretion, positive regulation of viral budding via host ESCRT complex, positive regulation of viral life cycle, positive regulation of viral release from host cell, regulation of protein localization, regulation of protein localization to plasma membrane		ESCRT III complex disassembly, actomyosin contractile ring contraction, cell division, cell separation after cytokinesis, cytoskeleton-dependent cytokinesis, endosomal vesicle fusion, late endosomal microautophagy, macroautophagy, membrane budding, mitotic cytokinesis checkpoint, mitotic metaphase plate congression, multivesicular body assembly, nuclear envelope organization, nucleus organization…	abscission	endosomal transport, endosomal vesicle fusion, intracellular cholesterol transport, mitotic metaphase plate congression, protein targeting to lysosome, vesicle uncoating, viral budding via host ESCRT complex			endosomal transport, endosomal vesicle fusion, intracellular cholesterol transport, mitotic metaphase plate congression, protein targeting to lysosome, vesicle uncoating, viral budding via host ESCRT complex	viral release from host cell	late endosomal microautophagy, macroautophagy, ubiquitin-dependent protein catabolic process via the multivesicular body sorting pathway, ubiquitin-independent protein catabolic process via the multivesicular body sorting pathway	viral budding via host ESCRT complex, viral life cycle, viral release from host cell	abscission						viral budding via host ESCRT complex, viral life cycle, viral release from host cell		cytosol, early endosome, late endosome, late endosome membrane, lysosome, perinuclear region of cytoplasm, vacuolar membrane	centrosome, spindle pole		early endosome, late endosome, late endosome membrane	extracellular exosome	centrosome, early endosome, late endosome, late endosome membrane, lysosome, nucleus, spindle pole, vacuolar membrane	late endosome membrane, plasma membrane, vacuolar membrane		nucleus	late endosome membrane, vacuolar membrane	centrosome, late endosome membrane, spindle pole, vacuolar membrane	plasma membrane				ATP binding, protein C-terminus binding, protein domain specific binding	ATPase activity, ATPase activity, coupled
941	TRUE	Empty	Vesicle-fusing ATPase OS=Homo sapiens GN=NSF PE=1 SV=1	I3L0N3	NSF	82 kDa		unknown
952	TRUE	Empty	WD repeat-containing protein 1 OS=Homo sapiens GN=WDR1 PE=1 SV=4	O75083	WDR1	66 kDa	TRUE	Homo sapiens		positive regulation of actin filament depolymerization, regulation of cell shape, regulation of oligodendrocyte differentiation, regulation of ventricular cardiac muscle cell membrane repolarization		actin filament fragmentation, apical junction assembly, cortical cytoskeleton organization, establishment of planar polarity of follicular epithelium, maintenance of epithelial cell apical/basal polarity, neutrophil migration, platelet degranulation, platelet formation, positive regulation of actin filament depolymerization, regulation of oligodendrocyte differentiation, sarcomere organization	establishment of planar polarity of follicular epithelium, platelet formation, regulation of oligodendrocyte differentiation, sarcomere organization	platelet degranulation		neutrophil mediated immunity, neutrophil migration, platelet formation	neutrophil migration, platelet degranulation	neutrophil migration			platelet formation, regulation of oligodendrocyte differentiation, sensory perception of sound								cortical actin cytoskeleton, cytosol	actomyosin, actin portion, cortical actin cytoskeleton, podosome			extracellular exosome, extracellular region	actomyosin, actin portion, cortical actin cytoskeleton, podosome					actomyosin, actin portion, cortical actin cytoskeleton, podosome					actin filament binding
2	TRUE	Empty	1-phosphatidylinositol 4,5-bisphosphate phosphodiesterase delta-1 OS=Homo sapiens GN=PLCD1 PE=1 SV=2	P51178 (+1)	PLCD1	86 kDa		Homo sapiens		intracellular signal transduction, regulation of cell proliferation		inositol phosphate metabolic process, intracellular signal transduction, phospholipid metabolic process	angiogenesis, labyrinthine layer blood vessel development						inositol phosphate metabolic process, lipid catabolic process, phospholipid metabolic process		angiogenesis, labyrinthine layer blood vessel development		labyrinthine layer blood vessel development	labyrinthine layer blood vessel development	intracellular signal transduction				cytosol				extracellular exosome		plasma membrane					plasma membrane				GTPase activating protein binding, calcium ion binding, phosphatidic acid binding, phosphatidylinositol-4,5-bisphosphate binding, phosphatidylserine binding	phosphatidylinositol phospholipase C activity
10	TRUE	Empty	4F2 cell-surface antigen heavy chain OS=Homo sapiens GN=SLC3A2 PE=1 SV=1	F5GZS6 (+5)	SLC3A2	65 kDa		unknown
13	TRUE	Empty	6-phosphogluconate dehydrogenase, decarboxylating OS=Homo sapiens GN=PGD PE=1 SV=3	P52209 (+1)	PGD	53 kDa	TRUE	Homo sapiens				D-gluconate metabolic process, pentose-phosphate shunt, pentose-phosphate shunt, oxidative branch							D-gluconate metabolic process, oxidation-reduction process, pentose biosynthetic process, pentose-phosphate shunt, pentose-phosphate shunt, oxidative branch										cytosol				extracellular exosome	nucleus			nucleus								phosphogluconate dehydrogenase (decarboxylating) activity
39	TRUE	Empty	A-kinase anchor protein 12 OS=Homo sapiens GN=AKAP12 PE=1 SV=4	Q02952 (+2)	AKAP12	191 kDa		Homo sapiens		G-protein coupled receptor signaling pathway, positive regulation of cAMP biosynthetic process, positive regulation of protein kinase A signaling, regulation of protein kinase C signaling		G-protein coupled receptor signaling pathway		protein targeting			protein targeting								G-protein coupled receptor signaling pathway				cell cortex, cytosol	cytoskeleton				cytoskeleton	plasma membrane					plasma membrane				adenylate cyclase binding, protein kinase A binding
54	TRUE	Empty	ATP-citrate synthase OS=Homo sapiens GN=ACLY PE=1 SV=3	P53396 (+1)	ACLY	121 kDa		Homo sapiens		positive regulation of cellular metabolic process		acetyl-CoA biosynthetic process, citrate metabolic process, fatty acid biosynthetic process, fatty-acyl-CoA biosynthetic process, neutrophil degranulation, oxaloacetate metabolic process		neutrophil degranulation		neutrophil degranulation	neutrophil degranulation		acetyl-CoA biosynthetic process, cholesterol biosynthetic process, citrate metabolic process, fatty acid biosynthetic process, fatty-acyl-CoA biosynthetic process, lipid biosynthetic process, oxaloacetate metabolic process						neutrophil degranulation				azurophil granule lumen, citrate lyase complex, cytosol, ficolin-1-rich granule lumen				extracellular exosome	azurophil granule lumen, ficolin-1-rich granule lumen, nucleoplasm	membrane, plasma membrane		nucleoplasm		azurophil granule lumen, ficolin-1-rich granule lumen, nucleoplasm	plasma membrane				ATP binding, cofactor binding, metal ion binding	ATP citrate synthase activity
75	TRUE	Empty	Adenosylhomocysteinase OS=Homo sapiens GN=AHCY PE=1 SV=4	P23526	AHCY	48 kDa		Homo sapiens				S-adenosylhomocysteine catabolic process, S-adenosylmethionine cycle, homocysteine biosynthetic process, one-carbon metabolic process				chronic inflammatory response to antigenic stimulus			S-adenosylhomocysteine catabolic process, S-adenosylmethionine cycle, homocysteine biosynthetic process, methylation, one-carbon metabolic process						chronic inflammatory response to antigenic stimulus, response to hypoxia, response to nutrient	circadian sleep/wake cycle			cytosol, melanosome				extracellular exosome	melanosome, nucleus			nucleus							NAD binding, adenyl nucleotide binding, identical protein binding	adenosylhomocysteinase activity
122	TRUE	Empty	Annexin A7 OS=Homo sapiens GN=ANXA7 PE=1 SV=3	P20073 (+1)	ANXA7	53 kDa		Homo sapiens		cellular calcium ion homeostasis, cellular water homeostasis, hemostasis, negative regulation of gene expression, regulation of cell shape		autophagy, cellular calcium ion homeostasis, cellular water homeostasis, epithelial cell differentiation, membrane fusion	epithelial cell differentiation						autophagy	social behavior					response to calcium ion, response to organic cyclic compound, response to salt stress				cytosol, endoplasmic reticulum membrane		endoplasmic reticulum membrane		extracellular exosome	endoplasmic reticulum membrane, nuclear envelope, nucleus	endoplasmic reticulum membrane, plasma membrane		nuclear envelope		endoplasmic reticulum membrane, nuclear envelope	plasma membrane				RNA binding, calcium ion binding, calcium-dependent phospholipid binding, calcium-dependent protein binding, integrin binding
136.2	TRUE	Empty	Arylsulfatase F OS=Homo sapiens GN=ARSF PE=1 SV=4	P54793	ARSF	66 kDa	TRUE	Homo sapiens				glycosphingolipid metabolic process, post-translational protein modification							glycosphingolipid metabolic process, post-translational protein modification										endoplasmic reticulum lumen		endoplasmic reticulum lumen		extracellular exosome	endoplasmic reticulum lumen					endoplasmic reticulum lumen					metal ion binding	arylsulfatase activity
149	TRUE	Empty	Betaine--homocysteine S-methyltransferase 1 OS=Homo sapiens GN=BHMT PE=1 SV=2	Q93088	BHMT	45 kDa	TRUE	Homo sapiens		regulation of homocysteine metabolic process		L-methionine salvage, amino-acid betaine catabolic process, amino-acid betaine metabolic process, choline catabolic process, protein methylation, sulfur amino acid metabolic process							L-methionine salvage, amino-acid betaine catabolic process, amino-acid betaine metabolic process, choline catabolic process, protein methylation, sulfur amino acid metabolic process										cytosol				extracellular exosome											zinc ion binding	betaine-homocysteine S-methyltransferase activity
157.2	TRUE	Empty	Isoform 2 of Brain acid soluble protein 1 OS=Homo sapiens GN=BASP1	P80723-2	BASP1	18 kDa	TRUE	unknown
179	TRUE	Empty	Calpain-2 catalytic subunit OS=Homo sapiens GN=CAPN2 PE=1 SV=6	P17655	CAPN2	80 kDa		Homo sapiens		regulation of cytoskeleton organization		cellular response to amino acid stimulus, extracellular matrix disassembly, myoblast fusion, proteolysis involved in cellular protein catabolic process	blastocyst development, myoblast fusion						protein autoprocessing, proteolysis involved in cellular protein catabolic process		blastocyst development				cellular response to amino acid stimulus, response to hypoxia			Golgi apparatus	Golgi apparatus, cortical actin cytoskeleton, cytosol, endoplasmic reticulum, lysosome, perinuclear endoplasmic reticulum	cortical actin cytoskeleton	perinuclear endoplasmic reticulum		extracellular exosome	Golgi apparatus, chromatin, cortical actin cytoskeleton, endoplasmic reticulum, lysosome, nucleus, perinuclear endoplasmic reticulum	membrane raft, plasma membrane		nucleus		chromatin, cortical actin cytoskeleton, perinuclear endoplasmic reticulum	plasma membrane				calcium ion binding, cytoskeletal protein binding, protein heterodimerization activity	calcium-dependent cysteine-type endopeptidase activity, cysteine-type peptidase activity
186	TRUE	Empty	Cluster of Carbonic anhydrase 2 OS=Homo sapiens GN=CA2 PE=1 SV=2 (P00918)	P00918 [2]	CA2	29 kDa	TRUE	Homo sapiens		angiotensin-activated signaling pathway, positive regulation of bone resorption, positive regulation of cellular pH reduction, positive regulation of dipeptide transmembrane transport, positive regulation of osteoclast differentiation, positive regulation of synaptic transmission, GABAergic, regulation of chloride transport, regulation of intracellular pH		angiotensin-activated signaling pathway, cellular response to fluid shear stress, one-carbon metabolic process, positive regulation of cellular pH reduction, regulation of intracellular pH	kidney development, morphogenesis of an epithelium, odontogenesis of dentin-containing tooth	bicarbonate transport, carbon dioxide transport, secretion			bicarbonate transport, carbon dioxide transport, secretion		one-carbon metabolic process		kidney development, odontogenesis of dentin-containing tooth				angiotensin-activated signaling pathway, cellular response to fluid shear stress, response to estrogen, response to pH, response to steroid hormone, response to zinc ion				cytoplasm, cytosol				extracellular exosome		basolateral plasma membrane, plasma membrane					basolateral plasma membrane, plasma membrane				zinc ion binding	arylesterase activity, carbonate dehydratase activity
186.2	TRUE	Empty	Carbonic anhydrase 2 OS=Homo sapiens GN=CA2 PE=1 SV=2	P00918	CA2	29 kDa	TRUE	Homo sapiens		angiotensin-activated signaling pathway, positive regulation of bone resorption, positive regulation of cellular pH reduction, positive regulation of dipeptide transmembrane transport, positive regulation of osteoclast differentiation, positive regulation of synaptic transmission, GABAergic, regulation of chloride transport, regulation of intracellular pH		angiotensin-activated signaling pathway, cellular response to fluid shear stress, one-carbon metabolic process, positive regulation of cellular pH reduction, regulation of intracellular pH	kidney development, morphogenesis of an epithelium, odontogenesis of dentin-containing tooth	bicarbonate transport, carbon dioxide transport, secretion			bicarbonate transport, carbon dioxide transport, secretion		one-carbon metabolic process		kidney development, odontogenesis of dentin-containing tooth				angiotensin-activated signaling pathway, cellular response to fluid shear stress, response to estrogen, response to pH, response to steroid hormone, response to zinc ion				cytoplasm, cytosol				extracellular exosome		basolateral plasma membrane, plasma membrane					basolateral plasma membrane, plasma membrane				zinc ion binding	arylesterase activity, carbonate dehydratase activity
201	TRUE	Empty	Centrosome and spindle pole-associated protein 1 OS=Homo sapiens GN=CSPP1 PE=1 SV=4	Q1MSJ5	CSPP1	146 kDa		Homo sapiens		positive regulation of cell division, positive regulation of cytokinesis																			cytoplasm	centrosome, microtubule, spindle, spindle pole				centrosome, microtubule, spindle, spindle pole					centrosome, microtubule, spindle, spindle pole
210	TRUE	Empty	Chloride intracellular channel protein 4 OS=Homo sapiens GN=CLIC4 PE=1 SV=4	Q9Y696	CLIC4	29 kDa	TRUE	Homo sapiens		negative regulation of cell migration, regulation of cytoskeleton organization, vacuolar acidification		cell differentiation, cellular response to calcium ion, endothelial cell morphogenesis, establishment or maintenance of apical/basal cell polarity, keratinocyte differentiation, vacuolar acidification	angiogenesis, branching morphogenesis of an epithelial tube, cell differentiation, endothelial cell morphogenesis, keratinocyte differentiation, multicellular organism growth, retina vasculature morphogenesis in camera-type eye	chloride transmembrane transport	multicellular organism growth		chloride transmembrane transport			fertilization	angiogenesis, branching morphogenesis of an epithelial tube, keratinocyte differentiation, multicellular organism growth, retina vasculature morphogenesis in camera-type eye		fertilization	fertilization	cellular response to calcium ion				cytoplasmic vesicle membrane, cytosol, mitochondrion, perinuclear region of cytoplasm	actin cytoskeleton, centrosome			extracellular exosome	actin cytoskeleton, centrosome, cytoplasmic vesicle membrane, mitochondrion, nuclear matrix	chloride channel complex, cytoplasmic vesicle membrane, plasma membrane	mitochondrion	nuclear matrix	cytoplasmic vesicle membrane	centrosome, cytoplasmic vesicle membrane, nuclear matrix	plasma membrane
222	TRUE	Empty	Complement C3 OS=Homo sapiens GN=C3 PE=1 SV=2	P01024	C3	187 kDa		Homo sapiens		G-protein coupled receptor signaling pathway, complement activation, alternative pathway, complement activation, classical pathway, positive regulation of G-protein coupled receptor protein signaling pathway, positive regulation of activation of membrane attack complex, positive regulation of angiogenesis, positive regulation of apoptotic cell clearance, positive regulation of glucose transport, …		G-protein coupled receptor signaling pathway, cellular protein metabolic process, fatty acid metabolic process, neutrophil degranulation, phagocytosis, engulfment, post-translational protein modification		neutrophil degranulation, phagocytosis, engulfment		complement activation, alternative pathway, complement activation, classical pathway, immune response, neutrophil degranulation	neutrophil degranulation, phagocytosis, engulfment		cellular protein metabolic process, complement activation, alternative pathway, complement activation, classical pathway, fatty acid metabolic process, post-translational protein modification		beta-amyloid clearance				G-protein coupled receptor signaling pathway, complement activation, alternative pathway, complement activation, classical pathway, inflammatory response, neutrophil degranulation				azurophil granule lumen, endoplasmic reticulum lumen, secretory granule lumen		endoplasmic reticulum lumen		blood microparticle, extracellular exosome, extracellular space	azurophil granule lumen, endoplasmic reticulum lumen, secretory granule lumen	plasma membrane				azurophil granule lumen, endoplasmic reticulum lumen, secretory granule lumen	plasma membrane				C5L2 anaphylatoxin chemotactic receptor binding, receptor binding	serine-type endopeptidase activity
288	TRUE	Empty	Envoplakin OS=Homo sapiens GN=EVPL PE=1 SV=1	K7EKI0	EVPL	234 kDa	TRUE	unknown
339.3	TRUE	Empty	Putative gamma-glutamyltranspeptidase 3 OS=Homo sapiens GN=GGT3P PE=5 SV=2	A6NGU5	GGT3P	62 kDa	TRUE	Homo sapiens				glutathione biosynthetic process, glutathione catabolic process, leukotriene D4 biosynthetic process							glutathione biosynthetic process, glutathione catabolic process, leukotriene D4 biosynthetic process														extracellular exosome		integral component of membrane										glutathione hydrolase activity
346	TRUE	Empty	Cluster of Glutamate carboxypeptidase 2 OS=Homo sapiens GN=FOLH1 PE=1 SV=1 (Q04609)	Q04609 [6]	FOLH1	84 kDa	TRUE	Homo sapiens				C-terminal protein deglutamylation, cellular amino acid biosynthetic process, folic acid-containing compound metabolic process							C-terminal protein deglutamylation, cellular amino acid biosynthetic process, folic acid-containing compound metabolic process, proteolysis										cytoplasm				extracellular exosome		integral component of plasma membrane, membrane, plasma membrane					integral component of plasma membrane				Ac-Asp-Glu binding, metal ion binding, tetrahydrofolyl-poly(glutamate) polymer binding	dipeptidase activity, metallocarboxypeptidase activity, peptidase activity
346.1	TRUE	Empty	Glutamate carboxypeptidase 2 OS=Homo sapiens GN=FOLH1 PE=1 SV=1	Q04609 (+2)	FOLH1	84 kDa	TRUE	Homo sapiens				C-terminal protein deglutamylation, cellular amino acid biosynthetic process, folic acid-containing compound metabolic process							C-terminal protein deglutamylation, cellular amino acid biosynthetic process, folic acid-containing compound metabolic process, proteolysis										cytoplasm				extracellular exosome		integral component of plasma membrane, membrane, plasma membrane					integral component of plasma membrane				Ac-Asp-Glu binding, metal ion binding, tetrahydrofolyl-poly(glutamate) polymer binding	dipeptidase activity, metallocarboxypeptidase activity, peptidase activity
372.1	TRUE	Empty	Guanine nucleotide-binding protein G(i) subunit alpha-1 OS=Homo sapiens GN=GNAI1 PE=1 SV=2	P63096	GNAI1	40 kDa	TRUE	Homo sapiens		adenylate cyclase-inhibiting G-protein coupled receptor signaling pathway, negative regulation of synaptic transmission, positive regulation of protein localization to cell cortex, regulation of cAMP-mediated signaling, regulation of mitotic spindle organization		adenylate cyclase-inhibiting G-protein coupled receptor signaling pathway, cell cycle, cell division, cellular response to forskolin, protein folding		transport			transport								adenylate cyclase-inhibiting G-protein coupled receptor signaling pathway, cellular response to forskolin, response to peptide hormone				cell cortex region, lysosomal membrane	centrosome			extracellular exosome	centrosome, lysosomal membrane, nucleolus, nucleus	heterotrimeric G-protein complex, lysosomal membrane, membrane raft, plasma membrane		nucleolus	lysosomal membrane	centrosome, lysosomal membrane, nucleolus	heterotrimeric G-protein complex, plasma membrane				G-protein beta/gamma-subunit complex binding, G-protein coupled serotonin receptor binding, GDP binding, GTP binding, GTPase activating protein binding, magnesium ion binding	GTPase activity
393	TRUE	Empty	Hornerin OS=Homo sapiens GN=HRNR PE=1 SV=2	Q86YZ3	HRNR	282 kDa		Homo sapiens		establishment of skin barrier		cell envelope organization, keratinization, neutrophil degranulation	establishment of skin barrier, keratinization	neutrophil degranulation		neutrophil degranulation	neutrophil degranulation				establishment of skin barrier, keratinization				neutrophil degranulation				azurophil granule lumen, keratohyalin granule, perinuclear region of cytoplasm				extracellular exosome, extracellular region	azurophil granule lumen, nucleus	cornified envelope		nucleus		azurophil granule lumen	cornified envelope				calcium ion binding, transition metal ion binding
441	TRUE	Empty	Cluster of Isoform 2 of Src substrate cortactin OS=Homo sapiens GN=CTTN (Q14247-2)	Q14247-2 [2]	CTTN	71 kDa	TRUE	unknown
441.2	TRUE	Empty	Isoform 3 of Src substrate cortactin OS=Homo sapiens GN=CTTN	Q14247-3	CTTN	57 kDa	TRUE	unknown
479	TRUE	Empty	Kallistatin OS=Homo sapiens GN=SERPINA4 PE=1 SV=3	P29622	SERPINA4	49 kDa		Homo sapiens				platelet degranulation		platelet degranulation			platelet degranulation												platelet dense granule lumen				extracellular exosome, extracellular space	platelet dense granule lumen					platelet dense granule lumen
500.1	TRUE	Empty	L-lactate dehydrogenase A chain OS=Homo sapiens GN=LDHA PE=1 SV=2	P00338 (+1)	LDHA	37 kDa	TRUE	Homo sapiens		positive regulation of apoptotic process		NAD metabolic process, glycolytic process, lactate metabolic process	post-embryonic animal organ development, substantia nigra development						NAD metabolic process, glycolytic process, lactate metabolic process		post-embryonic animal organ development, substantia nigra development				response to cAMP, response to drug, response to estrogen, response to glucose, response to hydrogen peroxide, response to hypoxia, response to nutrient				cytosol				extracellular exosome	nucleus	membrane		nucleus							NAD binding, cadherin binding, identical protein binding, kinase binding	L-lactate dehydrogenase activity
501	TRUE	Empty	Cluster of L-xylulose reductase OS=Homo sapiens GN=DCXR PE=1 SV=2 (Q7Z4W1)	Q7Z4W1 [2]	DCXR	26 kDa	TRUE	Homo sapiens				NADP metabolic process, glucuronate catabolic process to xylulose 5-phosphate, protein homotetramerization							D-xylose metabolic process, NADP metabolic process, glucose metabolic process, glucuronate catabolic process to xylulose 5-phosphate, oxidation-reduction process, xylulose metabolic process										cytoplasmic microtubule	cytoplasmic microtubule			extracellular exosome	cytoplasmic microtubule, nucleus	plasma membrane		nucleus		cytoplasmic microtubule	plasma membrane				identical protein binding	L-xylulose reductase (NADP+) activity, oxidoreductase activity, acting on NAD(P)H, quinone or similar compound as acceptor
501.2	TRUE	Empty	L-xylulose reductase OS=Homo sapiens GN=DCXR PE=1 SV=2	Q7Z4W1	DCXR	26 kDa	TRUE	Homo sapiens				NADP metabolic process, glucuronate catabolic process to xylulose 5-phosphate, protein homotetramerization							D-xylose metabolic process, NADP metabolic process, glucose metabolic process, glucuronate catabolic process to xylulose 5-phosphate, oxidation-reduction process, xylulose metabolic process										cytoplasmic microtubule	cytoplasmic microtubule			extracellular exosome	cytoplasmic microtubule, nucleus	plasma membrane		nucleus		cytoplasmic microtubule	plasma membrane				identical protein binding	L-xylulose reductase (NADP+) activity, oxidoreductase activity, acting on NAD(P)H, quinone or similar compound as acceptor
543.3	TRUE	Empty	Phosphatidylcholine translocator ABCB4 OS=Homo sapiens GN=ABCB4 PE=1 SV=2	P21439 (+2)	ABCB4	142 kDa	TRUE	unknown
564	TRUE	Empty	Na(+)/H(+) exchange regulatory cofactor NHE-RF3 OS=Homo sapiens GN=PDZK1 PE=1 SV=2	Q5T2W1	PDZK1	57 kDa		Homo sapiens		positive regulation of ion transmembrane transport, positive regulation of protein targeting to membrane, regulation of anion transport				carnitine transport, drug transport			carnitine transport, drug transport								drug transport								extracellular exosome		apical plasma membrane, brush border membrane, membrane raft, microvillus membrane, plasma membrane					apical plasma membrane, brush border membrane, microvillus membrane				PDZ domain binding, protein complex binding, scavenger receptor binding
601	TRUE	Empty	Peroxiredoxin-2 OS=Homo sapiens GN=PRDX2 PE=1 SV=5	P32119	PRDX2	22 kDa	TRUE	Homo sapiens		cell redox homeostasis, negative regulation of apoptotic process, regulation of apoptotic process		cell redox homeostasis, cellular response to oxidative stress, hydrogen peroxide catabolic process, removal of superoxide radicals							hydrogen peroxide catabolic process, removal of superoxide radicals						cellular response to oxidative stress, removal of superoxide radicals, response to oxidative stress				cytoplasm, cytosol				extracellular exosome									antioxidant activity, thioredoxin peroxidase activity			thioredoxin peroxidase activity
602	TRUE	Empty	Peroxiredoxin-5, mitochondrial OS=Homo sapiens GN=PRDX5 PE=1 SV=4	P30044 (+1)	PRDX5	22 kDa		Homo sapiens		cell redox homeostasis, negative regulation of apoptotic process, negative regulation of oxidoreductase activity, negative regulation of transcription from RNA polymerase III promoter, positive regulation of collagen biosynthetic process, regulation of apoptosis involved in tissue homeostasis		NADPH oxidation, cell redox homeostasis, cellular response to oxidative stress, cellular response to reactive oxygen species, hydrogen peroxide catabolic process							NADPH oxidation, hydrogen peroxide catabolic process, reactive nitrogen species metabolic process		regulation of apoptosis involved in tissue homeostasis				cellular response to oxidative stress, cellular response to reactive oxygen species, inflammatory response				cytoplasmic vesicle, cytosol, mitochondrial matrix, mitochondrion, perinuclear region of cytoplasm, peroxisomal matrix, peroxisome				extracellular exosome, extracellular space	cytoplasmic vesicle, mitochondrial matrix, mitochondrion, nucleus, peroxisomal matrix, peroxisome		mitochondrial matrix	nucleus		mitochondrial matrix, peroxisomal matrix			peroxiredoxin activity, peroxynitrite reductase activity, thioredoxin peroxidase activity		RNA polymerase III regulatory region DNA binding, protein dimerization activity, receptor binding	peroxiredoxin activity, peroxynitrite reductase activity, thioredoxin peroxidase activity
689.3	TRUE	Empty	Protein kinase C delta type OS=Homo sapiens GN=PRKCD PE=1 SV=2	Q05655	PRKCD	78 kDa	TRUE	Homo sapiens		Fc-gamma receptor signaling pathway involved in phagocytosis, activation of phospholipase C activity, activation of protein kinase activity, interferon-gamma-mediated signaling pathway, intrinsic apoptotic signaling pathway in response to oxidative stress, negative regulation of MAP kinase activity, negative regulation of actin filament polymerization, negative regulation of filopodium assembly, …		B cell proliferation, Fc-gamma receptor signaling pathway involved in phagocytosis, apoptotic process, cell chemotaxis, cell cycle, cellular response to angiotensin, cellular response to hydrogen peroxide, cellular response to hydroperoxide, cellular senescence, execution phase of apoptosis, histone phosphorylation, interferon-gamma-mediated signaling pathway, intrinsic apoptotic signaling pathwa…	cellular senescence	Fc-gamma receptor signaling pathway involved in phagocytosis, neutrophil degranulation		B cell proliferation, Fc-gamma receptor signaling pathway involved in phagocytosis, immunoglobulin mediated immune response, interferon-gamma-mediated signaling pathway, neutrophil activation, neutrophil degranulation, stimulatory C-type lectin receptor signaling pathway	Fc-gamma receptor signaling pathway involved in phagocytosis, cell chemotaxis, neutrophil degranulation	cell chemotaxis	histone phosphorylation, peptidyl-serine phosphorylation, peptidyl-threonine phosphorylation, protein phosphorylation	defense response to bacterium	interleukin-10 production, interleukin-12 production, platelet activation				Fc-gamma receptor signaling pathway involved in phagocytosis, cell chemotaxis, cellular response to angiotensin, cellular response to hydrogen peroxide, cellular response to hydroperoxide, cellular senescence, defense response to bacterium, immunoglobulin mediated immune response, interferon-gamma-mediated signaling pathway, intrinsic apoptotic signaling pathway in response to oxidative stress, n…				azurophil granule lumen, cytosol, endoplasmic reticulum, perinuclear region of cytoplasm		endoplasmic reticulum		extracellular exosome	azurophil granule lumen, endoplasmic reticulum, nuclear matrix, nucleoplasm, nucleus	plasma membrane		nuclear matrix, nucleoplasm		azurophil granule lumen, nuclear matrix, nucleoplasm	plasma membrane				ATP binding, enzyme binding, insulin receptor substrate binding, metal ion binding, protein kinase binding	calcium-independent protein kinase C activity, non-membrane spanning protein tyrosine kinase activity, protein kinase C activity
722	TRUE	Empty	Ras-related protein Rab-7a OS=Homo sapiens GN=RAB7A PE=1 SV=1	P51149	RAB7A	23 kDa	TRUE	Homo sapiens		bone resorption, epidermal growth factor catabolic process, negative regulation of exosomal secretion, negative regulation of intralumenal vesicle formation, phagosome acidification, positive regulation of exosomal secretion, positive regulation of protein catabolic process, positive regulation of viral process		autophagosome assembly, epidermal growth factor catabolic process, lipophagy, membrane organization, neutrophil degranulation, phagosome acidification, phagosome maturation, phagosome-lysosome fusion, protein to membrane docking, viral release from host cell		early endosome to late endosome transport, endocytosis, endosome to lysosome transport, multi-organism intracellular transport, neutrophil degranulation, phagosome-lysosome fusion, protein targeting to lysosome, protein transport, retrograde transport, endosome to Golgi		antigen processing and presentation of exogenous peptide antigen via MHC class II, neutrophil degranulation	early endosome to late endosome transport, endocytosis, endosome to lysosome transport, multi-organism intracellular transport, neutrophil degranulation, phagosome-lysosome fusion, protein targeting to lysosome, protein transport, retrograde transport, endosome to Golgi	viral release from host cell	autophagosome assembly, epidermal growth factor catabolic process, lipophagy	multi-organism intracellular transport, viral release from host cell	bone resorption				neutrophil degranulation		viral release from host cell	Golgi apparatus	Golgi apparatus, alveolar lamellar body, autophagosome membrane, cytosol, extrinsic component of lysosome membrane, late endosome, late endosome membrane, lysosomal membrane, lysosome, melanosome membrane, phagocytic vesicle, phagocytic vesicle membrane, pre-autophagosomal structure membrane, secretory granule membrane			late endosome, late endosome membrane	extracellular exosome	Golgi apparatus, alveolar lamellar body, autophagosome membrane, extrinsic component of lysosome membrane, late endosome, late endosome membrane, lipid particle, lysosomal membrane, lysosome, melanosome membrane, phagocytic vesicle, phagocytic vesicle membrane, secretory granule membrane	autophagosome membrane, extrinsic component of lysosome membrane, late endosome membrane, lysosomal membrane, melanosome membrane, phagocytic vesicle membrane, plasma membrane, pre-autophagosomal structure membrane, secretory granule membrane			autophagosome membrane, extrinsic component of lysosome membrane, late endosome membrane, lysosomal membrane, melanosome membrane, phagocytic vesicle membrane, secretory granule membrane	autophagosome membrane, extrinsic component of lysosome membrane, late endosome membrane, lysosomal membrane, melanosome membrane, phagocytic vesicle membrane, secretory granule membrane	plasma membrane				GDP binding, GTP binding, Rac GTPase binding, retromer complex binding	GTPase activity
724	TRUE	Empty	Ras-related protein Rab-11B OS=Homo sapiens GN=RAB11B PE=1 SV=4	Q15907 (+1)	RAB11B	24 kDa	TRUE	Homo sapiens		insulin secretion involved in cellular response to glucose stimulus, receptor recycling, regulation of anion transport, regulation of endocytic recycling, regulation of protein localization to cell surface		cellular response to acidic pH, constitutive secretory pathway, insulin secretion involved in cellular response to glucose stimulus, melanosome transport, membrane organization, post-translational protein modification, receptor recycling, regulated exocytosis		constitutive secretory pathway, establishment of protein localization to membrane, insulin secretion involved in cellular response to glucose stimulus, melanosome transport, regulated exocytosis, retrograde transport, endosome to plasma membrane, transcytosis, transferrin transport			constitutive secretory pathway, establishment of protein localization to membrane, insulin secretion involved in cellular response to glucose stimulus, melanosome transport, regulated exocytosis, retrograde transport, endosome to plasma membrane, transcytosis, transferrin transport		post-translational protein modification, receptor recycling			melanosome transport			cellular response to acidic pH, insulin secretion involved in cellular response to glucose stimulus				anchored component of synaptic vesicle membrane, cytosol, mitochondrion, phagocytic vesicle, phagocytic vesicle membrane, recycling endosome, recycling endosome membrane, synaptic vesicle			recycling endosome, recycling endosome membrane	extracellular exosome	anchored component of synaptic vesicle membrane, mitochondrion, phagocytic vesicle, phagocytic vesicle membrane, recycling endosome, recycling endosome membrane, synaptic vesicle	anchored component of synaptic vesicle membrane, phagocytic vesicle membrane, recycling endosome membrane	mitochondrion		anchored component of synaptic vesicle membrane, phagocytic vesicle membrane, recycling endosome membrane	anchored component of synaptic vesicle membrane, phagocytic vesicle membrane, recycling endosome membrane					GDP binding, GTP binding, cadherin binding, myosin V binding	GTPase activity
733	TRUE	Empty	Cluster of Ras-related protein Rap-1A OS=Homo sapiens GN=RAP1A PE=1 SV=1 (P62834)	P62834 [4]	RAP1A	21 kDa	TRUE	Homo sapiens		Rap protein signal transduction, activation of MAPKK activity, cellular response to glucose stimulus, interleukin-12-mediated signaling pathway, negative regulation of collagen biosynthetic process, negative regulation of synaptic vesicle exocytosis, nerve growth factor signaling pathway, positive regulation of ERK1 and ERK2 cascade, positive regulation of Fc-gamma receptor signaling pathway invo…		Rap protein signal transduction, cellular response to cAMP, cellular response to drug, cellular response to glucose stimulus, cellular response to gonadotropin-releasing hormone, cellular response to nerve growth factor stimulus, establishment of endothelial barrier, interleukin-12-mediated signaling pathway, nerve growth factor signaling pathway, neutrophil degranulation, positive regulation of …	establishment of endothelial barrier, liver regeneration, positive regulation of neuron projection development	neutrophil degranulation, protein transport		neutrophil degranulation	neutrophil degranulation, protein transport				liver regeneration, positive regulation of neuron projection development				Rap protein signal transduction, cellular response to cAMP, cellular response to drug, cellular response to glucose stimulus, cellular response to gonadotropin-releasing hormone, cellular response to nerve growth factor stimulus, interleukin-12-mediated signaling pathway, nerve growth factor signaling pathway, neutrophil degranulation, response to antineoplastic agent				azurophil granule membrane, cytosol, early endosome, late endosome, perinuclear region of cytoplasm, phagocytic vesicle, specific granule membrane			early endosome, late endosome	extracellular exosome	azurophil granule membrane, early endosome, late endosome, lipid particle, phagocytic vesicle, specific granule membrane	azurophil granule membrane, plasma membrane, specific granule membrane			azurophil granule membrane, specific granule membrane	azurophil granule membrane, specific granule membrane	plasma membrane				GDP binding, GTP binding, Ras GTPase binding, protein complex binding	GTPase activity
753	TRUE	Empty	Ribonuclease inhibitor OS=Homo sapiens GN=RNH1 PE=1 SV=2	P13489	RNH1	50 kDa		Homo sapiens		mRNA catabolic process, regulation of angiogenesis		mRNA catabolic process							mRNA catabolic process										cytosol				angiogenin-PRI complex, extracellular exosome	nucleoplasm			nucleoplasm		nucleoplasm
771	TRUE	Empty	Cluster of Serine/threonine-protein kinase 24 OS=Homo sapiens GN=STK24 PE=1 SV=1 (B4DR80)	B4DR80 [6]	STK24	46 kDa	TRUE	unknown
774	TRUE	Empty	Cluster of Serine/threonine-protein kinase N2 OS=Homo sapiens GN=PKN2 PE=1 SV=1 (Q16513)	Q16513 [4]	PKN2	112 kDa	TRUE	Homo sapiens	cell adhesion	B cell homeostasis, activation of JUN kinase activity, intracellular signal transduction, negative regulation of B cell proliferation, negative regulation of protein kinase activity, positive regulation of cytokinesis, positive regulation of mitotic cell cycle, positive regulation of viral genome replication, regulation of cell motility, regulation of germinal center formation, regulation of immu…		B cell apoptotic process, activation of JUN kinase activity, apical junction assembly, apoptotic process, cell cycle, cell division, epithelial cell migration, histone H3-T11 phosphorylation, intracellular signal transduction, peptidyl-serine phosphorylation, transcription, DNA-templated	spleen development			B cell homeostasis, spleen development	epithelial cell migration	epithelial cell migration	activation of JUN kinase activity, histone H3-T11 phosphorylation, peptidyl-serine phosphorylation, transcription, DNA-templated		epithelial cell migration, renal system process, spleen development				activation of JUN kinase activity, hyperosmotic response, intracellular signal transduction				cytosol, endosome, perinuclear region of cytoplasm	cytoskeleton		endosome		cytoskeleton, endosome, nucleoplasm, nucleus	plasma membrane		nucleoplasm		nucleoplasm	plasma membrane				ATP binding, GTP-Rho binding, RNA binding, RNA polymerase binding, Rac GTPase binding, androgen receptor binding, cadherin binding, chromatin binding, histone binding, histone deacetylase binding, protein kinase C binding	histone kinase activity (H3-T11 specific), protein kinase C activity, protein kinase activity
777	TRUE	Empty	Cluster of Serine/threonine-protein kinase TAO1 OS=Homo sapiens GN=TAOK1 PE=1 SV=1 (Q7L7X3)	Q7L7X3 [3]	TAOK1	116 kDa	TRUE	Homo sapiens		MAPK cascade, mitotic G2 DNA damage checkpoint, negative regulation of JNK cascade, positive regulation of JNK cascade, positive regulation of JUN kinase activity, positive regulation of stress-activated MAPK cascade, regulation of apoptotic process, regulation of cytoskeleton organization, regulation of mitotic cell cycle		DNA repair, MAPK cascade, execution phase of apoptosis, mitotic G2 DNA damage checkpoint, protein autophosphorylation, protein phosphorylation, sister chromatid cohesion	nervous system development						DNA repair, MAPK cascade, protein autophosphorylation, protein phosphorylation		nervous system development				DNA repair, MAPK cascade, mitotic G2 DNA damage checkpoint				cytoplasm, cytosol				extracellular exosome		plasma membrane					plasma membrane				ATP binding	MAP kinase kinase kinase activity, protein serine/threonine kinase activity
786	TRUE	Empty	Cluster of Serpin B6 OS=Homo sapiens GN=SERPINB6 PE=1 SV=1 (A0A087X1N8)	A0A087X1N8 [7]	SERPINB6	45 kDa	TRUE	unknown
786.1	TRUE	Empty	Serpin B6 OS=Homo sapiens GN=SERPINB6 PE=1 SV=1	A0A087X1N8 (+1)	SERPINB6	45 kDa	TRUE	unknown
827	TRUE	Empty	Synaptic vesicle membrane protein VAT-1 homolog OS=Homo sapiens GN=VAT1 PE=1 SV=2	Q99536	VAT1	42 kDa	TRUE	Homo sapiens		negative regulation of mitochondrial fusion		neutrophil degranulation		neutrophil degranulation		neutrophil degranulation	neutrophil degranulation								neutrophil degranulation				azurophil granule lumen, mitochondrial outer membrane				extracellular exosome, extracellular region	azurophil granule lumen, mitochondrial outer membrane	integral component of membrane, mitochondrial outer membrane	mitochondrial outer membrane		mitochondrial outer membrane	azurophil granule lumen, mitochondrial outer membrane					zinc ion binding	oxidoreductase activity
848	TRUE	Empty	Talin-1 OS=Homo sapiens GN=TLN1 PE=1 SV=3	Q9Y490	TLN1	270 kDa	TRUE	Homo sapiens	platelet aggregation	IRE1-mediated unfolded protein response, cytoskeletal anchoring at plasma membrane, integrin-mediated signaling pathway, platelet aggregation		IRE1-mediated unfolded protein response, cell-cell junction assembly, cell-substrate junction assembly, cortical actin cytoskeleton organization, cytoskeletal anchoring at plasma membrane, integrin activation, integrin-mediated signaling pathway, movement of cell or subcellular component, platelet aggregation, platelet degranulation, viral process		platelet degranulation			cytoskeletal anchoring at plasma membrane, platelet degranulation			viral process	muscle contraction, platelet aggregation				IRE1-mediated unfolded protein response, integrin-mediated signaling pathway, platelet aggregation		viral process		cytosol	cytoskeleton			extracellular exosome	cytoskeleton	ruffle membrane					ruffle membrane				LIM domain binding, actin filament binding, cadherin binding, integrin binding, phosphatidylinositol binding, phosphatidylserine binding, vinculin binding
866.3	TRUE	Empty	Transforming protein RhoA OS=Homo sapiens GN=RHOA PE=1 SV=1	P61586	RHOA	22 kDa	TRUE	Homo sapiens		Rho protein signal transduction, Roundabout signaling pathway, Wnt signaling pathway, planar cell polarity pathway, apolipoprotein A-I-mediated signaling pathway, ephrin receptor signaling pathway, negative regulation of axonogenesis, negative regulation of cell migration involved in sprouting angiogenesis, negative regulation of cell size, phosphatidylinositol-mediated signaling, platelet activa…		Rho protein signal transduction, Roundabout signaling pathway, Wnt signaling pathway, planar cell polarity pathway, actin cytoskeleton reorganization, apical junction assembly, apolipoprotein A-I-mediated signaling pathway, cellular response to chemokine, cellular response to lipopolysaccharide, endothelial cell migration, ephrin receptor signaling pathway, mitotic cleavage furrow formation, mito…	endothelial tube lumen extension, negative regulation of axonogenesis, ossification involved in bone maturation, positive regulation of axonogenesis, positive regulation of neuron differentiation, substantia nigra development, trabecula morphogenesis, wound healing, spreading of cells	neutrophil degranulation		neutrophil degranulation	endothelial cell migration, neutrophil degranulation, skeletal muscle satellite cell migration, wound healing, spreading of cells	endothelial cell migration, negative chemotaxis, skeletal muscle satellite cell migration, wound healing, spreading of cells	protein deubiquitination	cellular response to lipopolysaccharide, viral process	endothelial cell migration, endothelial tube lumen extension, negative regulation of axonogenesis, ossification involved in bone maturation, platelet activation, positive regulation of axonogenesis, positive regulation of neuron differentiation, substantia nigra development				Rho protein signal transduction, Roundabout signaling pathway, Wnt signaling pathway, planar cell polarity pathway, apolipoprotein A-I-mediated signaling pathway, cellular response to chemokine, cellular response to lipopolysaccharide, ephrin receptor signaling pathway, negative chemotaxis, neutrophil degranulation, phosphatidylinositol-mediated signaling, platelet activation, transforming growth…		viral process		cell cortex, cytosol, endoplasmic reticulum membrane, endosome, ficolin-1-rich granule membrane	cytoskeleton	endoplasmic reticulum membrane	endosome	extracellular exosome	cytoskeleton, endoplasmic reticulum membrane, endosome, ficolin-1-rich granule membrane	endoplasmic reticulum membrane, extrinsic component of cytoplasmic side of plasma membrane, ficolin-1-rich granule membrane, plasma membrane			ficolin-1-rich granule membrane	endoplasmic reticulum membrane, ficolin-1-rich granule membrane	extrinsic component of cytoplasmic side of plasma membrane				GTP binding, myosin binding	GTPase activity
876	TRUE	Empty	Triokinase/FMN cyclase OS=Homo sapiens GN=TKFC PE=1 SV=2	Q3LXA3	TKFC	59 kDa		Homo sapiens		negative regulation of MDA-5 signaling pathway, regulation of innate immune response		carbohydrate phosphorylation, fructose catabolic process to hydroxyacetone phosphate and glyceraldehyde-3-phosphate, glycerol metabolic process				innate immune response			carbohydrate phosphorylation, cellular carbohydrate metabolic process, fructose catabolic process to hydroxyacetone phosphate and glyceraldehyde-3-phosphate, glycerol metabolic process						innate immune response				cytosol				extracellular exosome	nucleus			nucleus							ATP binding, metal ion binding	FAD-AMP lyase (cyclizing) activity, glycerone kinase activity, triokinase activity
883	TRUE	Empty	Tumor susceptibility gene 101 protein OS=Homo sapiens GN=TSG101 PE=1 SV=2	Q99816	TSG101	44 kDa		Homo sapiens		cell cycle arrest, negative regulation of cell proliferation, negative regulation of epidermal growth factor receptor signaling pathway, negative regulation of epidermal growth factor-activated receptor activity, negative regulation of transcription, DNA-templated, positive regulation of exosomal secretion, positive regulation of ubiquitin-dependent endocytosis, positive regulation of viral buddi…		autophagosome maturation, cell cycle arrest, cell division, exosomal secretion, intracellular transport of virus, keratinocyte differentiation, macroautophagy, multivesicular body assembly, protein monoubiquitination, ubiquitin-dependent protein catabolic process via the multivesicular body sorting pathway, viral budding via host ESCRT complex, viral life cycle	keratinocyte differentiation	endosomal transport, endosome to lysosome transport, exosomal secretion, intracellular transport of virus, protein transport, viral budding via host ESCRT complex			endosomal transport, endosome to lysosome transport, exosomal secretion, intracellular transport of virus, protein transport, viral budding via host ESCRT complex		autophagosome maturation, protein monoubiquitination, ubiquitin-dependent protein catabolic process via the multivesicular body sorting pathway	intracellular transport of virus, viral budding via host ESCRT complex, viral life cycle	keratinocyte differentiation						intracellular transport of virus, viral budding via host ESCRT complex, viral life cycle		ESCRT I complex, cytosol, early endosome, early endosome membrane, late endosome membrane, multivesicular body	microtubule organizing center		ESCRT I complex, early endosome, early endosome membrane, late endosome membrane, multivesicular body	extracellular exosome	ESCRT I complex, early endosome, early endosome membrane, late endosome membrane, microtubule organizing center, multivesicular body, nucleolus	ESCRT I complex, early endosome membrane, late endosome membrane, plasma membrane		nucleolus	ESCRT I complex, early endosome membrane, late endosome membrane	ESCRT I complex, early endosome membrane, late endosome membrane, microtubule organizing center, nucleolus	plasma membrane				DNA binding, calcium-dependent protein binding, protein complex binding, protein homodimerization activity, ubiquitin binding, ubiquitin protein ligase binding, virion binding
951	TRUE	Empty	Voltage-dependent calcium channel subunit alpha-2/delta-1 OS=Homo sapiens GN=CACNA2D1 PE=1 SV=3	P54289 (+2)	CACNA2D1	125 kDa	TRUE	Homo sapiens		calcium ion import across plasma membrane, calcium ion transport into cytosol, cardiac conduction, cardiac muscle cell action potential involved in contraction, membrane depolarization during bundle of His cell action potential, positive regulation of high voltage-gated calcium channel activity, regulation of calcium ion transport, regulation of heart rate by cardiac conduction, regulation of mem…		calcium ion import across plasma membrane, calcium ion transport into cytosol, cardiac muscle cell action potential involved in contraction, membrane depolarization during bundle of His cell action potential		calcium ion import across plasma membrane, calcium ion transmembrane transport via high voltage-gated calcium channel, calcium ion transport, calcium ion transport into cytosol			calcium ion import across plasma membrane, calcium ion transmembrane transport via high voltage-gated calcium channel, calcium ion transport, calcium ion transport into cytosol				cardiac muscle cell action potential involved in contraction, membrane depolarization during bundle of His cell action potential, regulation of heart rate by cardiac conduction								sarcoplasmic reticulum		sarcoplasmic reticulum		extracellular exosome	sarcoplasmic reticulum	L-type voltage-gated calcium channel complex, plasma membrane					L-type voltage-gated calcium channel complex, plasma membrane				metal ion binding
959	TRUE	Empty	Cluster of Zinc-alpha-2-glycoprotein OS=Homo sapiens GN=AZGP1 PE=1 SV=2 (P25311)	P25311 [2]	AZGP1	34 kDa	TRUE	Homo sapiens	cell adhesion	negative regulation of cell proliferation, retina homeostasis				transmembrane transport			transmembrane transport				detection of chemical stimulus involved in sensory perception of bitter taste, retina homeostasis				detection of chemical stimulus involved in sensory perception of bitter taste								extracellular exosome, extracellular region, extracellular space	nucleus	plasma membrane		nucleus			plasma membrane					ribonuclease activity
959.2	TRUE	Empty	Zinc-alpha-2-glycoprotein OS=Homo sapiens GN=AZGP1 PE=1 SV=2	P25311	AZGP1	34 kDa	TRUE	Homo sapiens	cell adhesion	negative regulation of cell proliferation, retina homeostasis				transmembrane transport			transmembrane transport				detection of chemical stimulus involved in sensory perception of bitter taste, retina homeostasis				detection of chemical stimulus involved in sensory perception of bitter taste								extracellular exosome, extracellular region, extracellular space	nucleus	plasma membrane		nucleus			plasma membrane					ribonuclease activity
67	TRUE	Empty	Cluster of Actin-related protein 3 OS=Homo sapiens GN=ACTR3 PE=1 SV=3 (P61158)	P61158 [2]	ACTR3	47 kDa	TRUE	Homo sapiens		Arp2/3 complex-mediated actin nucleation, Fc-gamma receptor signaling pathway involved in phagocytosis, ephrin receptor signaling pathway		Arp2/3 complex-mediated actin nucleation, Fc-gamma receptor signaling pathway involved in phagocytosis, asymmetric cell division, cilium assembly, ephrin receptor signaling pathway, establishment or maintenance of cell polarity, meiotic chromosome movement towards spindle pole, meiotic cytokinesis, membrane organization, spindle localization		Fc-gamma receptor signaling pathway involved in phagocytosis, meiotic chromosome movement towards spindle pole		Fc-gamma receptor signaling pathway involved in phagocytosis	Fc-gamma receptor signaling pathway involved in phagocytosis, meiotic chromosome movement towards spindle pole, spindle localization						meiotic chromosome movement towards spindle pole, meiotic cytokinesis	meiotic chromosome movement towards spindle pole, meiotic cytokinesis	Fc-gamma receptor signaling pathway involved in phagocytosis, ephrin receptor signaling pathway				cytosol	Arp2/3 protein complex, actin cytoskeleton			extracellular exosome	Arp2/3 protein complex, actin cytoskeleton	membrane				Arp2/3 protein complex					ATP binding, actin binding
67.1	TRUE	Empty	Actin-related protein 3 OS=Homo sapiens GN=ACTR3 PE=1 SV=3	P61158	ACTR3	47 kDa	TRUE	Homo sapiens		Arp2/3 complex-mediated actin nucleation, Fc-gamma receptor signaling pathway involved in phagocytosis, ephrin receptor signaling pathway		Arp2/3 complex-mediated actin nucleation, Fc-gamma receptor signaling pathway involved in phagocytosis, asymmetric cell division, cilium assembly, ephrin receptor signaling pathway, establishment or maintenance of cell polarity, meiotic chromosome movement towards spindle pole, meiotic cytokinesis, membrane organization, spindle localization		Fc-gamma receptor signaling pathway involved in phagocytosis, meiotic chromosome movement towards spindle pole		Fc-gamma receptor signaling pathway involved in phagocytosis	Fc-gamma receptor signaling pathway involved in phagocytosis, meiotic chromosome movement towards spindle pole, spindle localization						meiotic chromosome movement towards spindle pole, meiotic cytokinesis	meiotic chromosome movement towards spindle pole, meiotic cytokinesis	Fc-gamma receptor signaling pathway involved in phagocytosis, ephrin receptor signaling pathway				cytosol	Arp2/3 protein complex, actin cytoskeleton			extracellular exosome	Arp2/3 protein complex, actin cytoskeleton	membrane				Arp2/3 protein complex					ATP binding, actin binding
77	TRUE	Empty	Adenylyl cyclase-associated protein 1 OS=Homo sapiens GN=CAP1 PE=1 SV=5	Q01518 (+1)	CAP1	52 kDa	TRUE	Homo sapiens		activation of adenylate cyclase activity, signal transduction		actin polymerization or depolymerization, ameboidal-type cell migration, cell morphogenesis, establishment or maintenance of cell polarity, neutrophil degranulation, signal transduction	cell morphogenesis	neutrophil degranulation, receptor-mediated endocytosis		neutrophil degranulation	ameboidal-type cell migration, neutrophil degranulation, receptor-mediated endocytosis	ameboidal-type cell migration							neutrophil degranulation, signal transduction				azurophil granule lumen, cortical actin cytoskeleton	cortical actin cytoskeleton			extracellular exosome	azurophil granule lumen, cortical actin cytoskeleton	plasma membrane				azurophil granule lumen, cortical actin cytoskeleton	plasma membrane				actin binding, adenylate cyclase binding
83	TRUE	Empty	Agrin OS=Homo sapiens GN=AGRN PE=1 SV=5	O00468 (+5)	AGRN	217 kDa		Homo sapiens		G-protein coupled acetylcholine receptor signaling pathway, positive regulation of GTPase activity, positive regulation of filopodium assembly, positive regulation of synaptic growth at neuromuscular junction, positive regulation of transcription from RNA polymerase II promoter, signal transduction		G-protein coupled acetylcholine receptor signaling pathway, clustering of voltage-gated sodium channels, extracellular matrix organization, retinoid metabolic process, signal transduction, synapse organization	clustering of voltage-gated sodium channels				receptor clustering		glycosaminoglycan biosynthetic process, glycosaminoglycan catabolic process, glycosaminoglycan metabolic process, retinoid metabolic process		clustering of voltage-gated sodium channels				G-protein coupled acetylcholine receptor signaling pathway, signal transduction			Golgi lumen	Golgi lumen, cytosol, lysosomal lumen				basal lamina, extracellular exosome, extracellular matrix	Golgi lumen, lysosomal lumen	integral component of membrane, plasma membrane				Golgi lumen, lysosomal lumen	plasma membrane				calcium ion binding, chondroitin sulfate binding, dystroglycan binding, heparan sulfate proteoglycan binding, laminin binding, sialic acid binding
111	TRUE	Empty	Cluster of Aminopeptidase B OS=Homo sapiens GN=RNPEP PE=1 SV=2 (Q9H4A4)	Q9H4A4 [2]	RNPEP	73 kDa	TRUE	Homo sapiens		negative regulation of blood pressure		peptide catabolic process							peptide catabolic process, proteolysis		negative regulation of blood pressure								secretory granule				extracellular exosome, extracellular region	secretory granule	plasma membrane					plasma membrane				peptide binding, zinc ion binding	aminopeptidase activity, epoxide hydrolase activity, metalloaminopeptidase activity, metalloexopeptidase activity
111.2	TRUE	Empty	Aminopeptidase B OS=Homo sapiens GN=RNPEP PE=1 SV=2	Q9H4A4	RNPEP	73 kDa	TRUE	Homo sapiens		negative regulation of blood pressure		peptide catabolic process							peptide catabolic process, proteolysis		negative regulation of blood pressure								secretory granule				extracellular exosome, extracellular region	secretory granule	plasma membrane					plasma membrane				peptide binding, zinc ion binding	aminopeptidase activity, epoxide hydrolase activity, metalloaminopeptidase activity, metalloexopeptidase activity
127	TRUE	Empty	Apolipoprotein A-I OS=Homo sapiens GN=APOA1 PE=1 SV=1	P02647	APOA1	31 kDa	TRUE	Homo sapiens		G-protein coupled receptor signaling pathway, cholesterol homeostasis, chylomicron assembly, chylomicron remodeling, high-density lipoprotein particle assembly, high-density lipoprotein particle clearance, high-density lipoprotein particle remodeling, integrin-mediated signaling pathway, lipid storage, negative regulation of cell adhesion molecule production, negative regulation of cytokine secre…		G-protein coupled receptor signaling pathway, blood vessel endothelial cell migration, cellular protein metabolic process, chylomicron assembly, chylomicron remodeling, high-density lipoprotein particle assembly, high-density lipoprotein particle remodeling, integrin-mediated signaling pathway, lipoprotein biosynthetic process, peptidyl-methionine modification, peripheral nervous system axon rege…	adrenal gland development, animal organ regeneration, peripheral nervous system axon regeneration	cholesterol efflux, cholesterol import, phospholipid efflux, platelet degranulation, receptor-mediated endocytosis, reverse cholesterol transport, transmembrane transport, vitamin transport			blood vessel endothelial cell migration, cholesterol efflux, cholesterol import, lipid storage, phospholipid efflux, platelet degranulation, receptor-mediated endocytosis, reverse cholesterol transport, transmembrane transport, vitamin transport	blood vessel endothelial cell migration, negative chemotaxis	cellular protein metabolic process, cholesterol biosynthetic process, cholesterol metabolic process, glucocorticoid metabolic process, lipoprotein biosynthetic process, lipoprotein metabolic process, peptidyl-methionine modification, phosphatidylcholine biosynthetic process, post-translational protein modification, protein oxidation, retinoid metabolic process, triglyceride catabolic process		adrenal gland development, animal organ regeneration, blood vessel endothelial cell migration, chylomicron assembly, chylomicron remodeling, high-density lipoprotein particle assembly, high-density lipoprotein particle clearance, high-density lipoprotein particle remodeling, peripheral nervous system axon regeneration				G-protein coupled receptor signaling pathway, integrin-mediated signaling pathway, negative chemotaxis, peripheral nervous system axon regeneration, response to drug, response to estrogen, response to nutrient				cytosol, early endosome, endocytic vesicle, endocytic vesicle lumen, endoplasmic reticulum lumen, secretory granule lumen		endoplasmic reticulum lumen	early endosome	blood microparticle, chylomicron, discoidal high-density lipoprotein particle, extracellular exosome, extracellular space, extracellular vesicle, intermediate-density lipoprotein particle, low-density lipoprotein particle, spherical high-density lipoprotein particle, very-low-density lipoprotein particle	early endosome, endocytic vesicle, endocytic vesicle lumen, endoplasmic reticulum lumen, nucleus, secretory granule lumen	plasma membrane		nucleus		endocytic vesicle lumen, endoplasmic reticulum lumen, secretory granule lumen	plasma membrane				apolipoprotein A-I receptor binding, beta-amyloid binding, cholesterol binding, enzyme binding, heat shock protein binding, high-density lipoprotein particle binding, high-density lipoprotein particle receptor binding, identical protein binding, phosphatidylcholine binding				chemorepellent activity
137	TRUE	Empty	Asparagine--tRNA ligase, cytoplasmic OS=Homo sapiens GN=NARS PE=1 SV=1	O43776	NARS	63 kDa	TRUE	Homo sapiens				asparaginyl-tRNA aminoacylation							asparaginyl-tRNA aminoacylation										cytosol, mitochondrion				extracellular exosome	mitochondrion		mitochondrion								ATP binding, nucleic acid binding	asparagine-tRNA ligase activity
143	TRUE	Empty	Basal cell adhesion molecule OS=Homo sapiens GN=BCAM PE=1 SV=1	A0A087WXM8 (+1)	BCAM	64 kDa		unknown
152	TRUE	Empty	Bifunctional epoxide hydrolase 2 OS=Homo sapiens GN=EPHX2 PE=1 SV=1	E5RFU2 (+1)	EPHX2	59 kDa	TRUE	unknown
176	TRUE	Empty	Cluster of Calmodulin OS=Homo sapiens GN=CALM2 PE=1 SV=1 (E7EMB3)	E7EMB3 [5]	CALM2	22 kDa	TRUE	unknown																									extracellular exosome											calcium ion binding
180	TRUE	Empty	Calpain-5 OS=Homo sapiens GN=CAPN5 PE=1 SV=2	O15484	CAPN5	73 kDa		Homo sapiens		signal transduction		signal transduction							proteolysis						signal transduction				cytoplasm				extracellular exosome												calcium-dependent cysteine-type endopeptidase activity
189	TRUE	Empty	Carboxymethylenebutenolidase homolog OS=Homo sapiens GN=CMBL PE=1 SV=1	Q96DG6	CMBL	28 kDa		Homo sapiens				xenobiotic metabolic process							xenobiotic metabolic process						xenobiotic metabolic process				cytosol				extracellular exosome												hydrolase activity
206	TRUE	Empty	Charged multivesicular body protein 5 OS=Homo sapiens GN=CHMP5 PE=1 SV=1	Q9NZZ3	CHMP5	25 kDa		Homo sapiens		regulation of centrosome duplication, regulation of mitotic spindle assembly, regulation of receptor recycling		ESCRT III complex disassembly, cell separation after cytokinesis, lysosome organization, mitotic metaphase plate congression, multivesicular body assembly, nucleus organization, viral budding, viral life cycle		endosomal transport, endosome to lysosome transport, mitotic metaphase plate congression, multivesicular body sorting pathway, protein transport, viral budding			endosomal transport, endosome to lysosome transport, mitotic metaphase plate congression, multivesicular body sorting pathway, protein transport, viral budding			viral budding, viral life cycle							viral budding, viral life cycle		cytosol, endosome membrane			endosome membrane	extracellular exosome	endosome membrane, nucleus	endosome membrane		nucleus	endosome membrane	endosome membrane					cadherin binding
273	TRUE	Empty	Dynactin subunit 1 OS=Homo sapiens GN=DCTN1 PE=1 SV=1	E7EX90 (+4)	DCTN1	139 kDa	TRUE	unknown
279	TRUE	Empty	EH domain-containing protein 1 OS=Homo sapiens GN=EHD1 PE=1 SV=1	A0A024R571 (+1)	EHD1	62 kDa	TRUE	unknown
328	TRUE	Empty	G-protein-coupled receptor family C group 5 member C (Fragment) OS=Homo sapiens GN=GPRC5C PE=1 SV=2	A8MXZ4 (+2)	GPRC5C	50 kDa		unknown
335	TRUE	Empty	Gamma-butyrobetaine dioxygenase OS=Homo sapiens GN=BBOX1 PE=1 SV=1	O75936	BBOX1	45 kDa		Homo sapiens				carnitine biosynthetic process							carnitine biosynthetic process										cytosol, mitochondrion				extracellular exosome	mitochondrion		mitochondrion								identical protein binding, iron ion binding, zinc ion binding	gamma-butyrobetaine dioxygenase activity
345	TRUE	Empty	Cluster of Glucose-6-phosphate isomerase (Fragment) OS=Homo sapiens GN=GPI PE=1 SV=1 (A0A0A0MTS2)	A0A0A0MTS2 [3]	GPI	65 kDa	TRUE	unknown
345.1	TRUE	Empty	Glucose-6-phosphate isomerase (Fragment) OS=Homo sapiens GN=GPI PE=1 SV=1	A0A0A0MTS2 (+1)	GPI	65 kDa	TRUE	unknown
353	TRUE	Empty	Cluster of Glutathione S-transferase A1 OS=Homo sapiens GN=GSTA1 PE=1 SV=3 (P08263)	P08263 [2]	GSTA1	26 kDa	TRUE	Homo sapiens				epithelial cell differentiation, glutathione derivative biosynthetic process, glutathione metabolic process, linoleic acid metabolic process	epithelial cell differentiation						glutathione derivative biosynthetic process, glutathione metabolic process, linoleic acid metabolic process										cytosol				extracellular exosome									glutathione peroxidase activity			glutathione peroxidase activity, glutathione transferase activity
353.1	TRUE	Empty	Glutathione S-transferase A1 OS=Homo sapiens GN=GSTA1 PE=1 SV=3	P08263	GSTA1	26 kDa	TRUE	Homo sapiens				epithelial cell differentiation, glutathione derivative biosynthetic process, glutathione metabolic process, linoleic acid metabolic process	epithelial cell differentiation						glutathione derivative biosynthetic process, glutathione metabolic process, linoleic acid metabolic process										cytosol				extracellular exosome									glutathione peroxidase activity			glutathione peroxidase activity, glutathione transferase activity
373.3	TRUE	Empty	Guanine nucleotide-binding protein subunit alpha-11 OS=Homo sapiens GN=GNA11 PE=1 SV=2	P29992	GNA11	42 kDa	TRUE	Homo sapiens		G-protein coupled acetylcholine receptor signaling pathway, action potential, adenylate cyclase-modulating G-protein coupled receptor signaling pathway, entrainment of circadian clock, phospholipase C-activating dopamine receptor signaling pathway, phototransduction, visible light, platelet activation, regulation of melanocyte differentiation, signal transduction		G-protein coupled acetylcholine receptor signaling pathway, adenylate cyclase-modulating G-protein coupled receptor signaling pathway, cellular response to pH, phospholipase C-activating dopamine receptor signaling pathway, phototransduction, visible light, platelet activation, signal transduction	heart development, skeletal system development								heart development, platelet activation, skeletal system development	developmental pigmentation			G-protein coupled acetylcholine receptor signaling pathway, adenylate cyclase-modulating G-protein coupled receptor signaling pathway, cellular response to pH, entrainment of circadian clock, phospholipase C-activating dopamine receptor signaling pathway, phototransduction, visible light, platelet activation, signal transduction				cytoplasm, lysosomal membrane				extracellular exosome	lysosomal membrane	heterotrimeric G-protein complex, lysosomal membrane, plasma membrane			lysosomal membrane	lysosomal membrane, photoreceptor outer segment	heterotrimeric G-protein complex, plasma membrane				G-protein beta/gamma-subunit complex binding, GTP binding, metal ion binding, type 2A serotonin receptor binding	GTPase activity
441.1	TRUE	Empty	Isoform 2 of Src substrate cortactin OS=Homo sapiens GN=CTTN	Q14247-2	CTTN	71 kDa	TRUE	unknown
469	TRUE	Empty	Isoform 5 of Guanine nucleotide-binding protein G(i) subunit alpha-2 OS=Homo sapiens GN=GNAI2	P04899-5	GNAI2	39 kDa	TRUE	unknown
482.7	TRUE	Empty	Keratin, type I cytoskeletal 19 OS=Homo sapiens GN=KRT19 PE=1 SV=4	P08727	KRT19	44 kDa	TRUE	Homo sapiens		Notch signaling pathway		Notch signaling pathway, cell differentiation involved in embryonic placenta development, cornification, keratinization, sarcomere organization, viral process	cell differentiation involved in embryonic placenta development, cornification, keratinization, sarcomere organization							viral process	cell differentiation involved in embryonic placenta development, cornification, keratinization		cell differentiation involved in embryonic placenta development	cell differentiation involved in embryonic placenta development	Notch signaling pathway, response to estrogen		viral process		Z disc, costamere, cytosol, terminal web	intermediate filament, terminal web			extracellular exosome	Z disc, costamere, intermediate filament, terminal web	apicolateral plasma membrane, dystrophin-associated glycoprotein complex, plasma membrane, sarcolemma				Z disc, costamere, intermediate filament, terminal web	apicolateral plasma membrane, dystrophin-associated glycoprotein complex, plasma membrane, sarcolemma				protein complex binding
523	TRUE	Empty	Macrophage-capping protein OS=Homo sapiens GN=CAPG PE=1 SV=2	P40121 (+1)	CAPG	38 kDa		Homo sapiens		barbed-end actin filament capping		barbed-end actin filament capping, protein complex assembly																	centriole, melanosome	F-actin capping protein complex, centriole, mitotic spindle			extracellular exosome	F-actin capping protein complex, centriole, melanosome, mitotic spindle, nucleolus, nucleoplasm, nucleus			nucleolus, nucleoplasm		F-actin capping protein complex, centriole, mitotic spindle, nucleolus, nucleoplasm					actin filament binding, cadherin binding, protein complex binding, protein domain specific binding
526	TRUE	Empty	Maltase-glucoamylase, intestinal OS=Homo sapiens GN=MGAM PE=1 SV=2	E7ER45	MGAM	312 kDa	TRUE	unknown
532	TRUE	Empty	Cluster of Melanophilin OS=Homo sapiens GN=MLPH PE=1 SV=1 (Q9BV36)	Q9BV36 [4]	MLPH	66 kDa	TRUE	Homo sapiens				vesicle transport along actin filament		intracellular protein transport, vesicle transport along actin filament			intracellular protein transport, vesicle transport along actin filament												cortical actin cytoskeleton, perinuclear region of cytoplasm	cortical actin cytoskeleton			extracellular exosome	cortical actin cytoskeleton					cortical actin cytoskeleton					Rab GTPase binding, actin binding, metal ion binding, myosin binding
532.2	TRUE	Empty	Melanophilin OS=Homo sapiens GN=MLPH PE=1 SV=1	Q9BV36 (+2)	MLPH	66 kDa	TRUE	Homo sapiens				vesicle transport along actin filament		intracellular protein transport, vesicle transport along actin filament			intracellular protein transport, vesicle transport along actin filament												cortical actin cytoskeleton, perinuclear region of cytoplasm	cortical actin cytoskeleton			extracellular exosome	cortical actin cytoskeleton					cortical actin cytoskeleton					Rab GTPase binding, actin binding, metal ion binding, myosin binding
552	TRUE	Empty	N(G),N(G)-dimethylarginine dimethylaminohydrolase 1 OS=Homo sapiens GN=DDAH1 PE=1 SV=3	O94760	DDAH1	31 kDa		Homo sapiens		negative regulation of cell proliferation, negative regulation of cellular response to hypoxia, negative regulation of vascular permeability, nitric oxide mediated signal transduction, positive regulation of angiogenesis, positive regulation of nitric oxide biosynthetic process, regulation of nitric-oxide synthase activity, regulation of systemic arterial blood pressure		arginine catabolic process, citrulline metabolic process, nitric oxide mediated signal transduction							arginine catabolic process, citrulline metabolic process		negative regulation of vascular permeability, regulation of systemic arterial blood pressure				nitric oxide mediated signal transduction				cytosol, mitochondrion				extracellular exosome	mitochondrion		mitochondrion								amino acid binding, metal ion binding	dimethylargininase activity
582	TRUE	Empty	Olfactomedin-4 OS=Homo sapiens GN=OLFM4 PE=1 SV=1	Q6UX06	OLFM4	57 kDa		Homo sapiens	cell adhesion	positive regulation of substrate adhesion-dependent cell spreading		neutrophil degranulation, protein homooligomerization		neutrophil degranulation		neutrophil degranulation	neutrophil degranulation								neutrophil degranulation				mitochondrion, perinuclear region of cytoplasm, specific granule, specific granule lumen, tertiary granule lumen				extracellular exosome, extracellular space	mitochondrion, specific granule, specific granule lumen, tertiary granule lumen	plasma membrane	mitochondrion			specific granule lumen, tertiary granule lumen	plasma membrane				cadherin binding, protein homodimerization activity	catalytic activity
583	TRUE	Empty	Cluster of Omega-amidase NIT2 OS=Homo sapiens GN=NIT2 PE=1 SV=1 (Q9NQR4)	Q9NQR4 [2]	NIT2	31 kDa	TRUE	Homo sapiens				asparagine metabolic process, glutamine metabolic process, neutrophil degranulation, oxaloacetate metabolic process		neutrophil degranulation		neutrophil degranulation	neutrophil degranulation		asparagine metabolic process, glutamine metabolic process, oxaloacetate metabolic process						neutrophil degranulation				cytosol, mitochondrion, specific granule lumen, tertiary granule lumen	centrosome			extracellular exosome, extracellular region	centrosome, mitochondrion, specific granule lumen, tertiary granule lumen		mitochondrion			centrosome, specific granule lumen, tertiary granule lumen						omega-amidase activity
583.1	TRUE	Empty	Omega-amidase NIT2 OS=Homo sapiens GN=NIT2 PE=1 SV=1	Q9NQR4	NIT2	31 kDa	TRUE	Homo sapiens				asparagine metabolic process, glutamine metabolic process, neutrophil degranulation, oxaloacetate metabolic process		neutrophil degranulation		neutrophil degranulation	neutrophil degranulation		asparagine metabolic process, glutamine metabolic process, oxaloacetate metabolic process						neutrophil degranulation				cytosol, mitochondrion, specific granule lumen, tertiary granule lumen	centrosome			extracellular exosome, extracellular region	centrosome, mitochondrion, specific granule lumen, tertiary granule lumen		mitochondrion			centrosome, specific granule lumen, tertiary granule lumen						omega-amidase activity
591	TRUE	Empty	Cluster of Pantetheinase OS=Homo sapiens GN=VNN1 PE=1 SV=2 (O95497)	O95497 [2]	VNN1	57 kDa	TRUE	Homo sapiens	single organismal cell-cell adhesion	negative regulation of oxidative stress-induced intrinsic apoptotic signaling pathway, positive regulation of T cell differentiation in thymus		C-terminal protein lipidation, movement of cell or subcellular component, neutrophil degranulation, pantothenate metabolic process		neutrophil degranulation		innate immune response, neutrophil degranulation	neutrophil degranulation		C-terminal protein lipidation, pantothenate metabolic process						acute inflammatory response, chronic inflammatory response, innate immune response, neutrophil degranulation, response to oxidative stress				azurophil granule membrane				extracellular exosome, extracellular region	azurophil granule membrane	anchored component of membrane, azurophil granule membrane, integral component of membrane, plasma membrane			azurophil granule membrane	azurophil granule membrane	plasma membrane					pantetheine hydrolase activity
591.1	TRUE	Empty	Pantetheinase OS=Homo sapiens GN=VNN1 PE=1 SV=2	O95497	VNN1	57 kDa	TRUE	Homo sapiens	single organismal cell-cell adhesion	negative regulation of oxidative stress-induced intrinsic apoptotic signaling pathway, positive regulation of T cell differentiation in thymus		C-terminal protein lipidation, movement of cell or subcellular component, neutrophil degranulation, pantothenate metabolic process		neutrophil degranulation		innate immune response, neutrophil degranulation	neutrophil degranulation		C-terminal protein lipidation, pantothenate metabolic process						acute inflammatory response, chronic inflammatory response, innate immune response, neutrophil degranulation, response to oxidative stress				azurophil granule membrane				extracellular exosome, extracellular region	azurophil granule membrane	anchored component of membrane, azurophil granule membrane, integral component of membrane, plasma membrane			azurophil granule membrane	azurophil granule membrane	plasma membrane					pantetheine hydrolase activity
604	TRUE	Empty	Phosphatidylethanolamine-binding protein 1 OS=Homo sapiens GN=PEBP1 PE=1 SV=3	P30086	PEBP1	21 kDa		Homo sapiens		MAPK cascade		MAPK cascade							MAPK cascade						MAPK cascade				cytosol				extracellular exosome	nucleus			nucleus							ATP binding, RNA binding, phosphatidylethanolamine binding, protein kinase binding
633	TRUE	Empty	Podocalyxin OS=Homo sapiens GN=PODXL PE=1 SV=2	O00592 (+1)	PODXL	59 kDa		Homo sapiens	cell adhesion	negative regulation of cell adhesion, negative regulation of cell-cell adhesion, positive regulation of cell migration, positive regulation of cell-cell adhesion mediated by integrin, regulation of microvillus assembly		cell migration, glomerular visceral epithelial cell development, leukocyte migration	epithelial tube formation, glomerular visceral epithelial cell development			leukocyte migration	cell migration, leukocyte migration	cell migration, leukocyte migration			epithelial tube formation, glomerular visceral epithelial cell development								cytoplasm	microtubule organizing center			extracellular exosome, extracellular space	intracellular membrane-bounded organelle, microtubule organizing center, nucleolus	apical plasma membrane, integral component of plasma membrane, membrane raft, microvillus membrane, plasma membrane		nucleolus		microtubule organizing center, nucleolus	apical plasma membrane, integral component of plasma membrane, microvillus membrane
639	TRUE	Empty	Prenylcysteine oxidase 1 OS=Homo sapiens GN=PCYOX1 PE=1 SV=3	Q9UHG3	PCYOX1	57 kDa		Homo sapiens				prenylated protein catabolic process, prenylcysteine catabolic process, prenylcysteine metabolic process							prenylated protein catabolic process, prenylcysteine catabolic process, prenylcysteine metabolic process										lysosome, vacuolar membrane				extracellular exosome, very-low-density lipoprotein particle	lysosome, vacuolar membrane	plasma membrane, vacuolar membrane			vacuolar membrane	vacuolar membrane	plasma membrane					chloride-transporting ATPase activity, prenylcysteine oxidase activity
658	TRUE	Empty	Cluster of Prostatic acid phosphatase OS=Homo sapiens GN=ACPP PE=1 SV=3 (P15309)	P15309 [2]	ACPP	45 kDa	TRUE	Homo sapiens		positive regulation of adenosine receptor signaling pathway, regulation of sensory perception of pain		adenosine metabolic process, dephosphorylation, neutrophil degranulation, nucleotide metabolic process, protein homotetramerization, purine nucleobase metabolic process, thiamine metabolic process		neutrophil degranulation		neutrophil degranulation	neutrophil degranulation		adenosine metabolic process, dephosphorylation, nucleotide metabolic process, purine nucleobase metabolic process, thiamine metabolic process						neutrophil degranulation				azurophil granule membrane, lysosomal membrane				extracellular exosome, extracellular space	azurophil granule membrane, lysosomal membrane, nucleus	azurophil granule membrane, integral component of membrane, lysosomal membrane, plasma membrane, vesicle membrane		nucleus	azurophil granule membrane, lysosomal membrane, vesicle membrane	azurophil granule membrane, lysosomal membrane, vesicle membrane	plasma membrane				protein homodimerization activity	5'-nucleotidase activity, lysophosphatidic acid phosphatase activity, thiamine phosphate phosphatase activity
658.2	TRUE	Empty	Prostatic acid phosphatase OS=Homo sapiens GN=ACPP PE=1 SV=3	P15309	ACPP	45 kDa	TRUE	Homo sapiens		positive regulation of adenosine receptor signaling pathway, regulation of sensory perception of pain		adenosine metabolic process, dephosphorylation, neutrophil degranulation, nucleotide metabolic process, protein homotetramerization, purine nucleobase metabolic process, thiamine metabolic process		neutrophil degranulation		neutrophil degranulation	neutrophil degranulation		adenosine metabolic process, dephosphorylation, nucleotide metabolic process, purine nucleobase metabolic process, thiamine metabolic process						neutrophil degranulation				azurophil granule membrane, lysosomal membrane				extracellular exosome, extracellular space	azurophil granule membrane, lysosomal membrane, nucleus	azurophil granule membrane, integral component of membrane, lysosomal membrane, plasma membrane, vesicle membrane		nucleus	azurophil granule membrane, lysosomal membrane, vesicle membrane	azurophil granule membrane, lysosomal membrane, vesicle membrane	plasma membrane				protein homodimerization activity	5'-nucleotidase activity, lysophosphatidic acid phosphatase activity, thiamine phosphate phosphatase activity
664	TRUE	Empty	Cluster of Protein AMBP OS=Homo sapiens GN=AMBP PE=1 SV=1 (P02760)	P02760 [2]	AMBP	39 kDa	TRUE	Homo sapiens	cell adhesion	negative regulation of JNK cascade, negative regulation of immune response		heme catabolic process, protein-chromophore linkage, viral process		receptor-mediated endocytosis			receptor-mediated endocytosis		heme catabolic process, protein catabolic process, protein-chromophore linkage	female pregnancy, viral process	female pregnancy		female pregnancy	female pregnancy			viral process						blood microparticle, extracellular exosome, extracellular space	intracellular membrane-bounded organelle	plasma membrane					plasma membrane				IgA binding, calcium oxalate binding, heme binding, protein homodimerization activity, small molecule binding
664.1	TRUE	Empty	Protein AMBP OS=Homo sapiens GN=AMBP PE=1 SV=1	P02760	AMBP	39 kDa	TRUE	Homo sapiens	cell adhesion	negative regulation of JNK cascade, negative regulation of immune response		heme catabolic process, protein-chromophore linkage, viral process		receptor-mediated endocytosis			receptor-mediated endocytosis		heme catabolic process, protein catabolic process, protein-chromophore linkage	female pregnancy, viral process	female pregnancy		female pregnancy	female pregnancy			viral process						blood microparticle, extracellular exosome, extracellular space	intracellular membrane-bounded organelle	plasma membrane					plasma membrane				IgA binding, calcium oxalate binding, heme binding, protein homodimerization activity, small molecule binding
700	TRUE	Empty	Cluster of Puromycin-sensitive aminopeptidase OS=Homo sapiens GN=NPEPPS PE=1 SV=1 (E9PLK3)	E9PLK3 [3]	NPEPPS	103 kDa	TRUE	unknown
700.3	TRUE	Empty	Puromycin-sensitive aminopeptidase OS=Homo sapiens GN=NPEPPS PE=1 SV=1	E9PLK3	NPEPPS	103 kDa	TRUE	unknown
719.6	TRUE	Empty	Ras-related protein Rab-3B OS=Homo sapiens GN=RAB3B PE=1 SV=2	P20337	RAB3B	25 kDa	TRUE	Homo sapiens		positive regulation of dopamine uptake involved in synaptic transmission, regulation of exocytosis, regulation of vesicle size		peptidyl-cysteine methylation, regulation of vesicle size		protein transport		antigen processing and presentation	protein transport		peptidyl-cysteine methylation										cytosol, perinuclear region of cytoplasm, secretory granule, synaptic vesicle				extracellular exosome	secretory granule, synaptic vesicle	plasma membrane					plasma membrane				GDP binding, GTP binding, GTP-dependent protein binding, myosin V binding	GTPase activity
719.7	TRUE	Empty	Ras-related protein Rab-3D OS=Homo sapiens GN=RAB3D PE=1 SV=1	O95716	RAB3D	24 kDa	TRUE	Homo sapiens		bone resorption, positive regulation of regulated secretory pathway		neutrophil degranulation, peptidyl-cysteine methylation		neutrophil degranulation, protein transport		neutrophil degranulation	neutrophil degranulation, protein transport		peptidyl-cysteine methylation		bone resorption				neutrophil degranulation				azurophil granule membrane, cytoplasmic microtubule, mitochondrion, secretory vesicle, transport vesicle, zymogen granule	cytoplasmic microtubule			extracellular exosome	azurophil granule membrane, cytoplasmic microtubule, mitochondrion, secretory vesicle, transport vesicle, zymogen granule	azurophil granule membrane, plasma membrane	mitochondrion		azurophil granule membrane	azurophil granule membrane, cytoplasmic microtubule	plasma membrane				GTP binding, GTP-dependent protein binding, myosin V binding	GTPase activity
733.1	TRUE	Empty	Ras-related protein Rap-1A OS=Homo sapiens GN=RAP1A PE=1 SV=1	P62834	RAP1A	21 kDa	TRUE	Homo sapiens		Rap protein signal transduction, activation of MAPKK activity, cellular response to glucose stimulus, negative regulation of collagen biosynthetic process, negative regulation of synaptic vesicle exocytosis, nerve growth factor signaling pathway, positive regulation of ERK1 and ERK2 cascade, positive regulation of Fc-gamma receptor signaling pathway involved in phagocytosis, positive regulation o…		Rap protein signal transduction, cellular response to cAMP, cellular response to drug, cellular response to glucose stimulus, cellular response to nerve growth factor stimulus, establishment of endothelial barrier, nerve growth factor signaling pathway, neutrophil degranulation, positive regulation of neuron projection development	establishment of endothelial barrier, liver regeneration, positive regulation of neuron projection development	neutrophil degranulation, protein transport		neutrophil degranulation	neutrophil degranulation, protein transport				liver regeneration, positive regulation of neuron projection development				Rap protein signal transduction, cellular response to cAMP, cellular response to drug, cellular response to glucose stimulus, cellular response to nerve growth factor stimulus, nerve growth factor signaling pathway, neutrophil degranulation, response to antineoplastic agent				cytosol, early endosome, late endosome, perinuclear region of cytoplasm, phagocytic vesicle, specific granule membrane			early endosome, late endosome	extracellular exosome	early endosome, late endosome, phagocytic vesicle, specific granule membrane	plasma membrane, specific granule membrane			specific granule membrane	specific granule membrane	plasma membrane				GTP binding, Ras GTPase binding, protein complex binding	GTPase activity
749	TRUE	Empty	Rho-related GTP-binding protein RhoG OS=Homo sapiens GN=RHOG PE=1 SV=1	P84095	RHOG	21 kDa	TRUE	Homo sapiens		Rac protein signal transduction, Rho protein signal transduction, activation of GTPase activity, platelet activation, positive regulation of cell proliferation, positive regulation of establishment of protein localization to plasma membrane, positive regulation of transcription, DNA-templated, regulation of ruffle assembly, regulation of small GTPase mediated signal transduction		Rac protein signal transduction, Rho protein signal transduction, actin cytoskeleton organization, cell chemotaxis, neutrophil degranulation, platelet activation		neutrophil degranulation		neutrophil degranulation	cell chemotaxis, neutrophil degranulation	cell chemotaxis			platelet activation				Rac protein signal transduction, Rho protein signal transduction, cell chemotaxis, neutrophil degranulation, platelet activation				cytosol, endoplasmic reticulum membrane, secretory granule membrane		endoplasmic reticulum membrane		extracellular exosome	endoplasmic reticulum membrane, secretory granule membrane	endoplasmic reticulum membrane, plasma membrane, secretory granule membrane			secretory granule membrane	endoplasmic reticulum membrane, secretory granule membrane	plasma membrane				GTP binding	GTPase activity
771.1	TRUE	Empty	Serine/threonine-protein kinase 24 OS=Homo sapiens GN=STK24 PE=1 SV=1	B4DR80 (+2)	STK24	46 kDa	TRUE	unknown
774.2	TRUE	Empty	Serine/threonine-protein kinase N2 OS=Homo sapiens GN=PKN2 PE=1 SV=1	Q16513 (+1)	PKN2	112 kDa	TRUE	Homo sapiens	cell adhesion	intracellular signal transduction, positive regulation of cytokinesis, positive regulation of mitotic cell cycle, positive regulation of viral genome replication, regulation of cell motility, regulation of transcription, DNA-templated, signal transduction		apical junction assembly, apoptotic process, cell cycle, cell division, epithelial cell migration, intracellular signal transduction, peptidyl-serine phosphorylation, protein phosphorylation, signal transduction, transcription, DNA-templated					epithelial cell migration	epithelial cell migration	peptidyl-serine phosphorylation, protein phosphorylation, transcription, DNA-templated		epithelial cell migration				intracellular signal transduction, signal transduction				cytosol, perinuclear region of cytoplasm	cytoskeleton				cytoskeleton, nucleus	membrane		nucleus							ATP binding, RNA binding, RNA polymerase binding, cadherin binding, histone deacetylase binding	protein kinase C activity
775	TRUE	Empty	Serine/threonine-protein kinase OSR1 OS=Homo sapiens GN=OXSR1 PE=1 SV=1	O95747	OXSR1	58 kDa		Homo sapiens		activation of protein kinase activity, negative regulation of potassium ion transmembrane transporter activity, negative regulation of rubidium ion transmembrane transporter activity, regulation of apoptotic process, regulation of mitotic cell cycle, signal transduction by protein phosphorylation, stress-activated protein kinase signaling cascade		cellular hypotonic response, intracellular signal transduction, peptidyl-threonine phosphorylation, signal transduction by protein phosphorylation, stress-activated protein kinase signaling cascade							peptidyl-threonine phosphorylation, signal transduction by protein phosphorylation						cellular hypotonic response, intracellular signal transduction, response to oxidative stress, signal transduction by protein phosphorylation, stress-activated protein kinase signaling cascade				cytosol				extracellular exosome											ATP binding, magnesium ion binding	protein serine/threonine kinase activity, signal transducer, downstream of receptor, with serine/threonine kinase activity
866.2	TRUE	Empty	Rho-related GTP-binding protein RhoC OS=Homo sapiens GN=RHOC PE=1 SV=1	P08134 (+1)	RHOC	22 kDa	TRUE	Homo sapiens		positive regulation of I-kappaB kinase/NF-kappaB signaling, positive regulation of lipase activity, positive regulation of protein homooligomerization, regulation of small GTPase mediated signal transduction, small GTPase mediated signal transduction		apical junction assembly, cytokinesis, skeletal muscle satellite cell migration, small GTPase mediated signal transduction, wound healing, spreading of cells	wound healing, spreading of cells				skeletal muscle satellite cell migration, wound healing, spreading of cells	skeletal muscle satellite cell migration, wound healing, spreading of cells							small GTPase mediated signal transduction, wound healing, spreading of cells				cytosol				extracellular exosome	nucleus	plasma membrane		nucleus		stereocilium	plasma membrane				GTP binding	GTPase activity
880.4	TRUE	Empty	Tubulin alpha-4A chain OS=Homo sapiens GN=TUBA4A PE=1 SV=1	P68366 (+1)	TUBA4A	50 kDa	TRUE	Homo sapiens		regulation of G2/M transition of mitotic cell cycle		G2/M transition of mitotic cell cycle, ciliary basal body docking, microtubule-based process, platelet degranulation		platelet degranulation			platelet degranulation												cytosol	microtubule, microtubule cytoskeleton			extracellular exosome, extracellular region	microtubule, microtubule cytoskeleton					microtubule					GTP binding, enzyme binding	GTPase activity
887	TRUE	Empty	Cluster of Tyrosine-protein kinase OS=Homo sapiens GN=YES1 PE=1 SV=1 (J3QRU1)	J3QRU1 [8]	YES1	61 kDa	TRUE	unknown	single organismal cell-cell adhesion, substrate adhesion-dependent cell spreading	ERBB2 signaling pathway, Fc-gamma receptor signaling pathway involved in phagocytosis, T cell costimulation, activation of protein kinase B activity, angiotensin-activated signaling pathway involved in heart process, bone resorption, ephrin receptor signaling pathway, epidermal growth factor receptor signaling pathway, integrin-mediated signaling pathway, intracellular estrogen receptor signaling…		ERBB2 signaling pathway, Fc-gamma receptor signaling pathway involved in phagocytosis, adherens junction organization, angiotensin-activated signaling pathway involved in heart process, axon guidance, cell cycle, cellular response to fatty acid, cellular response to fluid shear stress, cellular response to hypoxia, cellular response to insulin stimulus, cellular response to lipopolysaccharide, ce…	axon guidance, branching involved in mammary gland duct morphogenesis, central nervous system development, forebrain development, oogenesis, osteoclast development, substrate adhesion-dependent cell spreading, uterus development	Fc-gamma receptor signaling pathway involved in phagocytosis, transcytosis		Fc-gamma receptor signaling pathway involved in phagocytosis, T cell costimulation, innate immune response, leukocyte migration, osteoclast development, stimulatory C-type lectin receptor signaling pathway	Fc-gamma receptor signaling pathway involved in phagocytosis, leukocyte migration, transcytosis	axon guidance, leukocyte migration	macroautophagy, peptidyl-serine phosphorylation, peptidyl-tyrosine autophosphorylation, protein autophosphorylation	cellular response to lipopolysaccharide, entry of bacterium into host cell, oogenesis, response to virus	angiotensin-activated signaling pathway involved in heart process, axon guidance, bone resorption, branching involved in mammary gland duct morphogenesis, central nervous system development, forebrain development, oogenesis, osteoclast development, platelet activation, regulation of vascular permeability, uterus development		oogenesis, uterus development	oogenesis, uterus development	ERBB2 signaling pathway, Fc-gamma receptor signaling pathway involved in phagocytosis, angiotensin-activated signaling pathway involved in heart process, axon guidance, cellular response to fatty acid, cellular response to fluid shear stress, cellular response to hypoxia, cellular response to insulin stimulus, cellular response to lipopolysaccharide, cellular response to peptide hormone stimulus,…		response to virus		cytosol, late endosome, lysosome, mitochondrial inner membrane, mitochondrion, perinuclear region of cytoplasm	actin filament, podosome		late endosome	extracellular exosome	actin filament, late endosome, lysosome, mitochondrial inner membrane, mitochondrion, nucleoplasm, podosome	caveola, extrinsic component of cytoplasmic side of plasma membrane, mitochondrial inner membrane, plasma membrane, ruffle membrane	mitochondrial inner membrane	nucleoplasm	mitochondrial inner membrane	actin filament, mitochondrial inner membrane, nucleoplasm, podosome	caveola, extrinsic component of cytoplasmic side of plasma membrane, plasma membrane, ruffle membrane				ATP binding, SH2 domain binding, SH3/SH2 adaptor activity, cadherin binding, connexin binding, ephrin receptor binding, estrogen receptor binding, growth factor receptor binding, heme binding, insulin receptor binding, integrin binding, ion channel binding, kinase binding, phosphoprotein binding, protein C-terminus binding, protein kinase C binding, scaffold protein binding, ubiquitin protein lig…	non-membrane spanning protein tyrosine kinase activity, protein kinase activity
900	TRUE	Empty	Cluster of Ubiquitin carboxyl-terminal hydrolase isozyme L1 OS=Homo sapiens GN=UCHL1 PE=1 SV=2 (P09936)	P09936 [2]	UCHL1	25 kDa	TRUE	Homo sapiens		negative regulation of MAP kinase activity, regulation of macroautophagy		axon target recognition, axonal transport of mitochondrion, muscle fiber development, proteasome-mediated ubiquitin-dependent protein catabolic process, protein deubiquitination	axon target recognition, muscle fiber development	axonal transport of mitochondrion			axonal transport of mitochondrion		proteasome-mediated ubiquitin-dependent protein catabolic process, protein deubiquitination		adult walking behavior, axon target recognition, neuromuscular process, sensory perception of pain				response to ischemia				axon cytoplasm, cytosol, endoplasmic reticulum membrane		endoplasmic reticulum membrane		extracellular exosome	endoplasmic reticulum membrane, nucleoplasm	endoplasmic reticulum membrane		nucleoplasm		endoplasmic reticulum membrane, nucleoplasm					alpha-2A adrenergic receptor binding, ubiquitin binding, ubiquitin protein ligase binding	cysteine-type endopeptidase activity, ligase activity, omega peptidase activity, thiol-dependent ubiquitin-specific protease activity
900.2	TRUE	Empty	Ubiquitin carboxyl-terminal hydrolase isozyme L1 OS=Homo sapiens GN=UCHL1 PE=1 SV=2	P09936	UCHL1	25 kDa	TRUE	Homo sapiens		negative regulation of MAP kinase activity, regulation of macroautophagy		axon target recognition, axonal transport of mitochondrion, muscle fiber development, proteasome-mediated ubiquitin-dependent protein catabolic process, protein deubiquitination	axon target recognition, muscle fiber development	axonal transport of mitochondrion			axonal transport of mitochondrion		proteasome-mediated ubiquitin-dependent protein catabolic process, protein deubiquitination		adult walking behavior, axon target recognition, neuromuscular process, sensory perception of pain				response to ischemia				axon cytoplasm, cytosol, endoplasmic reticulum membrane		endoplasmic reticulum membrane		extracellular exosome	endoplasmic reticulum membrane, nucleoplasm	endoplasmic reticulum membrane		nucleoplasm		endoplasmic reticulum membrane, nucleoplasm					alpha-2A adrenergic receptor binding, ubiquitin binding, ubiquitin protein ligase binding	cysteine-type endopeptidase activity, ligase activity, omega peptidase activity, thiol-dependent ubiquitin-specific protease activity
924.2	TRUE	Empty	V-type proton ATPase subunit B, kidney isoform OS=Homo sapiens GN=ATP6V1B1 PE=1 SV=1	C9JL73 (+1)	ATP6V1B1	55 kDa	TRUE	unknown
944	TRUE	Empty	Vinculin OS=Homo sapiens GN=VCL PE=1 SV=4	P18206 (+1)	VCL	124 kDa		Homo sapiens	cell-matrix adhesion, epithelial cell-cell adhesion, platelet aggregation	negative regulation of cell migration, platelet aggregation		adherens junction assembly, apical junction assembly, axon extension, lamellipodium assembly, movement of cell or subcellular component, neutrophil degranulation, platelet aggregation, platelet degranulation	axon extension, morphogenesis of an epithelium	neutrophil degranulation, platelet degranulation	axon extension	neutrophil degranulation	neutrophil degranulation, platelet degranulation, protein localization to cell surface				axon extension, muscle contraction, platelet aggregation				neutrophil degranulation, platelet aggregation				costamere, cytosol, ficolin-1-rich granule lumen, secretory granule lumen, specific granule lumen, terminal web	podosome, terminal web			extracellular exosome, extracellular region, extracellular vesicle	costamere, cytoskeleton, ficolin-1-rich granule lumen, podosome, secretory granule lumen, specific granule lumen, terminal web	membrane raft, plasma membrane				costamere, ficolin-1-rich granule lumen, podosome, secretory granule lumen, specific granule lumen, terminal web	plasma membrane				actin binding, alpha-catenin binding, beta-catenin binding, cadherin binding, dystroglycan binding, ubiquitin protein ligase binding
9	TRUE	Empty	4-trimethylaminobutyraldehyde dehydrogenase OS=Homo sapiens GN=ALDH9A1 PE=1 SV=3	P49189	ALDH9A1	54 kDa		Homo sapiens		hormone metabolic process, neurotransmitter biosynthetic process		carnitine biosynthetic process, cellular aldehyde metabolic process, neurotransmitter biosynthetic process							carnitine biosynthetic process, cellular aldehyde metabolic process, hormone metabolic process, neurotransmitter biosynthetic process, oxidation-reduction process										cytoplasm, cytosol				extracellular exosome												1-pyrroline dehydrogenase activity, 3-chloroallyl aldehyde dehydrogenase activity, 4-trimethylammoniobutyraldehyde dehydrogenase activity, aldehyde dehydrogenase (NAD) activity, aminobutyraldehyde dehydrogenase activity
55	TRUE	Empty	ATP-dependent 6-phosphofructokinase, liver type OS=Homo sapiens GN=PFKL PE=1 SV=6	P17858	PFKL	85 kDa	TRUE	Homo sapiens		negative regulation of insulin secretion		canonical glycolysis, fructose 1,6-bisphosphate metabolic process, fructose 6-phosphate metabolic process, glycolytic process, neutrophil degranulation, protein homotetramerization, protein oligomerization		neutrophil degranulation		neutrophil degranulation	neutrophil degranulation		canonical glycolysis, fructose 1,6-bisphosphate metabolic process, fructose 6-phosphate metabolic process, glycolytic process						neutrophil degranulation, response to glucose				6-phosphofructokinase complex, cytosol, ficolin-1-rich granule lumen, secretory granule lumen				extracellular exosome	ficolin-1-rich granule lumen, secretory granule lumen	membrane				ficolin-1-rich granule lumen, secretory granule lumen					ATP binding, fructose binding, fructose-6-phosphate binding, identical protein binding, kinase binding, metal ion binding	6-phosphofructokinase activity
59	TRUE	Empty	Acid ceramidase OS=Homo sapiens GN=ASAH1 PE=1 SV=1	A0A1B0GUH5	ASAH1	44 kDa		unknown
61.3	TRUE	Empty	Actin, cytoplasmic 2 (Fragment) OS=Homo sapiens GN=ACTG1 PE=1 SV=8	I3L4N8	ACTG1	27 kDa	TRUE	unknown
133	TRUE	Empty	Arachidonate 15-lipoxygenase B OS=Homo sapiens GN=ALOX15B PE=1 SV=1	I3L1D5 (+1)	ALOX15B	74 kDa	TRUE	unknown
153	TRUE	Empty	Bifunctional purine biosynthesis protein PURH OS=Homo sapiens GN=ATIC PE=1 SV=3	P31939 (+1)	ATIC	65 kDa		Homo sapiens				'de novo' IMP biosynthetic process, dihydrofolate metabolic process, nucleobase-containing compound metabolic process, nucleoside metabolic process, purine ribonucleoside monophosphate biosynthetic process, tetrahydrofolate biosynthetic process	animal organ regeneration, brainstem development, cerebellum development, cerebral cortex development						'de novo' IMP biosynthetic process, dihydrofolate metabolic process, nucleobase-containing compound metabolic process, nucleoside metabolic process, purine ribonucleoside monophosphate biosynthetic process, tetrahydrofolate biosynthetic process		animal organ regeneration, cerebellum development, cerebral cortex development				response to inorganic substance				cytosol, mitochondrion				extracellular exosome	mitochondrion	membrane	mitochondrion								cadherin binding, protein homodimerization activity	IMP cyclohydrolase activity, phosphoribosylaminoimidazolecarboxamide formyltransferase activity
158	TRUE	Empty	Brain-specific angiogenesis inhibitor 1-associated protein 2 OS=Homo sapiens GN=BAIAP2 PE=1 SV=1	Q9UQB8 (+5)	BAIAP2	61 kDa		Homo sapiens		Fc-gamma receptor signaling pathway involved in phagocytosis, insulin receptor signaling pathway, positive regulation of actin cytoskeleton reorganization, positive regulation of actin filament polymerization, positive regulation of dendritic spine morphogenesis, positive regulation of excitatory postsynaptic potential, regulation of actin cytoskeleton organization, regulation of cell shape, regu…		Fc-gamma receptor signaling pathway involved in phagocytosis, actin crosslink formation, actin filament bundle assembly, axonogenesis, cellular response to L-glutamate, cellular response to epidermal growth factor stimulus, dendrite development, insulin receptor signaling pathway, plasma membrane organization, positive regulation of actin filament polymerization, positive regulation of dendritic …	axonogenesis, brain development, dendrite development, positive regulation of dendritic spine morphogenesis	Fc-gamma receptor signaling pathway involved in phagocytosis		Fc-gamma receptor signaling pathway involved in phagocytosis	Fc-gamma receptor signaling pathway involved in phagocytosis, protein localization to synapse			response to bacterium	axonogenesis, brain development, dendrite development, positive regulation of dendritic spine morphogenesis				Fc-gamma receptor signaling pathway involved in phagocytosis, cellular response to L-glutamate, cellular response to epidermal growth factor stimulus, insulin receptor signaling pathway, response to bacterium, vascular endothelial growth factor receptor signaling pathway			Golgi apparatus	Golgi apparatus, cytosol, dendritic spine cytoplasm, rough endoplasmic reticulum, secretory granule	microtubule	rough endoplasmic reticulum		extracellular exosome	Golgi apparatus, microtubule, rough endoplasmic reticulum, secretory granule	plasma membrane, synaptic membrane				microtubule	plasma membrane, synaptic membrane				PDZ domain binding, cadherin binding involved in cell-cell adhesion, cytoskeletal adaptor activity, identical protein binding, proline-rich region binding, protein C-terminus binding, scaffold protein binding, transcription cofactor binding
170	TRUE	Empty	Calcium-binding protein 39 OS=Homo sapiens GN=CAB39 PE=1 SV=1	A0A087X0K1 (+1)	CAB39	39 kDa	TRUE	unknown
176.1	TRUE	Empty	Calmodulin OS=Homo sapiens GN=CALM2 PE=1 SV=1	E7EMB3 (+3)	CALM2	22 kDa	TRUE	unknown
185	TRUE	Empty	Capping protein (Actin filament) muscle Z-line, beta, isoform CRA_d OS=Homo sapiens GN=CAPZB PE=1 SV=1	B1AK88	CAPZB	34 kDa		unknown
200	TRUE	Empty	Centrosomal protein of 104 kDa OS=Homo sapiens GN=CEP104 PE=1 SV=1	O60308	CEP104	104 kDa		Homo sapiens																					centriole	centriole, spindle pole				centriole, spindle pole					centriole, spindle pole					glutamate binding, glycine binding, thienylcyclohexylpiperidine binding
219	TRUE	Empty	Collagen alpha-1(VI) chain OS=Homo sapiens GN=COL6A1 PE=1 SV=3	P12109	COL6A1	109 kDa		Homo sapiens	cell adhesion			cellular response to amino acid stimulus, endodermal cell differentiation, extracellular matrix organization, osteoblast differentiation, protein heterotrimerization	endodermal cell differentiation, osteoblast differentiation						collagen catabolic process		collagen catabolic process, endodermal cell differentiation, osteoblast differentiation				cellular response to amino acid stimulus				endoplasmic reticulum lumen, lysosomal membrane		endoplasmic reticulum lumen		extracellular exosome, proteinaceous extracellular matrix	endoplasmic reticulum lumen, lysosomal membrane	lysosomal membrane, membrane, sarcolemma			lysosomal membrane	endoplasmic reticulum lumen, lysosomal membrane	sarcolemma				platelet-derived growth factor binding
252	TRUE	Empty	Desmoplakin OS=Homo sapiens GN=DSP PE=1 SV=3	P15924	DSP	332 kDa	TRUE	Homo sapiens	bundle of His cell-Purkinje myocyte adhesion involved in cell communication	bundle of His cell-Purkinje myocyte adhesion involved in cell communication, regulation of heart rate by cardiac conduction, regulation of ventricular cardiac muscle cell action potential		adherens junction organization, bundle of His cell-Purkinje myocyte adhesion involved in cell communication, cornification, desmosome organization, intermediate filament organization, keratinization, neutrophil degranulation, peptide cross-linking	cornification, epidermis development, keratinization, ventricular compact myocardium morphogenesis	neutrophil degranulation		neutrophil degranulation	neutrophil degranulation, protein localization to adherens junction		peptide cross-linking		bundle of His cell-Purkinje myocyte adhesion involved in cell communication, cornification, keratinization, keratinocyte differentiation, regulation of heart rate by cardiac conduction, ventricular compact myocardium morphogenesis				neutrophil degranulation, wound healing				ficolin-1-rich granule membrane	intermediate filament			extracellular exosome, extracellular matrix	ficolin-1-rich granule membrane, intermediate filament, nucleus	basolateral plasma membrane, cornified envelope, ficolin-1-rich granule membrane		nucleus	ficolin-1-rich granule membrane	ficolin-1-rich granule membrane, intermediate filament	basolateral plasma membrane, cornified envelope				RNA binding, cell adhesion molecule binding, cell adhesive protein binding involved in bundle of His cell-Purkinje myocyte communication, protein binding, bridging, protein kinase C binding, scaffold protein binding
270	TRUE	Empty	Cluster of Drebrin-like protein OS=Homo sapiens GN=DBNL PE=1 SV=1 (B4DDD6)	B4DDD6 [5]	DBNL	46 kDa	TRUE	unknown
270.1	TRUE	Empty	Drebrin-like protein OS=Homo sapiens GN=DBNL PE=1 SV=1	B4DDD6 (+3)	DBNL	46 kDa	TRUE	unknown
319	TRUE	Empty	Folate receptor alpha OS=Homo sapiens GN=FOLR1 PE=1 SV=3	P15328	FOLR1	30 kDa	TRUE	Homo sapiens		regulation of canonical Wnt signaling pathway, regulation of transforming growth factor beta receptor signaling pathway		COPII vesicle coating, axon regeneration, cardiac neural crest cell migration involved in outflow tract morphogenesis, cellular response to folic acid, folic acid metabolic process, neural crest cell migration involved in heart formation	anterior neural tube closure, axon regeneration, cardiac neural crest cell migration involved in outflow tract morphogenesis, heart looping, neural crest cell migration involved in heart formation, pharyngeal arch artery morphogenesis	COPII vesicle coating, ER to Golgi vesicle-mediated transport, folic acid transport, receptor-mediated endocytosis			COPII vesicle coating, ER to Golgi vesicle-mediated transport, cardiac neural crest cell migration involved in outflow tract morphogenesis, folic acid transport, neural crest cell migration involved in heart formation, receptor-mediated endocytosis	cardiac neural crest cell migration involved in outflow tract morphogenesis, neural crest cell migration involved in heart formation	folic acid metabolic process		anterior neural tube closure, axon regeneration, cardiac neural crest cell migration involved in outflow tract morphogenesis, heart looping, neural crest cell migration involved in heart formation, pharyngeal arch artery morphogenesis				axon regeneration, cellular response to folic acid			Golgi membrane	ER to Golgi transport vesicle membrane, Golgi membrane, clathrin-coated vesicle, endoplasmic reticulum membrane, endoplasmic reticulum-Golgi intermediate compartment membrane, endosome, transport vesicle		endoplasmic reticulum membrane	endosome	extracellular exosome	ER to Golgi transport vesicle membrane, Golgi membrane, clathrin-coated vesicle, endoplasmic reticulum membrane, endoplasmic reticulum-Golgi intermediate compartment membrane, endosome, nucleus, transport vesicle	ER to Golgi transport vesicle membrane, Golgi membrane, anchored component of external side of plasma membrane, apical plasma membrane, basolateral plasma membrane, brush border membrane, endoplasmic reticulum membrane, endoplasmic reticulum-Golgi intermediate compartment membrane, integral component of plasma membrane, plasma membrane		nucleus	ER to Golgi transport vesicle membrane, Golgi membrane, endoplasmic reticulum-Golgi intermediate compartment membrane	ER to Golgi transport vesicle membrane, Golgi membrane, endoplasmic reticulum membrane, endoplasmic reticulum-Golgi intermediate compartment membrane	anchored component of external side of plasma membrane, apical plasma membrane, basolateral plasma membrane, brush border membrane, integral component of plasma membrane				folic acid binding, methotrexate binding
348	TRUE	Empty	Glutamate--cysteine ligase catalytic subunit OS=Homo sapiens GN=GCLC PE=1 SV=2	P48506	GCLC	73 kDa		Homo sapiens		cell redox homeostasis, cellular response to glucose stimulus, negative regulation of apoptotic process, negative regulation of extrinsic apoptotic signaling pathway, negative regulation of hepatic stellate cell activation, negative regulation of neuron apoptotic process, negative regulation of protein ubiquitination, negative regulation of transcription, DNA-templated, positive regulation of pro…		L-ascorbic acid metabolic process, apoptotic mitochondrial changes, cell redox homeostasis, cellular response to fibroblast growth factor stimulus, cellular response to follicle-stimulating hormone stimulus, cellular response to glucose stimulus, cellular response to hepatocyte growth factor stimulus, cellular response to insulin stimulus, cellular response to mechanical stimulus, cellular respon…	aging						L-ascorbic acid metabolic process, cysteine metabolic process, glutamate metabolic process, glutathione biosynthetic process		regulation of blood vessel size				cellular response to fibroblast growth factor stimulus, cellular response to follicle-stimulating hormone stimulus, cellular response to glucose stimulus, cellular response to hepatocyte growth factor stimulus, cellular response to insulin stimulus, cellular response to mechanical stimulus, cellular response to thyroxine stimulus, response to activity, response to arsenic-containing substance, re…				cytosol, glutamate-cysteine ligase complex															ADP binding, ATP binding, coenzyme binding, glutamate binding, magnesium ion binding, protein heterodimerization activity	glutamate-cysteine ligase activity
356	TRUE	Empty	Glutathione S-transferase P OS=Homo sapiens GN=GSTP1 PE=1 SV=2	P09211	GSTP1	23 kDa		Homo sapiens		negative regulation of ERK1 and ERK2 cascade, negative regulation of I-kappaB kinase/NF-kappaB signaling, negative regulation of JUN kinase activity, negative regulation of MAP kinase activity, negative regulation of acute inflammatory response, negative regulation of apoptotic process, negative regulation of extrinsic apoptotic signaling pathway, negative regulation of fibroblast proliferation, …		cellular response to cell-matrix adhesion, cellular response to epidermal growth factor stimulus, cellular response to glucocorticoid stimulus, cellular response to insulin stimulus, cellular response to lipopolysaccharide, cellular response to oxidative stress, glutathione derivative biosynthetic process, glutathione metabolic process, linoleic acid metabolic process, neutrophil degranulation, o…	animal organ regeneration, central nervous system development, oligodendrocyte development	neutrophil degranulation		neutrophil degranulation	neutrophil degranulation, nitric oxide storage		glutathione derivative biosynthetic process, glutathione metabolic process, linoleic acid metabolic process, xenobiotic metabolic process	cellular response to lipopolysaccharide	animal organ regeneration, central nervous system development, oligodendrocyte development				cellular response to cell-matrix adhesion, cellular response to epidermal growth factor stimulus, cellular response to glucocorticoid stimulus, cellular response to insulin stimulus, cellular response to lipopolysaccharide, cellular response to oxidative stress, neutrophil degranulation, response to L-ascorbic acid, response to amino acid, response to estradiol, response to ethanol, response to r…				cytosol, ficolin-1-rich granule lumen, mitochondrion, secretory granule lumen				extracellular exosome, extracellular space	ficolin-1-rich granule lumen, mitochondrion, nucleus, secretory granule lumen	plasma membrane	mitochondrion	nucleus		ficolin-1-rich granule lumen, secretory granule lumen	plasma membrane		glutathione peroxidase activity		JUN kinase binding, S-nitrosoglutathione binding, dinitrosyl-iron complex binding, drug binding, glutathione binding, nitric oxide binding	glutathione peroxidase activity, glutathione transferase activity
358	TRUE	Empty	Glutathione reductase, mitochondrial OS=Homo sapiens GN=GSR PE=1 SV=2	P00390 (+2)	GSR	56 kDa		Homo sapiens		cell redox homeostasis		cell redox homeostasis, cellular response to oxidative stress, glutathione metabolic process, nucleobase-containing small molecule interconversion							glutathione metabolic process, nucleobase-containing small molecule interconversion						cellular response to oxidative stress				cytosol, mitochondrial matrix				extracellular exosome	mitochondrial matrix	external side of plasma membrane	mitochondrial matrix			mitochondrial matrix	external side of plasma membrane		glutathione-disulfide reductase activity		NADP binding, flavin adenine dinucleotide binding	glutathione-disulfide reductase activity				electron carrier activity
359	TRUE	Empty	Glyceraldehyde-3-phosphate dehydrogenase OS=Homo sapiens GN=GAPDH PE=1 SV=3	P04406	GAPDH	36 kDa	TRUE	Homo sapiens		killing by host of symbiont cells, killing of cells of other organism, negative regulation of endopeptidase activity, negative regulation of translation, positive regulation by organism of apoptotic process in other organism involved in symbiotic interaction, positive regulation of cytokine secretion, protein stabilization, regulation of macroautophagy	killing by host of symbiont cells, positive regulation by organism of apoptotic process in other organism involved in symbiotic interaction	canonical glycolysis, cellular response to interferon-gamma, microtubule cytoskeleton organization, neuron apoptotic process, peptidyl-cysteine S-trans-nitrosylation				antimicrobial humoral immune response mediated by antimicrobial peptide, cellular response to interferon-gamma			canonical glycolysis, gluconeogenesis, peptidyl-cysteine S-trans-nitrosylation	antimicrobial humoral immune response mediated by antimicrobial peptide, defense response to fungus, killing by host of symbiont cells, killing of cells of other organism, positive regulation by organism of apoptotic process in other organism involved in symbiotic interaction					antimicrobial humoral immune response mediated by antimicrobial peptide, cellular response to interferon-gamma, defense response to fungus, killing by host of symbiont cells				cytosol, perinuclear region of cytoplasm	microtubule cytoskeleton			extracellular exosome, extracellular matrix	lipid particle, microtubule cytoskeleton, nuclear membrane, nucleus	membrane, nuclear membrane, plasma membrane		nuclear membrane	nuclear membrane	nuclear membrane	plasma membrane				NAD binding, NADP binding, disordered domain specific binding, identical protein binding, microtubule binding	glyceraldehyde-3-phosphate dehydrogenase (NAD+) (phosphorylating) activity, peptidyl-cysteine S-nitrosylase activity
376.4	TRUE	Empty	HLA class I histocompatibility antigen, A-24 alpha chain OS=Homo sapiens GN=HLA-A PE=1 SV=2	P05534	HLA-A	41 kDa	TRUE	Homo sapiens		interferon-gamma-mediated signaling pathway, protection from natural killer cell mediated cytotoxicity, regulation of immune response, type I interferon signaling pathway		interferon-gamma-mediated signaling pathway, type I interferon signaling pathway, viral process				antigen processing and presentation of exogenous peptide antigen via MHC class I, TAP-dependent, antigen processing and presentation of exogenous peptide antigen via MHC class I, TAP-independent, interferon-gamma-mediated signaling pathway, type I interferon signaling pathway				viral process					interferon-gamma-mediated signaling pathway, type I interferon signaling pathway		viral process	Golgi membrane	ER to Golgi transport vesicle membrane, Golgi apparatus, Golgi membrane, early endosome membrane, endoplasmic reticulum, integral component of lumenal side of endoplasmic reticulum membrane, phagocytic vesicle membrane, recycling endosome membrane		endoplasmic reticulum, integral component of lumenal side of endoplasmic reticulum membrane	early endosome membrane, recycling endosome membrane	extracellular exosome	ER to Golgi transport vesicle membrane, Golgi apparatus, Golgi membrane, early endosome membrane, endoplasmic reticulum, integral component of lumenal side of endoplasmic reticulum membrane, phagocytic vesicle membrane, recycling endosome membrane	ER to Golgi transport vesicle membrane, Golgi membrane, MHC class I protein complex, early endosome membrane, integral component of lumenal side of endoplasmic reticulum membrane, phagocytic vesicle membrane, plasma membrane, recycling endosome membrane			ER to Golgi transport vesicle membrane, Golgi membrane, early endosome membrane, phagocytic vesicle membrane, recycling endosome membrane	ER to Golgi transport vesicle membrane, Golgi membrane, early endosome membrane, integral component of lumenal side of endoplasmic reticulum membrane, phagocytic vesicle membrane, recycling endosome membrane	MHC class I protein complex				TAP binding, beta-2-microglobulin binding, peptide antigen binding
389	TRUE	Empty	Histidine triad nucleotide-binding protein 3 OS=Homo sapiens GN=HINT3 PE=1 SV=1	Q9NQE9	HINT3	20 kDa		Homo sapiens																					cytoplasm				extracellular exosome	nucleus			nucleus							nucleotide binding	hydrolase activity
392	TRUE	Empty	Homogentisate 1,2-dioxygenase OS=Homo sapiens GN=HGD PE=1 SV=2	Q93099	HGD	50 kDa		Homo sapiens				L-phenylalanine catabolic process, tyrosine catabolic process							L-phenylalanine catabolic process, tyrosine catabolic process										cytosol				extracellular exosome											identical protein binding, metal ion binding	homogentisate 1,2-dioxygenase activity
428	TRUE	Empty	Isoform 2 of Lambda-crystallin homolog OS=Homo sapiens GN=CRYL1	Q9Y2S2-2	CRYL1	33 kDa		unknown
429	TRUE	Empty	Isoform 2 of Mannan-binding lectin serine protease 2 OS=Homo sapiens GN=MASP2	O00187-2	MASP2	21 kDa		unknown
449	TRUE	Empty	Isoform 2 of Ubiquitin carboxyl-terminal hydrolase 14 OS=Homo sapiens GN=USP14	P54578-2	USP14	52 kDa		unknown
466	TRUE	Empty	Isoform 4 of Selenium-binding protein 1 OS=Homo sapiens GN=SELENBP1	Q13228-4	SELENBP1	57 kDa		unknown
472	TRUE	Empty	Isoform A of Chloride intracellular channel protein 6 OS=Homo sapiens GN=CLIC6	Q96NY7-2	CLIC6	71 kDa		unknown
476	TRUE	Empty	Isoform Short of Spectrin beta chain, non-erythrocytic 1 OS=Homo sapiens GN=SPTBN1	Q01082-2 (+1)	SPTBN1	253 kDa		unknown
492.2	TRUE	Empty	Kinesin-like protein (Fragment) OS=Homo sapiens GN=KIF5C PE=1 SV=1	A0A0G2JMZ6 (+1)	KIF5C	99 kDa	TRUE	unknown
545	TRUE	Empty	Cluster of Multivesicular body subunit 12A OS=Homo sapiens GN=MVB12A PE=1 SV=1 (Q96EY5)	Q96EY5 [3]	MVB12A	29 kDa	TRUE	Homo sapiens		positive regulation of viral process, regulation of epidermal growth factor receptor signaling pathway, regulation of viral budding via host ESCRT complex		intracellular transport of virus, macroautophagy, multivesicular body assembly, ubiquitin-dependent protein catabolic process via the multivesicular body sorting pathway, viral budding via host ESCRT complex, viral life cycle, virus maturation		endosomal transport, intracellular transport of virus, protein transport, viral budding via host ESCRT complex			endosomal transport, intracellular transport of virus, protein transport, viral budding via host ESCRT complex		macroautophagy, ubiquitin-dependent protein catabolic process via the multivesicular body sorting pathway	intracellular transport of virus, viral budding via host ESCRT complex, viral life cycle, virus maturation							intracellular transport of virus, viral budding via host ESCRT complex, viral life cycle, virus maturation	Golgi apparatus	ESCRT I complex, Golgi apparatus, cytosol, endosome membrane, late endosome membrane	centrosome		ESCRT I complex, endosome membrane, late endosome membrane	extracellular exosome	ESCRT I complex, Golgi apparatus, centrosome, endosome membrane, late endosome membrane, nucleoplasm	ESCRT I complex, endosome membrane, late endosome membrane		nucleoplasm	ESCRT I complex, endosome membrane, late endosome membrane	ESCRT I complex, centrosome, endosome membrane, late endosome membrane, nucleoplasm					SH3 domain binding, lipid binding, ubiquitin binding
545.1	TRUE	Empty	Multivesicular body subunit 12A OS=Homo sapiens GN=MVB12A PE=1 SV=1	Q96EY5	MVB12A	29 kDa	TRUE	Homo sapiens		positive regulation of viral process, regulation of epidermal growth factor receptor signaling pathway, regulation of viral budding via host ESCRT complex		intracellular transport of virus, macroautophagy, multivesicular body assembly, ubiquitin-dependent protein catabolic process via the multivesicular body sorting pathway, viral budding via host ESCRT complex, viral life cycle, virus maturation		endosomal transport, intracellular transport of virus, protein transport, viral budding via host ESCRT complex			endosomal transport, intracellular transport of virus, protein transport, viral budding via host ESCRT complex		macroautophagy, ubiquitin-dependent protein catabolic process via the multivesicular body sorting pathway	intracellular transport of virus, viral budding via host ESCRT complex, viral life cycle, virus maturation							intracellular transport of virus, viral budding via host ESCRT complex, viral life cycle, virus maturation	Golgi apparatus	ESCRT I complex, Golgi apparatus, cytosol, endosome membrane, late endosome membrane	centrosome		ESCRT I complex, endosome membrane, late endosome membrane	extracellular exosome	ESCRT I complex, Golgi apparatus, centrosome, endosome membrane, late endosome membrane, nucleoplasm	ESCRT I complex, endosome membrane, late endosome membrane		nucleoplasm	ESCRT I complex, endosome membrane, late endosome membrane	ESCRT I complex, centrosome, endosome membrane, late endosome membrane, nucleoplasm					SH3 domain binding, lipid binding, ubiquitin binding
549.2	TRUE	Empty	Myosin-11 OS=Homo sapiens GN=MYH11 PE=1 SV=3	P35749 (+3)	MYH11	227 kDa	TRUE	Homo sapiens				cardiac muscle fiber development, elastic fiber assembly, skeletal muscle myosin thick filament assembly	cardiac muscle fiber development, skeletal muscle myosin thick filament assembly								cardiac muscle fiber development, smooth muscle contraction								cytosol, melanosome, muscle myosin complex	muscle myosin complex, myosin filament			extracellular exosome	melanosome, muscle myosin complex, myosin filament					muscle myosin complex, myosin filament					ATP binding, actin filament binding, calmodulin binding	motor activity
575	TRUE	Empty	Neutral and basic amino acid transport protein rBAT OS=Homo sapiens GN=SLC3A1 PE=1 SV=2	Q07837	SLC3A1	79 kDa		Homo sapiens				cellular amino acid metabolic process		L-cystine transport, amino acid transport, basic amino acid transport			L-cystine transport, amino acid transport, basic amino acid transport		carbohydrate metabolic process, cellular amino acid metabolic process										mitochondrial inner membrane, vacuolar membrane				extracellular exosome	mitochondrial inner membrane, vacuolar membrane	brush border membrane, integral component of plasma membrane, membrane, mitochondrial inner membrane, plasma membrane, vacuolar membrane	mitochondrial inner membrane		mitochondrial inner membrane, vacuolar membrane	mitochondrial inner membrane, vacuolar membrane	brush border membrane, integral component of plasma membrane, plasma membrane				protein heterodimerization activity	catalytic activity
576	TRUE	Empty	Niban-like protein 1 OS=Homo sapiens GN=FAM129B PE=1 SV=3	Q96TA1 (+1)	FAM129B	84 kDa		Homo sapiens		gonadotropin secretion, hypomethylation of CpG island, negative regulation of DNA biosynthetic process, negative regulation of Notch signaling pathway, negative regulation of angiogenesis, negative regulation of apoptotic process, negative regulation of cell proliferation, negative regulation of transcription, DNA-templated, negative regulation of vascular endothelial growth factor receptor signa…		RNA folding, axon guidance, cell differentiation, gonadotropin secretion	axon guidance, cell differentiation	gonadotropin secretion			gonadotropin secretion	axon guidance			axon guidance, gonadotropin secretion				axon guidance				cytoplasm, cytosol				extracellular exosome	nucleoplasm, nucleus	plasma membrane		nucleoplasm		nucleoplasm	plasma membrane				cadherin binding
651	TRUE	Empty	Prominin-1 OS=Homo sapiens GN=PROM1 PE=1 SV=1	O43490 (+3)	PROM1	97 kDa		Homo sapiens		photoreceptor cell maintenance, positive regulation of nephron tubule epithelial cell differentiation		camera-type eye photoreceptor cell differentiation, glomerular parietal epithelial cell differentiation, glomerular visceral epithelial cell differentiation	camera-type eye photoreceptor cell differentiation, glomerular parietal epithelial cell differentiation, glomerular visceral epithelial cell differentiation, retina layer formation, retina morphogenesis in camera-type eye								camera-type eye photoreceptor cell differentiation, glomerular parietal epithelial cell differentiation, glomerular visceral epithelial cell differentiation, photoreceptor cell maintenance, retina layer formation, retina morphogenesis in camera-type eye								endoplasmic reticulum, endoplasmic reticulum-Golgi intermediate compartment		endoplasmic reticulum		extracellular exosome, extracellular space	endoplasmic reticulum, endoplasmic reticulum-Golgi intermediate compartment	apical plasma membrane, integral component of plasma membrane, microvillus membrane, photoreceptor outer segment membrane, plasma membrane			photoreceptor outer segment membrane	photoreceptor outer segment, photoreceptor outer segment membrane	apical plasma membrane, integral component of plasma membrane, microvillus membrane, photoreceptor outer segment membrane				actinin binding, cadherin binding
658.1	TRUE	Empty	Isoform 2 of Prostatic acid phosphatase OS=Homo sapiens GN=ACPP	P15309-2	ACPP	48 kDa	TRUE	unknown
707	TRUE	Empty	Cluster of Rab11 family-interacting protein 1 OS=Homo sapiens GN=RAB11FIP1 PE=1 SV=3 (Q6WKZ4)	Q6WKZ4 [3]	RAB11FIP1	137 kDa	TRUE	Homo sapiens		insulin secretion involved in cellular response to glucose stimulus, negative regulation of adiponectin secretion, positive regulation of protein localization to plasma membrane, renal water homeostasis		establishment of cell polarity, insulin secretion involved in cellular response to glucose stimulus, regulated exocytosis		insulin secretion involved in cellular response to glucose stimulus, regulated exocytosis			insulin secretion involved in cellular response to glucose stimulus, regulated exocytosis				renal water homeostasis				insulin secretion involved in cellular response to glucose stimulus				cytosol, phagocytic vesicle membrane, recycling endosome, recycling endosome membrane			recycling endosome, recycling endosome membrane		intracellular membrane-bounded organelle, nucleoplasm, phagocytic vesicle membrane, recycling endosome, recycling endosome membrane	phagocytic vesicle membrane, plasma membrane, recycling endosome membrane		nucleoplasm	phagocytic vesicle membrane, recycling endosome membrane	nucleoplasm, phagocytic vesicle membrane, recycling endosome membrane	plasma membrane				Rab GTPase binding, protein homodimerization activity, protein kinase binding
707.1	TRUE	Empty	Rab11 family-interacting protein 1 OS=Homo sapiens GN=RAB11FIP1 PE=1 SV=3	Q6WKZ4	RAB11FIP1	137 kDa	TRUE	Homo sapiens		negative regulation of adiponectin secretion		regulated exocytosis		protein transport, regulated exocytosis			protein transport, regulated exocytosis												cytosol, phagocytic vesicle membrane, recycling endosome			recycling endosome		intracellular membrane-bounded organelle, phagocytic vesicle membrane, recycling endosome	phagocytic vesicle membrane			phagocytic vesicle membrane	phagocytic vesicle membrane					Rab GTPase binding
715	TRUE	Empty	Cluster of Ras-related C3 botulinum toxin substrate 1 OS=Homo sapiens GN=RAC1 PE=1 SV=1 (P63000)	P63000 [4]	RAC1	21 kDa	TRUE	Homo sapiens	cell-matrix adhesion, lymphocyte aggregation, substrate adhesion-dependent cell spreading	Fc-epsilon receptor signaling pathway, Fc-gamma receptor signaling pathway involved in phagocytosis, G-protein coupled receptor signaling pathway, Rac protein signal transduction, T cell costimulation, Wnt signaling pathway, planar cell polarity pathway, blood coagulation, bone resorption, ephrin receptor signaling pathway, hepatocyte growth factor receptor signaling pathway, negative regulation …		Fc-epsilon receptor signaling pathway, Fc-gamma receptor signaling pathway involved in phagocytosis, G-protein coupled receptor signaling pathway, Rac protein signal transduction, Wnt signaling pathway, planar cell polarity pathway, actin cytoskeleton organization, actin filament organization, actin filament polymerization, cellular response to mechanical stimulus, ephrin receptor signaling pathw…	substrate adhesion-dependent cell spreading	Fc-gamma receptor signaling pathway involved in phagocytosis, neutrophil degranulation		Fc-gamma receptor signaling pathway involved in phagocytosis, T cell costimulation, mast cell chemotaxis, neutrophil degranulation	Fc-gamma receptor signaling pathway involved in phagocytosis, localization within membrane, mast cell chemotaxis, neutrophil degranulation	chemotaxis, mast cell chemotaxis			blood coagulation, bone resorption, platelet activation				Fc-epsilon receptor signaling pathway, Fc-gamma receptor signaling pathway involved in phagocytosis, G-protein coupled receptor signaling pathway, Rac protein signal transduction, Wnt signaling pathway, planar cell polarity pathway, blood coagulation, cellular response to mechanical stimulus, ephrin receptor signaling pathway, hepatocyte growth factor receptor signaling pathway, inflammatory resp…			Golgi membrane, trans-Golgi network	Golgi membrane, cytoplasmic ribonucleoprotein granule, cytosol, endoplasmic reticulum membrane, ficolin-1-rich granule membrane, melanosome, phagocytic vesicle membrane, trans-Golgi network		endoplasmic reticulum membrane		extracellular exosome, extracellular matrix	Golgi membrane, cytoplasmic ribonucleoprotein granule, endoplasmic reticulum membrane, ficolin-1-rich granule membrane, melanosome, nuclear envelope, phagocytic vesicle membrane, trans-Golgi network	Golgi membrane, endoplasmic reticulum membrane, ficolin-1-rich granule membrane, phagocytic vesicle membrane, plasma membrane		nuclear envelope	Golgi membrane, ficolin-1-rich granule membrane, phagocytic vesicle membrane	Golgi membrane, endoplasmic reticulum membrane, ficolin-1-rich granule membrane, nuclear envelope, phagocytic vesicle membrane, trans-Golgi network	plasma membrane				ATPase binding, GTP binding, Rab GTPase binding, Rho GDP-dissociation inhibitor binding, histone deacetylase binding, protein kinase binding, thioesterase binding	GTPase activity, protein serine/threonine kinase activity
719.4	TRUE	Empty	Ras-related protein Rab-1A OS=Homo sapiens GN=RAB1A PE=1 SV=3	P62820	RAB1A	23 kDa	TRUE	Homo sapiens	substrate adhesion-dependent cell spreading	growth hormone secretion, positive regulation of glycoprotein metabolic process, positive regulation of ubiquitin protein ligase activity		COPII vesicle coating, Golgi organization, autophagosome assembly, autophagy, cargo loading into COPII-coated vesicle, cell migration, growth hormone secretion, interleukin-8 secretion, melanosome transport, membrane organization, post-translational protein modification, substrate adhesion-dependent cell spreading, vesicle transport along microtubule, virion assembly	substrate adhesion-dependent cell spreading	COPII vesicle coating, ER to Golgi vesicle-mediated transport, cargo loading into COPII-coated vesicle, endocytosis, growth hormone secretion, interleukin-8 secretion, melanosome transport, retrograde vesicle-mediated transport, Golgi to ER, vesicle transport along microtubule			COPII vesicle coating, ER to Golgi vesicle-mediated transport, cargo loading into COPII-coated vesicle, cell migration, endocytosis, growth hormone secretion, interleukin-8 secretion, melanosome transport, retrograde vesicle-mediated transport, Golgi to ER, vesicle transport along microtubule	cell migration	autophagosome assembly, post-translational protein modification	defense response to bacterium, virion assembly	interleukin-8 secretion	melanosome transport			defense response to bacterium		virion assembly	Golgi apparatus, Golgi membrane	Golgi apparatus, Golgi membrane, cytosol, early endosome, endoplasmic reticulum membrane, melanosome, transport vesicle membrane		endoplasmic reticulum membrane	early endosome	extracellular exosome	Golgi apparatus, Golgi membrane, early endosome, endoplasmic reticulum membrane, melanosome, transport vesicle membrane	Golgi membrane, endoplasmic reticulum membrane, transport vesicle membrane			Golgi membrane, transport vesicle membrane	Golgi membrane, endoplasmic reticulum membrane, transport vesicle membrane					GTP binding, cadherin binding	GTPase activity
719.5	TRUE	Empty	Ras-related protein Rab-1B OS=Homo sapiens GN=RAB1B PE=1 SV=1	Q9H0U4	RAB1B	22 kDa	TRUE	Homo sapiens		positive regulation of glycoprotein metabolic process, regulation of autophagosome assembly		COPII vesicle coating, autophagy, post-translational protein modification, virion assembly		COPII vesicle coating, ER to Golgi vesicle-mediated transport, protein transport, retrograde vesicle-mediated transport, Golgi to ER			COPII vesicle coating, ER to Golgi vesicle-mediated transport, protein transport, retrograde vesicle-mediated transport, Golgi to ER		autophagy, post-translational protein modification	virion assembly							virion assembly	Golgi apparatus, Golgi membrane	Golgi apparatus, Golgi membrane, cytosol, endoplasmic reticulum membrane, endoplasmic reticulum-Golgi intermediate compartment membrane, mitochondrion, pre-autophagosomal structure membrane, transport vesicle		endoplasmic reticulum membrane		extracellular exosome	Golgi apparatus, Golgi membrane, endoplasmic reticulum membrane, endoplasmic reticulum-Golgi intermediate compartment membrane, mitochondrion, transport vesicle	Golgi membrane, endoplasmic reticulum membrane, endoplasmic reticulum-Golgi intermediate compartment membrane, pre-autophagosomal structure membrane	mitochondrion		Golgi membrane, endoplasmic reticulum-Golgi intermediate compartment membrane	Golgi membrane, endoplasmic reticulum membrane, endoplasmic reticulum-Golgi intermediate compartment membrane					GTP binding	GTPase activity
719.11	TRUE	Empty	Ras-related protein Rab-10 OS=Homo sapiens GN=RAB10 PE=1 SV=1	P61026	RAB10	23 kDa	TRUE	Homo sapiens		regulation of exocytosis		Golgi to plasma membrane protein transport, axonogenesis, cellular response to insulin stimulus, endoplasmic reticulum tubular network organization, establishment of neuroblast polarity, membrane organization, neutrophil degranulation, polarized epithelial cell differentiation, protein localization to plasma membrane, protein secretion, vesicle docking involved in exocytosis	axonogenesis, establishment of neuroblast polarity, polarized epithelial cell differentiation	Golgi to plasma membrane protein transport, Golgi to plasma membrane transport, endosomal transport, establishment of protein localization to endoplasmic reticulum membrane, establishment of protein localization to membrane, neutrophil degranulation, protein secretion, vesicle docking involved in exocytosis, vesicle-mediated transport		antigen processing and presentation, neutrophil degranulation	Golgi to plasma membrane protein transport, Golgi to plasma membrane transport, basolateral protein localization, endosomal transport, establishment of protein localization to endoplasmic reticulum membrane, establishment of protein localization to membrane, neutrophil degranulation, protein localization to plasma membrane, protein secretion, vesicle docking involved in exocytosis, vesicle-mediat…				axonogenesis, establishment of neuroblast polarity				cellular response to insulin stimulus, neutrophil degranulation			Golgi membrane, trans-Golgi network	Golgi apparatus, Golgi membrane, cytosol, endoplasmic reticulum membrane, endoplasmic reticulum tubular network, endosome, exocytic vesicle, insulin-responsive compartment, phagocytic vesicle membrane, recycling endosome, recycling endosome membrane, secretory granule membrane, trans-Golgi network		endoplasmic reticulum membrane, endoplasmic reticulum tubular network	endosome, recycling endosome, recycling endosome membrane	extracellular exosome	Golgi apparatus, Golgi membrane, endoplasmic reticulum membrane, endoplasmic reticulum tubular network, endosome, exocytic vesicle, insulin-responsive compartment, phagocytic vesicle membrane, recycling endosome, recycling endosome membrane, secretory granule membrane, trans-Golgi network	Golgi membrane, endoplasmic reticulum membrane, phagocytic vesicle membrane, plasma membrane, recycling endosome membrane, secretory granule membrane			Golgi membrane, phagocytic vesicle membrane, recycling endosome membrane, secretory granule membrane	Golgi membrane, endoplasmic reticulum membrane, endoplasmic reticulum tubular network, phagocytic vesicle membrane, recycling endosome membrane, secretory granule membrane, trans-Golgi network	plasma membrane				GDP binding, GTP binding, cadherin binding involved in cell-cell adhesion, myosin V binding	GTPase activity
726	TRUE	Empty	Cluster of Ras-related protein Rab-18 OS=Homo sapiens GN=RAB18 PE=1 SV=1 (A0A087X163)	A0A087X163 [4]	RAB18	20 kDa	TRUE	unknown
[truncated: 1,128 more rows]
[truncated: 12 more columns]

## Sheet: Vesiclepedia Human 08 15 2018
CONTENT ID	CONTENT TYPE	ENTREZ GENE ID	GENE SYMBOL	SPECIES	EXPERIMENT ID	METHODS
[truncated: 312,248+ more rows]

[truncated: 4 more sheets: Ves Hum Prot 08 15 2018, Ves Huma Prot No Red 08 15 2018, Vesiclepedia Urine 08 15 2018, Comp Anal]
