# Supplementary material for: Rigorous characterization of urinary extracellular vesicles (uEVs) in the low centrifugation pellet - a neglected source for uEVs
Source: Sci Rep. 2020 Feb 28;10:3701. doi: 10.1038/s41598-020-60619-w (PMC7048852; doi:10.1038/s41598-020-60619-w)
Supplement: Supplementary file 7 — Supplemental information S6Table. [file 41598_2020_60619_MOESM7_ESM.xlsx]

## Sheet: GOTERM_CC
Category	Term	Count	%	PValue	Genes	List Total	Pop Hits	Pop Total	Fold Enrichment	Bonferroni	Benjamini	FDR			%	PValue	Count
GOTERM_CC_DIRECT	GO:0070062~extracellular exosome	963	77.5987	0	ALDH8A1, LDHB, LDHA, PGAM1, B2M, RPLP0, VPS4B, VNN1, VPS4A, CAB39, RAB27B, RAB27A, ACAA2, BSG, GATM, SERPING1, MYH9, GLTP, THY1, JUP, MAPK1, PPP1CA, SERPINF1, SERPINF2, MGAM, F2, MAPK3, SH3GL2, ADSS, ARF6, ARF5, PFN1, POTEI, PFN2, RAC2, UPK1A, RAC1, UPK1B, FGL2, IGKC, POTEF, FH, SPP1, KIF3B, KIF3A, TAOK1, GGH, UPK3A, VDAC2, VDAC3, GART, VDAC1, FAM151A, LASP1, ARF3, ARF4, GK, CDC42BPB, TSG101, PMV…	1234	2811	18224	5.05934	0	0	0		GO:0016324~apical plasma membrane	6.44641	1.23177e-27	80
GOTERM_CC_DIRECT	GO:0005829~cytosol	593	47.784	1.20019e-137	RPL18, ALDH8A1, LDHB, LDHA, HRAS, PGD, PGAM1, SELENBP1, ACTG1, RPLP0, ILK, WDR77, VPS4B, VPS4A, CAB39, RPL12, DDAH2, DDAH1, SYK, ROCK1, ROCK2, CRYAB, EIF2S3, SKP1, MYH9, GLTP, THY1, ST13, JUP, SPAG9, MAPK1, PPP1CA, RPS18, NME1, EIF2S2, MAPK3, UNC13B, SH3GL2, ADSS, AHCY, GNAI2, RHPN2, UBA6, UBA5, HSPA1B, NAGK, PFN1, RPS26, RAC2, RAC1, ARHGEF10L, NUDC, FH, TUBB4B, GPD1, KIF3B, KIF3A, MAP2K1, TAOK1,…	1234	3315	18224	2.6418	8.37735e-135	4.18868e-135	1.80927e-134		GO:0048471~perinuclear region of cytoplasm	8.46092	2.36487e-18	105
GOTERM_CC_DIRECT	GO:0005913~cell-cell adherens junction	132	10.6366	9.25567e-69	CAST, LDHA, ZC3HAV1, CHMP4B, CHMP5, PDLIM5, CAPZA1, CD2AP, IQGAP1, RAB1A, VCL, PACSIN2, AFDN, DBNL, TWF1, BSG, MYO6, KIF5B, RAN, STK24, BAIAP2, EIF2S3, LYPLA2, EEF2, MYH9, JUP, KRT18, FNBP1L, SERBP1, USO1, RAB10, EPS8L2, EPS8L1, ADD1, SH3GL1, ALDOA, SNX9, SNX5, SNX2, DAG1, SNX1, GIPC1, HSPA1B, TAGLN2, CAPZB, ITGB1, SRC, CHMP2B, RPS26, PFN1, HNRNPK, PPL, IDH1, NDRG1, NUDC, UNC45A, S100P, TBC1D10A,…	1234	323	18224	6.03532	6.46045e-66	2.15348e-66	1.39528e-65		GO:0005925~focal adhesion	10.3948	1.81979e-54	129
GOTERM_CC_DIRECT	GO:0005925~focal adhesion	129	10.3948	1.81979e-54	GNA13, RPL18, IQGAP1, B2M, VCL, ACTG1, PRKAR2A, DAB2, PACSIN2, RPLP0, ILK, AIF1L, RRAS, RALA, RPL12, RAB21, TWF1, BSG, ACTN4, ACTN1, CHP1, ACTN3, MYH9, PPP1CB, THY1, JUP, ARPC1B, MAPK1, RPS18, MAPK3, HSPB1, FLII, PDCD6IP, RAB10, ADD1, DAG1, AKAP12, MME, ITGB5, ARF6, HSPA1B, CALR, ITGB1, PFN1, KRAS, HNRNPK, RAC2, ARPC3, ARPC2, ITGAV, RAC1, RPL4, SCARB2, P4HB, MAP2K1, RPS9, DOCK7, ITGA3, CSRP1, NCK…	1234	391	18224	4.87238	1.27021e-51	3.17554e-52	2.74331e-51		GO:0005913~cell-cell adherens junction	10.6366	9.25567e-69	132
GOTERM_CC_DIRECT	GO:0005737~cytoplasm	594	47.8646	6.33361e-51	RPL18, LDHB, LDHA, HRAS, TUBB2A, RP2, PGAM1, B2M, RPLP0, ILK, WDR77, VPS4B, AIF1L, PLS1, VPS4A, DDAH2, PLS3, SYK, KIF5B, CRYAB, KIF5C, EIF2S3, DCDC2, SKP1, MYH9, GLTP, ST13, JUP, SPAG9, MAPK1, PPP1CA, NME1, EIF2S2, FLII, UNC13B, SH3GL2, SH3GL1, ADSS, AHCY, GNAI3, GNAI2, GNAI1, RHPN2, PABPC4, FLG2, UBA6, UBA5, HSPA1B, ARF5, PFN1, RPS26, PFN2, RAC2, RAC1, NAGA, ARHGEF10L, NUDC, FH, PTGR1, PTGR2, MA…	1234	5222	18224	1.67988	4.42086e-48	8.84172e-49	9.54782e-48		GO:0005615~extracellular space	14.9879	1.01353e-21	186
GOTERM_CC_DIRECT	GO:0043209~myelin sheath	73	5.88235	1.25932e-43	LDHB, ATP1B1, PDIA3, ATP5B, PITPNA, UCHL1, PGAM1, CCT2, CCT3, CLTC, PRDX1, CANX, CKB, PKM, ACTG1, CDC42, SLC25A3, RALA, MSN, TUBA1B, NSF, HSP90AA1, SLC25A5, CRYAB, THY1, ATP6V1A, GNB2, GNB1, GNB4, PDCD6IP, CA2, MDH1, NAPG, ARF6, NAPA, RDX, STIP1, ATP6V1B2, MIF, EZR, HSPA2, ALB, ENO2, NEFH, NDRG1, HSPA5, EHD1, HSPA8, TUBB4B, ACTB, GDI1, GDI2, TCP1, GNAO1, EEF1A2, MYO1D, TKT, ATP1A1, DPYSL2, SOD1, …	1234	152	18224	7.09264	8.79007e-41	1.46501e-41	1.89841e-40		GO:0016020~membrane	25.6245	8.47042e-43	318
GOTERM_CC_DIRECT	GO:0016020~membrane	318	25.6245	8.47042e-43	RPL18, LDHB, ATP1B1, LDHA, HRAS, PDLIM5, CHMP6, PGAM1, SELENBP1, SYT7, AQP2, B2M, ACTG1, APOE, ATXN10, RPLP0, ILK, CFI, RPL12, GNG5, FTL, F11, BSG, BCR, CAPNS1, KIF5B, RAN, AARS, KRT10, MYH9, DCTN1, GLTP, DCTN2, CD38, RPS18, HUWE1, NME1, ALOX15B, SERBP1, UNC13B, ACAA1, ALDOA, GNAI3, GNAI2, DAG1, BROX, ARF6, ACP2, CALR, CAPZB, SEMA5A, RPS26, PFN1, LGALS3BP, ACE, KRAS, RAC2, RAC1, GYS1, ZMPSTE24, K…	1234	2200	18224	2.13468	5.91235e-40	8.44622e-41	1.2769e-39		GO:0005886~plasma membrane	34.6495	1.78832e-24	430
GOTERM_CC_DIRECT	GO:0042470~melanosome	59	4.75423	1.50743e-41	GNA13, HSP90AB1, RAB9A, RAB5B, PDIA3, RAB5C, NAP1L1, CNP, CLTC, PRDX1, CANX, RAB1A, TPP1, RPN1, DNAJC5, RAB27B, RAB27A, BSG, STX3, HSP90AA1, RAN, FLOT1, SLC3A2, STOM, SERPINF1, RAB5A, CTSD, PDCD6IP, CTSB, MYO5A, YWHAZ, GANAB, AHCY, ATP6V1B2, ITGB1, ANXA6, SYPL1, RAC1, FASN, HSPA5, HSPA8, RAB2A, P4HB, GGH, YWHAB, ATP1A1, YWHAE, ANXA2, NCSTN, LAMP1, HSP90B1, CCT4, RAB35, ANXA11, CAPG, MYH11, ATP6V0…	1234	101	18224	8.62699	1.05218e-38	1.31523e-39	2.27242e-38		GO:0005829~cytosol	47.784	1.20019e-137	593
GOTERM_CC_DIRECT	GO:0016324~apical plasma membrane	80	6.44641	1.23177e-27	HSP90AB1, ATP1B1, SLC22A12, SLC5A1, SLC9A3, ENPEP, PRKG2, AMN, AQP2, SLC23A1, SLC2A5, ATP8B1, MSN, ATP6V0D1, RAB27B, ATP6V0D2, DPEP1, DPP4, CIB1, RAB27A, STX3, HSP90AA1, CDHR2, FLOT1, STK26, SLC3A2, PRKCI, STXBP2, CDHR5, STXBP3, PATJ, PFKM, SLC9A3R1, PTPRO, SLC9A3R2, THY1, SLC26A4, ATP6V1A, MGAM, CA4, VAMP3, GNAS, TF, PRKCZ, RDX, UMOD, ATP6V1B1, CD9, EZR, AKR1A1, FOLR1, UPK1A, UPK1B, TMEM30A, UPK…	1234	291	18224	4.06	8.59777e-25	9.55307e-26	1.85688e-24		GO:0005737~cytoplasm	47.8646	6.33361e-51	594
GOTERM_CC_DIRECT	GO:0031012~extracellular matrix	77	6.20467	5.82765e-25	LTBP3, ATP5B, IGFBP7, S100A9, VTN, CCT2, EDIL3, CLTC, PRDX1, CANX, PKM, ACTG1, APOE, ILK, RPN1, RPL12, DYNC1H1, APCS, HSP90AA1, SLC25A5, RAN, SLC25A6, PFKP, EEF2, CCT6A, MYH9, FLNB, JUP, RPS18, BGN, SERPINF1, CFL1, EIF4A1, DSP, HSPB1, CTSD, MYL6, GANAB, TNC, CLU, CALR, LGALS3BP, TUBB, HNRNPK, HIST1H4A, COL6A3, RAC1, KRT1, COL6A1, TGM4, AGRN, HSPA5, THBS1, GAPDH, HSPA8, TUBB4B, FN1, PLEC, COL18A1,…	1234	296	18224	3.84174	4.0677e-22	4.0677e-23	8.78509e-22		GO:0070062~extracellular exosome	77.5987	0	963
GOTERM_CC_DIRECT	GO:0005886~plasma membrane	430	34.6495	1.78832e-24	HRAS, SLC9A3, RP2, B2M, ACTG1, ILK, VPS4A, VNN1, GNG5, GNG7, SYK, PTPRJ, BSG, ROCK1, ROCK2, CDHR5, MYH9, PTPRO, THY1, JUP, PPP1CA, MGAM, F2, UNC13B, SH3GL2, ADSS, GNAI3, GNAI2, GNAI1, ARF6, ARF5, ATP12A, RAC2, UPK1A, RAC1, IGKC, MAP2K1, TAOK3, ACPP, VDAC1, SYTL4, SYTL2, MARCKS, SYTL1, CDC42BPB, DPP3, TSG101, MARCKSL1, PKM, SLC23A1, SMPDL3B, DYNLL2, DPP6, USP14, DPP4, DPEP1, RAP2B, RAP2C, STX3, LY…	1234	4121	18224	1.54097	1.24825e-21	1.13477e-22	2.69586e-21
GOTERM_CC_DIRECT	GO:0005903~brush border	34	2.73973	2.33989e-23	MYL6, SLC38A2, SLC9A3, CAPZA2, MME, GIPC1, ENPEP, CAPZB, VCL, ACTR3, EZR, PLS1, PLEC, ACTN4, MYO1C, MYO1B, MYO1E, VIL1, MYO1D, CDHR2, ACTN1, CDHR5, ACTN3, CLIC1, MYH9, FLNB, EPS8, SCIN, FLII, MYH14, ATP6V0A4, LRP2, DCXR, MYH10	1234	60	18224	8.36867	1.63325e-20	1.36104e-21	3.52735e-20
GOTERM_CC_DIRECT	GO:0005615~extracellular space	186	14.9879	1.01353e-21	ALAD, S100A9, VTN, GGT1, CNP, SELENBP1, FSTL1, B2M, APOA4, ACTG1, AZGP1, APOA1, APOD, APOE, ATXN10, CFI, CFD, SPON2, F11, ACTN4, CST3, ACTN1, KRT10, SERPING1, NAPSA, SSPO, MELTF, CPE, SERPINF1, SERPINF2, F2, CSTB, HSPB1, LRRK2, TNFAIP2, MDH1, ALDOA, ACTBL2, OLFM4, MSMB, CLU, DAG1, LMAN2, CALR, POTEI, LGALS3BP, ACE, TPI1, FGA, ALB, FGB, APOC3, EGF, IGKC, ANGPTL2, POTEF, ARHGDIA, SPP1, FN1, MUC1, C…	1234	1347	18224	2.03927	7.07442e-19	5.44187e-20	1.52788e-18
GOTERM_CC_DIRECT	GO:0005765~lysosomal membrane	69	5.56003	1.42269e-21	HSP90AB1, SLC44A2, AP1B1, AP1G1, RAB5C, GNA11, KIAA1324, TLDC1, ANPEP, SYT7, ENPEP, DAB2, DNAJC5, ATP6V0D1, ATP6V0D2, DPP4, AHNAK, NSF, AP3B1, VASN, MYO6, FLOT1, ATP6V1H, ATP6V1D, ATP6V1C1, TMEM106B, ATP6V1C2, ATP6V1A, GNB2, GNAQ, GNB1, GAA, RAB14, GNB4, RAB12, RAB7A, AP1M2, GNAI3, STX7, NAPG, GNAI1, TMEM63A, CTSA, ACP2, ATP6V1B2, ATP6V1G1, ANXA6, AP3D1, COL6A1, TMEM192, VPS35, SCARB2, EGF, HSPA8…	1234	274	18224	3.71901	9.93035e-19	7.0931e-20	2.14468e-18
GOTERM_CC_DIRECT	GO:0031982~vesicle	45	3.62611	2.43924e-20	CAPS, MYL6, MYO5A, TF, PRKCZ, RAB3B, STX7, GPRC5C, CHMP4B, SNX1, TAGLN2, GPRC5A, MIF, PKM, MVB12A, EZR, RHOA, MSN, GAPDH, TUBA1C, AHNAK, CIB1, MUC1, GDI2, KIF5B, ANXA1, CST3, TKT, BASP1, CLIC1, SLC9A3R1, ALDH3B1, ANXA2, DCTN2, PROM1, STOM, GNB2, EPS8, CD59, CFL1, VAMP2, EPS8L2, GSTP1, DYNC1I2, CALM2	1234	128	18224	5.19196	1.70259e-17	1.13506e-18	3.67712e-17
GOTERM_CC_DIRECT	GO:0072562~blood microparticle	49	3.94843	2.73347e-20	IGHG1, IGHG2, TF, YWHAZ, C9, C3, C4B_2, CLU, VTN, HSPA1B, CPN2, ACTG1, APOA4, PFN1, LGALS3BP, APOA2, APOA1, FGA, HSPA2, ALB, FGB, GSN, APOE, KRT1, IGHA1, SERPINC1, ITIH4, IGHA2, HRG, MSN, IGKC, POTEF, HBB, HSPA8, FN1, KNG1, ACTB, APCS, SERPING1, CLIC1, PLG, AMBP, STOM, A1BG, PSMC5, HPX, SERPINF2, F2, IGLC3	1234	152	18224	4.76081	1.90796e-17	1.19248e-18	4.12067e-17
GOTERM_CC_DIRECT	GO:0048471~perinuclear region of cytoplasm	105	8.46092	2.36487e-18	SNCG, S100A6, HRAS, HRNR, CNP, TPD52, CD2AP, APOD, ATXN10, VPS4A, PRKACB, CIB1, TWF1, MYO6, ACTN4, KIF5B, STK26, CST3, PATJ, SPAG9, KRT18, SERPINF1, NME1, ATP9A, SERBP1, USO1, RAB14, VAMP2, MVP, OLFM4, STX7, RHPN2, CLU, ARF5, HSPA1B, CALR, ITGB1, SRC, NDRG1, TMEM192, UNC45A, SPP1, RAB8B, MYO1B, ITGA3, RPS6, S100A14, S100A13, CORO1B, LAMP1, P2RX4, VCP, ARF3, CYFIP2, RAP1A, CYFIP1, OSBP, TOLLIP, HI…	1234	621	18224	2.49704	1.65068e-15	9.70986e-17	3.565e-15
GOTERM_CC_DIRECT	GO:0005764~lysosome	53	4.27075	3.01633e-15	RAB9A, ZC3HAV1, KIAA1324, SYT7, ASAH1, GOT1, TPP1, VPS4A, CAT, RAB27A, CTSZ, CST3, NAPSA, WDR48, TMEM106B, PRDX6, GAA, PRCP, RAB14, CTSD, CTSC, RAB12, CTSB, PCYOX1, LRRK2, CTSH, MYO5A, RAB7A, NAGLU, STX7, ASS1, CPQ, USP5, LRBA, CTSA, ACP2, SRC, CHMP2B, ACE, NAGA, TMEM192, SCARB2, TRIP10, VPS36, PSAP, GGH, CAPN2, SOD1, CAPN1, LAMP1, LAMP2, GLA, LRP2	1234	226	18224	3.46335	2.09233e-12	1.1624e-13	4.51861e-12
GOTERM_CC_DIRECT	GO:0000502~proteasome complex	25	2.0145	2.31306e-13	UBXN1, TXNL1, RAD23A, PSMB5, ADRM1, PSMC6, PSMD13, PSMC5, PSMA6, PSMD12, PSME1, VCP, PSMA5, PSMD11, PSMC3, PSMA4, PSMC2, PSMD1, PSMC1, PSMD2, HSPB1, PSMD3, PSMD5, PSMD6, USP14	1234	60	18224	6.15343	1.61419e-10	8.49576e-12	3.48621e-10
GOTERM_CC_DIRECT	GO:0001726~ruffle	30	2.41741	5.18907e-13	MYO5A, SNX9, S100A6, TLN1, SNX5, RDX, ARF6, ATP6V1B2, ITGB1, CD2AP, IQGAP1, MTM1, CTTN, EZR, DBNL, MYO6, ROCK1, PODXL, BAIAP2, VIL1, S100A11, ACTN1, MYH9, SLC9A3R1, ANXA2, NME1-NME2, RAB5A, CYFIP1, GNAS, LCP1	1234	90	18224	4.92274	3.62205e-10	1.81103e-11	7.82263e-10
GOTERM_CC_DIRECT	GO:0030670~phagocytic vesicle membrane	24	1.93392	1.39586e-12	RAB7A, RAB8A, RAB8B, RAB9A, HLA-A, HLA-C, HLA-B, SYT7, ANXA3, B2M, LAMP2, RAB43, RAC2, RAB23, RAB11B, RAB5A, ATP6V0A1, RAB10, ATP6V0A4, ATP6V0D1, ATP6V0D2, RAB11FIP1, RAB20, DNM2	1234	59	18224	6.00742	9.74327e-10	4.63966e-11	2.10427e-09
GOTERM_CC_DIRECT	GO:0032587~ruffle membrane	28	2.25624	1.83316e-12	TLN1, DIAPH1, HIP1R, TPM1, ITGB1, SRC, SH3YL1, EZR, PACSIN2, ITGAV, RAC1, AIF1L, CIB1, PTPRJ, EEF1A1, TWF1, MYO6, HSP90AA1, MYO1C, EPS8, NME1, CFL1, ARF4, EPS8L2, EPS8L1, LCP1, PLEKHA1, DNM2	1234	82	18224	5.04281	1.27957e-09	5.81625e-11	2.76352e-09
GOTERM_CC_DIRECT	GO:0005768~endosome	48	3.86785	2.79031e-12	SNX9, STEAP4, PRKCZ, STX7, RAB5B, TSG101, CHMP4B, CHMP4A, PTPN23, ARF6, CHMP2B, ACE, RAB43, EZR, FOLR1, ARPC2, PLIN3, VPS4B, RHOA, VPS4A, VPS35, DOPEY2, VPS36, RAB21, CPNE6, MYO1D, FLOT1, ANXA1, PRKCI, PKN1, ATP1A1, ANXA2, RAB11FIP2, LRP1, ATP6V1E1, ATP9A, RAB5A, SYTL4, HGS, TOM1, RAB10, LRP2, VPS28, ATP6V0A4, LRRK2, PDCD6, SPAST, DNM2	1234	225	18224	3.15056	1.94765e-09	8.46803e-11	4.20637e-09
GOTERM_CC_DIRECT	GO:0045121~membrane raft	45	3.62611	6.2892e-12	PRKCZ, LDHB, GNAI3, GNAI2, GNAI1, DAG1, CXADR, SDC4, ITGB1, IQGAP1, VCL, KRAS, KIRREL, CRB2, CSK, DPP4, AHNAK, RAP2B, BSG, MYO1C, LYN, PODXL, FLOT1, EEF2, CAPN2, VDAC2, SLC9A3R1, PARK7, ANXA2, VDAC1, THY1, ABCB4, STOM, PLSCR1, CD55, NPHS2, ACE2, RAB5A, CTSD, ANXA13, RAP1B, HSPD1, PGK1, PDZK1, CD14	1234	206	18224	3.22607	4.38986e-09	1.82911e-10	9.48086e-09
GOTERM_CC_DIRECT	GO:1903561~extracellular vesicle	21	1.69218	2.31274e-11	ATP1B1, GNAI2, TUBB2A, MAN1B1, ATP1A1, EDIL3, CLTC, VCL, PKM, CD9, CBR1, APOA1, FGA, GNB1, APOE, FGB, IFT172, COL6A3, PDCD6IP, SPTAN1, TUBB4B	1234	50	18224	6.20266	1.61429e-08	6.45717e-10	3.48642e-08
GOTERM_CC_DIRECT	GO:0031526~brush border membrane	21	1.69218	3.5642e-11	GNA13, HSP90AB1, HSP90AA1, CUBN, SLC22A12, SLC5A1, SLC9A3, CDHR2, CDHR5, SLC3A1, SLC9A3R1, SLC6A19, SHANK2, SLC26A4, FOLR1, CYBRD1, ATP8B1, CA4, ATP6V0A4, LRP2, PDZK1	1234	51	18224	6.08104	2.48781e-08	9.56849e-10	5.37297e-08
GOTERM_CC_DIRECT	GO:0022624~proteasome accessory complex	13	1.04754	3.93561e-11	PSMC6, PSMD13, PSMC5, PSMD12, PSMC3, PSMD11, PSMC2, PSMD1, PSMC1, PSMD2, PSMD3, PSMD5, PSMD6	1234	17	18224	11.2934	2.74705e-08	1.01743e-09	5.93287e-08
GOTERM_CC_DIRECT	GO:0015629~actin cytoskeleton	45	3.62611	4.60445e-11	ALDOA, CNN3, PDLIM5, CAPZA2, CAPZA1, IQGAP2, CAPZB, CD2AP, IQGAP1, DSTN, VCL, ACTR3, ACTR2, EZR, ARPC3, ARPC2, GSN, AIF1L, FAM129B, STK38L, AHNAK, TWF1, ACTN4, ACTA2, MYO1E, BAIAP2, MYH9, SLC9A3R1, FLNB, ARPC1A, JUP, TARS, CORO1B, ARPC1B, CLIC4, CFL2, CFL1, PGM1, RAB5A, MARCKS, CRK, LCP1, PARVA, MYH10, KALRN	1234	218	18224	3.04849	3.21391e-08	1.14782e-09	6.94114e-08
GOTERM_CC_DIRECT	GO:0005902~microvillus	22	1.77276	4.692e-11	MYO6, MYO1C, TBC1D10A, VIL1, IQGAP2, CNP, RDX, STARD10, ATP6V1B2, SLC9A3R1, ATP6V1B1, BBS2, ATP6V1A, EZR, CLIC4, ATP6V1E1, EXOC4, CA2, MSN, LRRK2, DCXR, KIF13B	1234	57	18224	5.70002	3.27501e-08	1.12931e-09	7.0731e-08
GOTERM_CC_DIRECT	GO:0031093~platelet alpha granule lumen	21	1.69218	1.78788e-10	KNG1, ALDOA, ACTN4, CLU, ACTN1, SERPING1, PLG, A1BG, ISLR, FGA, ALB, FGB, SERPINF2, HRG, TMSB4X, SERPINA1, THBS1, EGF, CFD, QSOX1, FN1	1234	55	18224	5.63878	1.24794e-07	4.15981e-09	2.6952e-07
GOTERM_CC_DIRECT	GO:0044297~cell body	22	1.77276	4.10497e-10	TCP1, GNAO1, GNAI2, ACTA2, PODXL, PTPN13, CCT2, COMT, CCT3, RPS6, CXADR, PARK7, CCT7, TUBB, CCT5, EZR, CCT4, GNAQ, GNB2, GNB1, CCT8, GNB3	1234	63	18224	5.15716	2.86527e-07	9.2428e-09	6.18818e-07
GOTERM_CC_DIRECT	GO:0005794~Golgi apparatus	108	8.70266	5.68621e-10	HRAS, ZC3HAV1, AP1G1, RP2, KIAA1324, RAB1B, RAB1A, AQP2, B2M, APOE, KIFAP3, WDR77, DYNC2H1, AKR7A2, RAB20, RAB27A, CIB1, MYO6, CRYAB, STK26, HLA-A, HLA-C, HLA-B, MAPK1, CPE, MAPK3, USO1, RAB14, RAB13, LRRK2, RAB10, UNC13B, CRACR2A, RAB7A, GNAI3, CLU, LRBA, SNX1, ARF6, STIP1, ARF5, LMAN2, CALR, ARPC2, ALB, TMEM192, TMEM30A, CUBN, MAP2K1, B4GAT1, CEL, ARF3, ARF4, HSPD1, OSBP, MAN1B1, CRYL1, CTTN, P…	1234	863	18224	1.84817	3.96897e-07	1.2403e-08	8.57186e-07
GOTERM_CC_DIRECT	GO:0071944~cell periphery	17	1.36986	1.49425e-09	MYO1B, STK26, ITGA3, RDX, SLC9A3R1, MBP, CORO1B, KRT19, EZR, KRT18, KRT17, NME1-NME2, KRT14, RHOA, MSN, PPP5C, CIB1	1234	39	18224	6.43744	1.04298e-06	3.16056e-08	2.25255e-06
GOTERM_CC_DIRECT	GO:0030496~midbody	31	2.49799	1.69705e-09	GNAI3, GNAI2, CHMP4C, GNAI1, CHMP4B, CHMP4A, ARF6, RDX, MITD1, IQGAP1, RACK1, CDC42, RHOA, RALB, RALA, VPS4A, HSPA5, GDI1, KIF3B, RAN, PKN2, PKN1, ANXA2, ARL3, HSP90B1, CLIC4, IST1, ANXA11, SPAST, MYH10, DNM2	1234	129	18224	3.54896	1.18454e-06	3.48394e-08	2.55827e-06
GOTERM_CC_DIRECT	GO:0043234~protein complex	63	5.07655	2.25029e-09	CLTC, CXADR, CANX, IQGAP1, VCL, PRMT5, SERPINA5, ILK, AIF1L, CAB39, SYK, HSP90AA1, BCR, ACTN4, ACTA2, PRKCI, PKN2, MPP5, PKN1, PATJ, MYH9, ST13, UBE2N, MAPK1, SERPINB6, GNB2, KRIT1, SCIN, MAPK3, EPS8L2, EPS8L1, PPP5C, FKBP4, CLU, SNX2, SNX1, STIP1, KLC2, TUBB, HIST1H4A, CRB2, ALB, CAMK2D, COL6A1, MYO5B, ACTB, PARD6B, GDI1, CCM2, KLK3, CKAP5, YWHAB, ANXA1, ATP1A1, DPYSL2, SOD1, PEX11B, NPHS2, YWHA…	1234	412	18224	2.25825	1.5707e-06	4.48773e-08	3.39228e-06
GOTERM_CC_DIRECT	GO:0005911~cell-cell junction	36	2.90089	3.50108e-09	PRKCZ, TLN1, SLC5A1, CXADR, IQGAP1, VCL, ACTR3, CDC42, PCDH1, KIRREL, KRT8, ILK, AFDN, SNAP23, CSK, PTPRJ, PTPN6, TWF1, STX3, ACTN4, MYO1E, FLOT1, ACTN1, PRKCD, ANXA2, JUP, PPP1CA, CLIC4, NCK1, KRIT1, NPHS2, DSG1, RAP1B, WDR1, RAB10, CDC42BPB	1234	172	18224	3.09103	2.44375e-06	6.7882e-08	5.27782e-06
GOTERM_CC_DIRECT	GO:0005856~cytoskeleton	58	4.67365	4.65814e-09	HIP1R, HINT1, FERMT2, CAPZA1, S100A9, CCT3, PNP, VCL, ACTG1, CTTN, PACSIN2, RHOA, MSN, ROCK1, BAIAP2, BASP1, FLNC, STOM, JUP, MAPK1, EVPL, ALOX15B, KRT16, FNBP1L, KRIT1, MAPK3, SCIN, HSPB1, DSP, ADD1, PARVA, MVP, ACTBL2, ALDOC, DAG1, AKAP12, RDX, TPM1, CAPZB, TPM3, PFN1, PFN2, TUBB, EZR, PPL, KRT1, TRIP10, ARHGDIA, ARHGDIB, PLEC, TUBB4B, ACTB, MYO1E, PTPN13, DPYSL2, COTL1, TNKS1BP1, CDC42BPB	1234	371	18224	2.30878	3.25138e-06	8.78751e-08	7.02207e-06
GOTERM_CC_DIRECT	GO:0005884~actin filament	21	1.69218	5.22488e-09	MYO5A, MYO1B, ACTN1, ACTN3, GNG12, TPM1, CAPZB, IQGAP1, SRC, TPM3, CORO1B, CTTN, EZR, RAC2, RAC1, PLS1, AIF1L, WDR1, YES1, LCP1, PLS3	1234	65	18224	4.77128	3.64696e-06	9.59728e-08	7.87642e-06
GOTERM_CC_DIRECT	GO:0030027~lamellipodium	33	2.65915	2.51565e-08	SNX2, DAG1, IQGAP2, SNX1, RDX, CAPZB, ITGB1, ACTR3, CTTN, RAC2, ARPC3, RAC1, ILK, RHOA, DPP4, CIB1, DBNL, STX3, ROCK1, ACTA2, PODXL, VIL1, FLOT1, PKN2, PTPN13, PTPRO, CORO1B, NME1-NME2, CYFIP1, RAB13, MYH10, PARVA, DNM2	1234	160	18224	3.04595	1.75591e-05	4.50237e-07	3.7923e-05
GOTERM_CC_DIRECT	GO:0072372~primary cilium	22	1.77276	3.05229e-08	RAB8A, KIF3B, KIF3A, TTC26, RP2, DCDC2, UMOD, ARL3, IFT122, DYNLL2, TTC30B, KIFAP3, IFT172, DYNC2H1, IFT81, IFT52, RAB10, WDR35, IFT27, TNPO1, IFT140, ARL13B	1234	78	18224	4.1654	2.13048e-05	5.32624e-07	4.60128e-05
GOTERM_CC_DIRECT	GO:0005770~late endosome	28	2.25624	3.37028e-08	MYO5A, TF, RAB7A, STX7, CHMP3, RAB9A, MAP2K1, ZC3HAV1, TSG101, EXOC8, KIAA1324, SRC, CHMP2B, WDR48, MAPK1, LAMP1, MTM1, LAMP2, SQSTM1, MAPK3, RAB14, RAP1A, VPS4A, TMEM192, VPS35, CLTCL1, HSPA8, RAB27A	1234	122	18224	3.38943	2.35243e-05	5.7377e-07	5.08065e-05
GOTERM_CC_DIRECT	GO:0005739~mitochondrion	142	11.4424	4.16313e-08	LDHB, ALDH1L1, NIT1, NIT2, RAB1B, BBOX1, GOT1, AKR7A2, PRKACA, DNAJC5, DDAH2, GNG5, DDAH1, TXNL1, ALDH6A1, ACAA2, BSG, GATM, CRYAB, ACSM2A, AARS, QDPR, LYPLA1, MAPK1, MAPK3, HARS, LRRK2, MPST, MDH1, SRI, OLFM4, NAPG, ALDOC, GLUD1, CLU, HSPA1B, ACAT2, SRC, FTH1, CHMP2B, GMPPB, KRAS, C12ORF10, PPL, IDH2, IDH1, NRDC, AP2M1, FH, GPD1, RAB8B, MAP2K1, AK4, GLOD4, VDAC2, HS1BP3, VDAC3, VDAC1, CCT7, UBA1…	1234	1331	18224	1.57557	2.90582e-05	6.91872e-07	6.27585e-05
GOTERM_CC_DIRECT	GO:0030139~endocytic vesicle	18	1.45044	5.01758e-08	TF, CUBN, MYO6, STX7, KIF5B, RAB5B, RAB5C, GIPC1, ARF6, AMN, CD2AP, APOA1, RAB5A, RALA, RAB13, EHD1, LRP2, DPP4	1234	54	18224	4.92274	3.50221e-05	8.14481e-07	7.56392e-05
GOTERM_CC_DIRECT	GO:0030659~cytoplasmic vesicle membrane	28	2.25624	6.89144e-08	SNX9, YWHAZ, AP1M2, GPRC5C, AP1B1, AP1G1, SNX5, CHMP4A, SFN, GPRC5A, PACSIN2, RALA, MYOF, RAB21, MYO5B, RAB8A, ANXA1, YWHAB, YWHAE, RAB11FIP2, YWHAG, YWHAH, CADPS2, CLIC4, YWHAQ, RAB14, RAB13, RAB10	1234	126	18224	3.28183	4.81011e-05	1.09323e-06	0.000103887
GOTERM_CC_DIRECT	GO:0005769~early endosome	40	3.22321	8.13413e-08	MYO5A, TF, STX7, RAB5B, RAB5C, TSG101, PTPN23, ARF6, RAB1A, APOA4, APOA2, APOA1, APOE, PACSIN2, APOC3, RHOB, VPS4A, VPS35, ATP6V0D1, EHD1, ATP6V0D2, DBNL, MAP2K1, MYO1B, FLOT1, ANXA2, MAPK1, RAB11FIP5, ATP9A, MAPK3, RAB5A, RAB14, RAP1A, HGS, TOM1, HSPD1, VPS28, SNX12, STEAP2, CLTCL1	1234	229	18224	2.5796	5.67746e-05	1.26169e-06	0.000122621
GOTERM_CC_DIRECT	GO:0043231~intracellular membrane-bounded organelle	73	5.88235	8.64443e-08	CLTA, HRAS, AP1G1, HIP1R, RAB5C, ANKRD2, PRDX5, MITD1, CLTC, ACSS2, YBX1, MVB12A, AP2B1, CTTN, DAB2, PACSIN2, PCBP1, CAT, RAB20, CLINT1, CTSZ, ATP4A, SLC9A3R1, AMBP, TMEM106B, RAB11FIP5, RAB11FIP2, G6PD, PSMA4, ARCN1, RAB14, VAMP3, VAMP2, CTSB, RUVBL1, STEAP2, RAB11FIP1, ACAA1, PPP5C, FRK, RAB7A, AP1M2, STX7, SNX6, RHPN2, STAM2, SNX1, UBA5, CTSA, ATP6V1B2, ITM2B, ATP12A, GPRC5A, PLIN3, TMEM192, H…	1234	558	18224	1.93204	6.03363e-05	1.3117e-06	0.000130313
GOTERM_CC_DIRECT	GO:0031528~microvillus membrane	11	0.886382	1.01923e-07	PROM1, EZR, S100P, ITGAV, PODXL, CDHR2, CDHR5, MSN, SLC9A3R1, PDZK1, DPEP1	1234	19	18224	8.55003	7.11396e-05	1.51366e-06	0.000153647
GOTERM_CC_DIRECT	GO:0009986~cell surface	71	5.72119	1.2593e-07	HSP90AB1, TLN1, PDIA3, ATP5B, SLC9A3, FERMT2, IQGAP2, CXADR, SDC4, APOA4, APOA1, RALA, ANO6, NT5E, DPP4, USP14, PTPRJ, VASN, HSP90AA1, CRYAB, PLXNB2, HLA-A, SLC3A2, HLA-C, HLA-B, AMBP, CD38, FOLH1, BGN, MELTF, CLIC4, SERPINF2, CA4, VAMP3, TF, CPM, CLU, ITGB5, LMAN2, CALR, ITGB1, MIF, FGA, HSPA2, FGB, FOLR1, ITGAV, HSPA5, THBS1, NRDC, LPL, CR1, CAPN5, LGALS1, ANXA1, ITGA3, ABCB1, MXRA8, ANXA4, PLG…	1234	542	18224	1.93458	8.78952e-05	1.83123e-06	0.000189837
GOTERM_CC_DIRECT	GO:0042383~sarcolemma	22	1.77276	1.53655e-07	ATP1B1, BSG, SLC38A2, FLOT1, ANXA1, DAG1, ATP1A1, FLNC, ITGB1, ANXA2, LAMP1, KRT19, BGN, SLC2A5, CD59, KRT8, COL6A3, COL6A1, PPP3CA, AHNAK, PLEC, CIB1	1234	85	18224	3.82237	0.000107245	2.1888e-06	0.000231632
GOTERM_CC_DIRECT	GO:0005832~chaperonin-containing T-complex	8	0.644641	2.03675e-07	CCT7, CCT5, TCP1, CCT4, CCT8, CCT2, CCT3, CCT6A	1234	9	18224	13.1273	0.000142155	2.8433e-06	0.000307036
GOTERM_CC_DIRECT	GO:0010008~endosome membrane	34	2.73973	2.65027e-07	TF, RAB7A, CHMP5, TSG101, CHMP6, SNX2, SNX1, VPS37D, AMN, ITM2B, PLIN3, RAB23, VPS4B, AP3D1, RHOB, VPS35, EHD1, ATP6V0D1, ATP6V0D2, CUBN, MYO1B, VTA1, APPL1, APPL2, LAMP1, UBA1, RAB35, RAB5A, ATP6V0A1, UBB, STEAP2, ATP6V0A4, VPS28, CD14	1234	185	18224	2.71416	0.000184972	3.62723e-06	0.000399524
GOTERM_CC_DIRECT	GO:0030175~filopodium	19	1.53102	7.77544e-07	TWF1, MYO1B, ACTA2, PODXL, BAIAP2, VIL1, DAG1, IQGAP2, RDX, SLC9A3R1, CXADR, ITGB1, ACPP, CDC42, MTM1, EZR, MSN, DYNC1H1, LCP1	1234	71	18224	3.95206	0.000542578	1.0437e-05	0.00117213
GOTERM_CC_DIRECT	GO:0031902~late endosome membrane	23	1.85334	8.23151e-07	CHMP2A, RAB7A, CHMP3, CHMP4C, CHMP4B, TSG101, CHMP6, CHMP4A, KIAA1324, VPS37D, MITD1, ANXA2, CHMP2B, MVB12A, ANXA6, TMEM106B, LAMP2, VPS4B, VPS4A, RHOB, SCARB2, VPS28, VPS36	1234	101	18224	3.36306	0.000574395	1.08407e-05	0.00124088
GOTERM_CC_DIRECT	GO:0031901~early endosome membrane	24	1.93392	2.63564e-06	STX7, SNX6, RAB5B, RAB5C, SNX5, STAM2, SNX2, ANXA1, HLA-A, SNX1, HLA-C, HLA-B, APPL1, APPL2, B2M, RAB11FIP5, ATP9A, RAC1, RAB14, HGS, STAM, EHD1, SH3GL1, EHD4	1234	116	18224	3.0555	0.00183799	3.40676e-05	0.00397312
GOTERM_CC_DIRECT	GO:0005622~intracellular	134	10.7977	2.70978e-06	ALDH8A1, ATP1B1, HRAS, CHMP3, RAB9A, PITPNA, PITPNB, RAB1B, PNP, RAB1A, PGLYRP2, ARL15, RPLP0, RALB, RAB23, RRAS, RALA, STAM, IFT27, RAB27B, RAB27A, DBNL, TWF1, BCR, ACTN4, NUDT4, ROCK1, RAN, ROCK2, NUDT5, ACTN1, DCDC2, ACTN3, MAPK1, RAB18, ALOX15B, MAPK3, RAB14, CAMK1, VAMP3, RAB13, LRRK2, RAB10, UNC13B, RAB7A, NAPG, SNX6, SNX5, CLU, SNX2, NAPA, ARF6, ARF5, CALR, CHMP2B, KRAS, RAC2, ITGAV, RAC1,…	1234	1332	18224	1.48569	0.00188964	3.4389e-05	0.00408487
GOTERM_CC_DIRECT	GO:0016459~myosin complex	15	1.2087	3.65525e-06	MYL6, MYO5A, ACAA2, MYO6, MYO1C, MYO1B, MYO1E, MYO1D, MYH9, DYNLL2, MYH11, MYH14, MYO5B, MYO5C, MYH10	1234	50	18224	4.43047	0.00254812	4.55591e-05	0.00551009
GOTERM_CC_DIRECT	GO:0000815~ESCRT III complex	8	0.644641	3.73697e-06	CHMP2A, CHMP3, CHMP4C, CHMP4B, CHMP4A, CHMP6, VPS4A, CHMP2B	1234	12	18224	9.84549	0.00260501	4.57605e-05	0.00563327
GOTERM_CC_DIRECT	GO:0008540~proteasome regulatory particle, base subcomplex	8	0.644641	3.73697e-06	PSMC6, PSMC5, PSMC3, PSMC2, PSMC1, PSMD1, PSMD2, PSMD5	1234	12	18224	9.84549	0.00260501	4.57605e-05	0.00563327
GOTERM_CC_DIRECT	GO:0043005~neuron projection	37	2.98147	4.13852e-06	MYO5A, AHCY, PDLIM5, CXADR, SRC, IQGAP1, PFN1, CDC42, HNMT, ARPC2, SNAP23, CIB1, GDI1, ANKS1A, HSP90AA1, STX3, ACTN4, CPNE5, MYO1D, KIF5C, QDPR, PTPN13, DOCK7, SHANK2, PTPRO, PARK7, GPI, CYFIP2, CYFIP1, RAP1A, VAMP3, RAB13, AHCYL2, VAMP2, UBB, LRRK2, MPST	1234	237	18224	2.30559	0.00288453	4.98038e-05	0.00623858
GOTERM_CC_DIRECT	GO:0055038~recycling endosome membrane	14	1.12812	4.20049e-06	RAP2B, RAB8A, RAP2C, ARF6, RAB11FIP5, RAB11FIP2, PACSIN2, RAB11B, NDRG1, RAB12, RAB13, EHD1, RAB10, EHD4	1234	44	18224	4.69898	0.00292765	4.96928e-05	0.00633198
GOTERM_CC_DIRECT	GO:0097542~ciliary tip	14	1.12812	4.20049e-06	KIF3B, IFT122, KIF3A, TTC26, DYNLL2, KIFAP3, TTC30B, IFT172, DYNC2H1, IFT81, IFT52, IFT27, WDR35, IFT140	1234	44	18224	4.69898	0.00292765	4.96928e-05	0.00633198
GOTERM_CC_DIRECT	GO:0031143~pseudopodium	9	0.725222	6.01126e-06	MAPK1, ACTN4, MAPK3, ACTN1, RAB25, CNP, ACTN3, MSN, CAPN2	1234	17	18224	7.81848	0.00418708	6.99287e-05	0.00906149
GOTERM_CC_DIRECT	GO:0005813~centrosome	55	4.43191	6.07247e-06	TTC26, NIT2, MVB12A, PRKAR2A, DYNLL2, KIFAP3, VPS4B, KLHL22, VPS4A, PRKACA, RANBP1, PRKACB, DDAH2, WDR35, DYNC1H1, ATP6V0D1, IFT27, CIB1, ROCK2, STK26, PKN2, SKP1, SLC9A3R1, ATP6V1D, DCTN1, DCTN2, ARL3, G6PD, CLIC4, NME1, IFT81, DYNC1I2, SPAST, MDH1, GNAI3, GNAI2, GNAI1, PSMB5, PAFAH1B1, NDRG1, IFT140, TCP1, KIF3B, RAB8A, KIF3A, CKAP5, CSPP1, CCT5, CCT4, IST1, CCT8, SYTL4, MARCKS, CALM2, DNM2	1234	426	18224	1.9067	0.00422962	6.94827e-05	0.00915376
GOTERM_CC_DIRECT	GO:0045335~phagocytic vesicle	13	1.04754	6.15142e-06	RAB7A, RAB8A, RAB8B, RAB43, RAB9A, ITGAV, ANXA11, RAB5A, RAB23, RAB14, RAB11B, ITGB5, RAB20	1234	39	18224	4.92274	0.0042845	6.92509e-05	0.00927276
GOTERM_CC_DIRECT	GO:0005874~microtubule	44	3.54553	6.16479e-06	TUBB2A, FKBP4, KLC4, IQGAP2, CNP, CCT2, KLC2, CCT3, IQGAP1, HOOK1, HSPH1, TUBB, DYNLL2, DYNC2H1, NDRG1, KIF21A, DYNC1H1, TUBA1B, NUDC, TUBA1C, KIF13B, TUBB4B, TCP1, KIF3B, KIF12, KIF3A, KIF5B, KIF5C, CCT6A, DPYSL2, DCTN1, DCTN2, CSPP1, CCT7, EML2, CCT5, CCT4, TBCB, KRIT1, CCT8, TUBA4A, SPAST, DYNC1I2, DNM2	1234	311	18224	2.0894	0.00429379	6.82999e-05	0.00929292
GOTERM_CC_DIRECT	GO:0002199~zona pellucida receptor complex	7	0.564061	6.66633e-06	CCT7, CCT5, TCP1, CCT4, CCT8, CCT2, CCT3	1234	9	18224	11.4864	0.00464231	7.27023e-05	0.0100489
GOTERM_CC_DIRECT	GO:0030426~growth cone	23	1.85334	9.18309e-06	MYO5A, STX3, EXOC8, DOCK7, ITGA3, DPYSL2, BASP1, CXADR, SHANK2, PTPRO, IQGAP1, THY1, DCTN2, CTTN, EPS8, ARPC3, PAFAH1B1, MYH14, LRRK2, CALM2, DNM2, CIB1, MYH10	1234	116	18224	2.92818	0.00638933	9.86078e-05	0.0138425
GOTERM_CC_DIRECT	GO:0005905~clathrin-coated pit	15	1.2087	1.23352e-05	TF, SH3BP4, CTTN, DAB2, CUBN, MYO6, LRP1, HIP1R, RAB35, CDHR5, HSPD1, LRP2, AMN, CLTCL1, DNM2	1234	55	18224	4.0277	0.00857305	0.000130446	0.0185935
GOTERM_CC_DIRECT	GO:0043034~costamere	9	0.725222	1.65375e-05	KRT19, KRT8, ILK, DAG1, SDC4, FLNC, AHNAK, PLEC, VCL	1234	19	18224	6.99548	0.0114769	0.000172273	0.0249272
GOTERM_CC_DIRECT	GO:0005938~cell cortex	23	1.85334	2.4065e-05	GLRX3, DBNL, PARD6B, MYO6, FERMT2, AKAP12, GIPC1, ARF6, FLNB, ANXA2, PFN1, CTTN, FGA, EPS8, FNBP1L, FGB, SCIN, RHOA, MARCKS, PAFAH1B1, TRIP10, POTEF, MYH10	1234	123	18224	2.76154	0.0166573	0.000246993	0.0362715
GOTERM_CC_DIRECT	GO:0030665~clathrin-coated vesicle membrane	7	0.564061	3.25712e-05	DBNL, DAB2, MYO6, AP1G1, HIP1R, VAMP3, AP3B1	1234	11	18224	9.39797	0.0224786	0.000329439	0.0490893
GOTERM_CC_DIRECT	GO:0005838~proteasome regulatory particle	7	0.564061	3.25712e-05	PSMD13, PSMC5, PSMD12, PSMC1, PSMD1, PSMD2, PSMD6	1234	11	18224	9.39797	0.0224786	0.000329439	0.0490893
GOTERM_CC_DIRECT	GO:0071682~endocytic vesicle lumen	8	0.644641	4.24108e-05	HSPH1, HSP90B1, HSP90AA1, APOA1, HPX, APOE, CALR, HBB	1234	16	18224	7.38412	0.0291695	0.000422816	0.0639145
GOTERM_CC_DIRECT	GO:0005834~heterotrimeric G-protein complex	11	0.886382	4.26031e-05	GNA13, GNA14, GNAO1, GNAI3, GNAI2, GNAI1, GNB1, GNAS, GNG12, GNG5, GNG7	1234	33	18224	4.92274	0.0292998	0.000418751	0.0642042
GOTERM_CC_DIRECT	GO:0043202~lysosomal lumen	18	1.45044	4.60734e-05	NAGLU, HSP90AA1, CUBN, PSAP, HSPG2, CTSA, ACP2, SDC4, ASAH1, LAMP2, BGN, GLA, TPP1, GAA, CTSD, AGRN, SCARB2, HSPA8	1234	85	18224	3.12739	0.0316484	0.000446567	0.0694325
GOTERM_CC_DIRECT	GO:0031410~cytoplasmic vesicle	34	2.73973	5.24144e-05	SNX9, TF, CLTA, CHMP3, RP2, ESD, PRDX5, GIPC1, ENPEP, TBC1D17, APOA1, SQSTM1, RAB25, MYOF, USP14, ARHGDIB, MYO6, MYO1C, FLOT1, MYO1D, SOD1, ARRDC1, ATP6V1C1, AP2A2, PSMC5, FNBP1L, PRDX6, IST1, RAB12, RAB13, VAMP2, LRRK2, PDCD6, SPAST	1234	235	18224	2.13668	0.0359251	0.000501056	0.0789848
GOTERM_CC_DIRECT	GO:0005885~Arp2/3 protein complex	7	0.564061	6.14054e-05	ARPC1A, ACTR3, ACTR2, ARPC1B, ARPC3, ARPC2, ARPC5L	1234	12	18224	8.6148	0.0419567	0.000579052	0.0925277
GOTERM_CC_DIRECT	GO:0016471~vacuolar proton-transporting V-type ATPase complex	7	0.564061	6.14054e-05	ATP6V0A1, ATP6V1G1, ATP6V1B1, ATP6V0D1, ATP6V0A4, ATP6V0D2, ATP6V1F	1234	12	18224	8.6148	0.0419567	0.000579052	0.0925277
GOTERM_CC_DIRECT	GO:0005882~intermediate filament	21	1.69218	6.48159e-05	MYO5A, KRT6A, KRT13, KRT10, KRT24, KRT9, JUP, KRT19, KRT18, KRT5, KRT17, NME1-NME2, NME1, KRT16, FLG, KRT7, KRT8, KRT14, DSP, KRT2, KRT3	1234	113	18224	2.74454	0.0442348	0.000603058	0.0976645
GOTERM_CC_DIRECT	GO:0090543~Flemming body	6	0.483481	6.62688e-05	CHMP4C, RAN, IST1, CAPG, VPS4B, VPS4A	1234	8	18224	11.0762	0.0452036	0.000608461	0.0998525
GOTERM_CC_DIRECT	GO:0033180~proton-transporting V-type ATPase, V1 domain	6	0.483481	6.62688e-05	ATP6V1C1, ATP6V1A, ATP6V1C2, ATP6V1B2, ATP6V1B1, ATP6V1F	1234	8	18224	11.0762	0.0452036	0.000608461	0.0998525
GOTERM_CC_DIRECT	GO:0031595~nuclear proteasome complex	6	0.483481	6.62688e-05	PSMC6, PSMC5, PSMD12, PSMC3, PSMC2, PSMC1	1234	8	18224	11.0762	0.0452036	0.000608461	0.0998525
GOTERM_CC_DIRECT	GO:0043025~neuronal cell body	41	3.30379	9.05933e-05	MYO5A, SNCG, SLC38A2, CNN3, HIP1R, FKBP4, UCHL1, CALB1, CANX, MBP, RACK1, CDC42, APOD, APOE, ATXN10, ILK, CAMK2D, PAFAH1B1, ACSL4, CIB1, UBXN1, DDC, RAB8A, HSP90AA1, KIF3A, BAIAP2, EEF1A2, MYO1D, CST3, DPYSL2, SOD1, SHANK2, ANXA3, P2RX4, LAMP1, LRP1, CPE, RAB5A, UBB, LRRK2, MYH10	1234	315	18224	1.92221	0.061279	0.000820922	0.136481
GOTERM_CC_DIRECT	GO:0005815~microtubule organizing center	25	2.0145	9.5215e-05	PRKCZ, SNCG, TLN1, DIAPH1, ALDOB, CDC42, RAB11B, CAMK2B, CC2D1A, YES1, KIF12, KIF5B, MAP2K1, FLOT1, CSPP1, BBS2, SPAG9, MAPK1, RAB11FIP5, G6PD, KRT18, FLII, RUVBL1, PDCD6IP, UBXN6	1234	153	18224	2.41311	0.0643027	0.00085173	0.143439
GOTERM_CC_DIRECT	GO:0016234~inclusion body	8	0.644641	0.000104617	HSP90AB1, PSMC6, PSMC5, SQSTM1, GYS1, DNAJB2, HSPA1B, LRRK2	1234	18	18224	6.56366	0.0704235	0.000923955	0.157592
GOTERM_CC_DIRECT	GO:0030136~clathrin-coated vesicle	14	1.12812	0.000105147	SNX9, AP1G1, HIP1R, MYO1E, CLTC, ABCB4, SH3BP4, DAB2, LRP1, FOLR1, VAMP3, VAMP2, CLTCL1, CLINT1	1234	58	18224	3.56475	0.0707677	0.000917036	0.15839
GOTERM_CC_DIRECT	GO:0042581~specific granule	7	0.564061	0.000107505	OLFM4, STX3, ANXA11, STXBP2, STXBP3, SNAP23, ANXA3	1234	13	18224	7.95213	0.0722961	0.000926024	0.16194
GOTERM_CC_DIRECT	GO:0030141~secretory granule	16	1.28928	0.000108216	OLFM4, RAB3B, BAIAP2, CDC42, RAB11FIP5, SYPL1, CPE, SYTL4, VAMP3, VAMP2, HSPD1, THBS1, RAB27B, PCSK5, RNPEP, RAB27A	1234	74	18224	3.19313	0.0727564	0.000920783	0.16301
GOTERM_CC_DIRECT	GO:0005577~fibrinogen complex	6	0.483481	0.000140772	FGA, FGB, SERPINF2, FGL2, THBS1, FN1	1234	9	18224	9.84549	0.0935919	0.00118322	0.212001
GOTERM_CC_DIRECT	GO:0001725~stress fiber	13	1.04754	0.000209765	ACTN4, MYO1C, FERMT2, ACTN1, MYH9, FLNB, TPM1, TPM3, CORO1B, ILK, MYH14, LCP1, MYH10	1234	54	18224	3.55532	0.136215	0.00174171	0.315751
GOTERM_CC_DIRECT	GO:0043195~terminal bouton	14	1.12812	0.000215073	RAB7A, NAPA, SYT7, DPYSL2, CALB1, P2RX4, PFN2, ILK, RAB5A, AP3D1, DNAJC5, LRRK2, UNC13B, AP2M1	1234	62	18224	3.33476	0.13941	0.00176476	0.323729
GOTERM_CC_DIRECT	GO:0030117~membrane coat	9	0.725222	0.000223151	CHMP2A, COPB2, AP2A2, AP2B1, AP1B1, AP1G1, CHMP4B, CHMP4A, AP3D1	1234	26	18224	5.11208	0.14425	0.00180972	0.335869
GOTERM_CC_DIRECT	GO:0032154~cleavage furrow	12	0.966962	0.000235584	RHOA, PKN2, RHOB, PKN1, RALA, RHOC, ARF6, RDX, MYH9, ITGB1, RAB21, MYH10	1234	47	18224	3.77061	0.151646	0.00188852	0.35455
GOTERM_CC_DIRECT	GO:0031597~cytosolic proteasome complex	6	0.483481	0.000265836	PSMC6, PSMC5, PSMC3, PSMC2, PSMC1, UCHL5	1234	10	18224	8.86094	0.169376	0.00210662	0.399995
GOTERM_CC_DIRECT	GO:1904115~axon cytoplasm	10	0.805802	0.0004087	KIF3B, KIF3A, UCHL1, AP3D1, PAFAH1B1, RANBP1, SOD1, SPAST, RAB21, AP3B1	1234	35	18224	4.2195	0.248234	0.00320083	0.61434
GOTERM_CC_DIRECT	GO:0030131~clathrin adaptor complex	7	0.564061	0.000420515	AP2A2, AP2B1, AP1M2, AP1B1, AP1G1, AP2M1, AP3B1	1234	16	18224	6.4611	0.254411	0.0032567	0.632047
GOTERM_CC_DIRECT	GO:0031362~anchored component of external side of plasma membrane	8	0.644641	0.000441185	GGT6, FOLR1, CD59, GGT3P, CA4, GGT1, CD14, THY1	1234	22	18224	5.37027	0.265096	0.00337906	0.663018
GOTERM_CC_DIRECT	GO:0042582~azurophil granule	6	0.483481	0.000460224	OLFM4, STX7, STX3, ANXA11, STXBP2, SNAP23	1234	11	18224	8.0554	0.274802	0.00348641	0.691538
GOTERM_CC_DIRECT	GO:0030864~cortical actin cytoskeleton	11	0.886382	0.000474854	EEF1A1, MLPH, LASP1, GSN, LANCL2, FLOT1, RDX, WDR1, CAP1, CAPN2, DSTN	1234	43	18224	3.77792	0.282173	0.00355845	0.713447
GOTERM_CC_DIRECT	GO:0016323~basolateral plasma membrane	26	2.09508	0.00047885	HSP90AB1, ATP1B1, DAG1, UMOD, ATP6V1B1, ATP12A, CXADR, AQP2, EZR, FOLR1, MSN, SLC4A4, SLCO4C1, HSP90AA1, MYO1D, FLOT1, ANXA1, STXBP3, ATP1A1, ITGA3, ANXA2, ANXA13, CA4, DSP, CA2, HPGD	1234	180	18224	2.13319	0.284174	0.00355025	0.719432
GOTERM_CC_DIRECT	GO:0002102~podosome	8	0.644641	0.000794582	DBNL, CTTN, HNRNPK, GSN, SCIN, WDR1, LCP1, SH3GL1	1234	24	18224	4.92274	0.425835	0.00582339	1.19115
GOTERM_CC_DIRECT	GO:0030529~intracellular ribonucleoprotein complex	21	1.69218	0.000823792	ACTB, ACTN4, PABPC4, DDX1, EPRS, RPS9, EEF2, RPS6, YBX1, IQGAP1, PA2G4, HNRNPK, PCBP1, RPLP0, PCBP2, RPL4, DYRK2, LRRK2, GAPDH, HSPA8, MVP	1234	136	18224	2.28039	0.437432	0.00597421	1.23468
GOTERM_CC_DIRECT	GO:0031941~filamentous actin	9	0.725222	0.000832323	ACTG1, PRKCZ, MYO6, MYO1C, FERMT2, IQGAP2, TMSB4X, CD2AP, TPM1	1234	31	18224	4.28755	0.440775	0.00597387	1.24739
GOTERM_CC_DIRECT	GO:0031252~cell leading edge	10	0.805802	0.000960449	CORO1B, PRKCZ, SLK, ARPC2, PRKCI, PAFAH1B1, MYH9, DCTN1, IQGAP1, CDC42BPB	1234	39	18224	3.78673	0.488657	0.00682067	1.43812
GOTERM_CC_DIRECT	GO:0036464~cytoplasmic ribonucleoprotein granule	8	0.644641	0.00103974	ACTB, CDC42, TUBB, ROCK2, RPLP0, RAC1, RPS6, IQGAP1	1234	25	18224	4.72583	0.516217	0.0073077	1.55598
GOTERM_CC_DIRECT	GO:0030424~axon	29	2.33683	0.00107752	SNCG, SLC38A2, C4B_2, MME, COMT, CANX, CALB1, IQGAP1, NEFH, CIB1, KIF13B, DDC, ACADM, CRYAB, CPNE6, MYO1D, CST3, DOCK7, STAT1, YWHAE, PTPRO, ANXA3, PARK7, MAPK1, RAB5A, MYH14, CA2, LRRK2, MYH10	1234	222	18224	1.92918	0.52882	0.00749691	1.61209
GOTERM_CC_DIRECT	GO:0019898~extrinsic component of membrane	15	1.2087	0.00112565	SNX6, BST1, SNX2, ANXA1, SNX1, RDX, UMOD, MITD1, EZR, VPS13C, PACSIN2, ALOX15B, SYTL4, MSN, SNX12	1234	82	18224	2.70151	0.544402	0.0077534	1.68352
GOTERM_CC_DIRECT	GO:0055037~recycling endosome	18	1.45044	0.00112618	MYO5A, TF, RAB8A, STX7, AP1G1, RAN, ITGB1, AQP2, RAB11FIP5, ATP9A, RAB11B, RAB14, VAMP3, RAB13, RAB10, CLTCL1, RAB11FIP1, MYO5B	1234	110	18224	2.41662	0.54457	0.00768126	1.6843
GOTERM_CC_DIRECT	GO:0008541~proteasome regulatory particle, lid subcomplex	5	0.402901	0.00117054	ADRM1, PSMD13, PSMD12, PSMD11, PSMD3	1234	8	18224	9.23015	0.558472	0.00790562	1.75011
GOTERM_CC_DIRECT	GO:0044754~autolysosome	5	0.402901	0.00117054	LAMP2, SQSTM1, LRRK2, FTH1, FTL	1234	8	18224	9.23015	0.558472	0.00790562	1.75011
GOTERM_CC_DIRECT	GO:0030905~retromer, tubulation complex	4	0.322321	0.00117346	SNX6, SNX5, SNX2, SNX1	1234	4	18224	14.7682	0.559373	0.00784938	1.75444
GOTERM_CC_DIRECT	GO:0030992~intraciliary transport particle B	7	0.564061	0.00119512	TTC30A, TTC26, TTC30B, IFT172, IFT81, IFT52, IFT27	1234	19	18224	5.44093	0.565992	0.00791794	1.78655
GOTERM_CC_DIRECT	GO:0001891~phagocytic cup	7	0.564061	0.00119512	RACK1, SNX5, RAC1, ANXA1, TRIP10, LCP1, DNM2	1234	19	18224	5.44093	0.565992	0.00791794	1.78655
GOTERM_CC_DIRECT	GO:0008021~synaptic vesicle	16	1.28928	0.00124038	DDC, RAB8A, RAB3B, STX3, MME, GIPC1, SYT7, VDAC2, VDAC1, LAMP1, SYPL1, RAB11B, RAB5A, DNAJC5, VAMP2, ATP6V0D1	1234	92	18224	2.56839	0.579504	0.00813952	1.85361
GOTERM_CC_DIRECT	GO:0005929~cilium	22	1.77276	0.0012867	CEP104, RAB8A, KIF3B, KIF3A, TTC26, DCDC2, UMOD, ATP6V1D, ARL3, PKM, FAM49B, IFT122, TTC30A, TTC30B, IFT172, CCT8, RAB14, IFT81, RAB10, WDR35, IFT27, ARL13B	1234	151	18224	2.15166	0.592898	0.00836382	1.92221
GOTERM_CC_DIRECT	GO:0045177~apical part of cell	14	1.12812	0.00144761	PARD6B, MYO6, ENPEP, ATP6V1C1, CDC42, EZR, CLIC4, FAT4, DYNC2H1, AFDN, MSN, CA2, ATP6V0A4, DPEP1	1234	75	18224	2.75674	0.636205	0.00931895	2.16016
GOTERM_CC_DIRECT	GO:0000145~exocyst	7	0.564061	0.00161044	EXOC8, EXOC4, RALB, EXOC5, RAB10, TNFAIP2, EXOC1	1234	20	18224	5.16888	0.675346	0.010268	2.40039
GOTERM_CC_DIRECT	GO:0034361~very-low-density lipoprotein particle	7	0.564061	0.00161044	APOA4, LPL, APOA2, APOA1, APOE, APOC3, PCYOX1	1234	20	18224	5.16888	0.675346	0.010268	2.40039
GOTERM_CC_DIRECT	GO:0042627~chylomicron	6	0.483481	0.00168037	APOA4, LPL, APOA2, APOA1, APOE, APOC3	1234	14	18224	6.32924	0.690837	0.010615	2.5034
GOTERM_CC_DIRECT	GO:0031234~extrinsic component of cytoplasmic side of plasma membrane	13	1.04754	0.00185649	SNX9, FRK, S100A6, KRAS, LYN, SNX5, FERMT2, RHOA, CSK, YES1, IQGAP1, SRC, SYK	1234	68	18224	2.82334	0.72666	0.011617	2.76237
GOTERM_CC_DIRECT	GO:0032432~actin filament bundle	5	0.402901	0.00199435	CRYAB, VIL1, PLS1, PLS3, LCP1	1234	9	18224	8.20457	0.751782	0.0123644	2.96462
GOTERM_CC_DIRECT	GO:0008290~F-actin capping protein complex	5	0.402901	0.00199435	CAPZA2, CAPZA1, CAPG, CAPZB, ADD1	1234	9	18224	8.20457	0.751782	0.0123644	2.96462
GOTERM_CC_DIRECT	GO:0005802~trans-Golgi network	20	1.6116	0.00202824	SNX9, KIAA1324, LAP3, AP2B1, FNBP1L, ATP9A, NCK1, RAC1, RAB14, CA4, DOPEY2, VAMP2, RAB13, RAB10, TRIP10, LRRK2, CLTCL1, RAB21, DNM2, ATP8A1	1234	136	18224	2.1718	0.757596	0.0124628	3.01428
GOTERM_CC_DIRECT	GO:0009897~external side of plasma membrane	27	2.17566	0.00253091	IGHG1, IGHG2, ATP6AP2, BCAM, ANPEP, ENPEP, CALR, ITGB1, B2M, CD9, GSR, ACE, FGA, FGB, ITGAV, SERPINA5, IGHA1, IGHA2, IGKC, THBS1, P4HB, ITGA3, ANXA5, THY1, LAMP1, TGFBR3, IGLC3	1234	213	18224	1.87203	0.829465	0.0153962	3.7481
GOTERM_CC_DIRECT	GO:0005788~endoplasmic reticulum lumen	25	2.0145	0.00265887	COL18A1, P4HB, CTSZ, GANAB, ARSE, ARSF, PDIA3, ESD, CALR, CANX, B2M, APOA4, ERP44, HSP90B1, APOA2, APOA1, FMO1, F2, PROZ, COL6A3, COL6A1, CTSC, SERPINA1, HSPA5, THBS1	1234	192	18224	1.92295	0.844072	0.0160298	3.93407
GOTERM_CC_DIRECT	GO:0030863~cortical cytoskeleton	7	0.564061	0.00275902	ACTB, CTTN, EZR, ACTN4, CAPZA2, MYH9, CAPZB	1234	22	18224	4.69898	0.854627	0.0164872	4.07938
GOTERM_CC_DIRECT	GO:0030904~retromer complex	7	0.564061	0.00275902	RAB7A, SNX6, SNX5, SNX2, SNX1, VPS35, DCTN1	1234	22	18224	4.69898	0.854627	0.0164872	4.07938
GOTERM_CC_DIRECT	GO:0016469~proton-transporting two-sector ATPase complex	4	0.322321	0.00278565	ATP6V1C1, ATP6V1A, ATP6V1E1, ATP6V1F	1234	5	18224	11.8146	0.857312	0.0165041	4.11799
GOTERM_CC_DIRECT	GO:0097225~sperm midpiece	6	0.483481	0.00327242	SQSTM1, IFT172, PRKACA, IFT81, SLC9A3R1, IFT27	1234	16	18224	5.53809	0.89852	0.0192022	4.82112
GOTERM_CC_DIRECT	GO:0005777~peroxisome	16	1.28928	0.00423883	MYO5A, ACADM, EPHX2, PRDX5, TKT, SYT7, PMVK, SOD1, PEX11B, IDH2, IDH1, MVK, CAT, HSD17B4, AOC1, ACAA1	1234	104	18224	2.27204	0.948439	0.0246081	6.20283
GOTERM_CC_DIRECT	GO:0000139~Golgi membrane	58	4.67365	0.00429733	COPA, STEAP4, OSBP, HRAS, AP1B1, AP1G1, PITPNB, RAB1B, RAB1A, B2M, COPB2, CDC42, SERPINA1, NSF, DBNL, CTSZ, BSG, ROCK1, STK26, HLA-A, PRKCI, CHP1, HLA-C, HLA-B, MAN1A1, ARL3, RAB11FIP5, ARCN1, USO1, RAB14, CTSC, RAB12, RAB10, SH3GL2, PPP6C, AP1M2, TFG, PPP6R3, NAPA, LMAN2, ITM2B, GLIPR2, FOLR1, RAC1, AP3D1, DOPEY2, RAB2A, RAB8A, PDCD10, B4GAT1, FTCD, MAN1C1, CD55, CD59, RAB35, ARF3, DNM2, ATP8A1	1234	591	18224	1.44934	0.950511	0.0247388	6.28586
GOTERM_CC_DIRECT	GO:0042995~cell projection	13	1.04754	0.004312	PODXL, ACTN1, ACTR2, CDC42, HNRNPK, CCT4, EZR, NPHS1, SCIN, WDR1, TRIP10, SPP1, SH3GL1	1234	75	18224	2.55983	0.951017	0.0246198	6.30667
GOTERM_CC_DIRECT	GO:0030057~desmosome	7	0.564061	0.00443105	JUP, EVPL, UBA1, PPL, DSG1, DSP, DSC1	1234	24	18224	4.3074	0.954939	0.0250877	6.47541
GOTERM_CC_DIRECT	GO:0015630~microtubule cytoskeleton	19	1.53102	0.00510168	PPP2R1A, KIF3B, KIF3A, CKAP5, CRYAB, PRKCI, CHP1, S100A14, IQGAP1, MAPK1, TBCB, CLIC4, PPP2CA, KIFAP3, MAPK3, NDRG1, GAPDH, SPAST, SPTAN1	1234	137	18224	2.04815	0.971847	0.0286079	7.42063
GOTERM_CC_DIRECT	GO:0097208~alveolar lamellar body	4	0.322321	0.00529122	RAB7A, LAMP1, NAPSA, CTSH	1234	6	18224	9.84549	0.975352	0.029422	7.68616
GOTERM_CC_DIRECT	GO:0035748~myelin sheath abaxonal region	4	0.322321	0.00529122	PRKCZ, EXOC4, CNP, ITGB1	1234	6	18224	9.84549	0.975352	0.029422	7.68616
GOTERM_CC_DIRECT	GO:0016023~cytoplasmic, membrane-bounded vesicle	19	1.53102	0.00550641	SNX9, TF, CLTA, MYO6, CHMP3, MYO1C, SNX6, ESD, PTPN23, PKN1, GIPC1, AP2A2, FNBP1L, PRDX6, IST1, RAC1, RAB25, USP14, ARHGDIB	1234	138	18224	2.03331	0.978807	0.0303623	7.98675
GOTERM_CC_DIRECT	GO:0030669~clathrin-coated endocytic vesicle membrane	9	0.725222	0.00552577	CD9, AP2A2, AP2B1, AP1M2, AP1B1, AP1G1, CLTC, SH3GL2, AP2M1	1234	41	18224	3.24181	0.979093	0.0302296	8.01376
GOTERM_CC_DIRECT	GO:0005793~endoplasmic reticulum-Golgi intermediate compartment	12	0.966962	0.00564918	PROM1, ERP44, P4HB, IST1, FTCD, CHP1, CA4, ANPEP, LMAN2, HSPA5, MAN1A1, FN1	1234	68	18224	2.60616	0.980828	0.0306565	8.18568
GOTERM_CC_DIRECT	GO:0030018~Z disc	17	1.36986	0.00591402	GLRX3, SRI, ACTN4, CRYAB, ACTN1, ACTN3, FLNC, FLNB, CAPZB, JUP, KRT19, CFL2, KRT8, PPP3CB, HSPB1, PPP3CA, PARVA	1234	118	18224	2.12763	0.984081	0.0318281	8.55364
GOTERM_CC_DIRECT	GO:0042641~actomyosin	5	0.402901	0.00665018	MYO5A, MYH14, MYH9, CDC42BPB, MYH10	1234	12	18224	6.15343	0.990508	0.0354594	9.5692
GOTERM_CC_DIRECT	GO:0036020~endolysosome membrane	5	0.402901	0.00665018	AP2A2, CLTA, AP2B1, CLTC, AP2M1	1234	12	18224	6.15343	0.990508	0.0354594	9.5692
GOTERM_CC_DIRECT	GO:0001772~immunological synapse	8	0.644641	0.0068285	PTPRJ, DUSP3, EZR, STX7, LGALS3, PDCD6IP, MYH9, ARHGDIA	1234	34	18224	3.47488	0.991626	0.036121	9.81361
GOTERM_CC_DIRECT	GO:0043197~dendritic spine	15	1.2087	0.00731752	P2RX4, CTTN, PPP1CA, CNN3, HIP1R, CRYAB, BAIAP2, ARF4, GIPC1, COMT, SHANK2, ITGB1, PTPRO, CANX, MYH10	1234	100	18224	2.21524	0.994062	0.0383771	10.4807
GOTERM_CC_DIRECT	GO:0046581~intercellular canaliculus	4	0.322321	0.00879583	STARD10, ABCC2, DPP4, ABCB4	1234	7	18224	8.43899	0.997902	0.0456426	12.4695
GOTERM_CC_DIRECT	GO:0016528~sarcoplasm	4	0.322321	0.00879583	GSN, FABP3, FLNC, PLEC	1234	7	18224	8.43899	0.997902	0.0456426	12.4695
GOTERM_CC_DIRECT	GO:0014704~intercalated disc	9	0.725222	0.00981922	JUP, ATP1B1, YWHAH, CAMK2D, DSP, ATP1A1, CXADR, CAPZB, ITGB1	1234	45	18224	2.95365	0.99898	0.050469	13.822
GOTERM_CC_DIRECT	GO:0005782~peroxisomal matrix	9	0.725222	0.0111999	IDH1, PRDX5, FABP1, CAT, HSD17B4, HSPD1, GRHPR, CRYM, ACAA1	1234	46	18224	2.88944	0.999615	0.0569811	15.6158
GOTERM_CC_DIRECT	GO:0030425~dendrite	35	2.82031	0.0118458	GLRX3, SLC38A2, GNAI2, MLPH, C4B_2, MME, CALB1, RACK1, PLCB4, APOD, ATXN10, APOE, RPLP0, RAB27A, CIB1, UBXN1, DBNL, RAB8A, GNAO1, STX3, CPNE6, DPYSL2, CAPN2, RPS6, STAT1, ANXA3, THY1, LAMP1, LRP1, GNAQ, GNB1, RAB5A, GNAS, GNB3, LRRK2	1234	335	18224	1.54295	0.999756	0.0597532	16.4429
GOTERM_CC_DIRECT	GO:0031091~platelet alpha granule	5	0.402901	0.0120644	FGA, FGB, SERPINA5, STXBP3, THBS1	1234	14	18224	5.27437	0.999791	0.0603948	16.7211
GOTERM_CC_DIRECT	GO:0005774~vacuolar membrane	5	0.402901	0.0120644	RAB7A, VPS4A, NAPA, PCYOX1, SLC3A1	1234	14	18224	5.27437	0.999791	0.0603948	16.7211
GOTERM_CC_DIRECT	GO:0005811~lipid particle	11	0.886382	0.0127847	RAB7A, VCP, RAB5C, PLIN3, LSS, RAP1B, ACSL4, EHD1, GAPDH, SPAST, ANXA2	1234	66	18224	2.46137	0.999874	0.063454	17.6317
GOTERM_CC_DIRECT	GO:0097513~myosin II filament	3	0.241741	0.0131044	MYH14, MYH9, MYH10	1234	3	18224	14.7682	0.9999	0.0645428	18.033
GOTERM_CC_DIRECT	GO:0033565~ESCRT-0 complex	3	0.241741	0.0131044	STAM2, HGS, STAM	1234	3	18224	14.7682	0.9999	0.0645428	18.033
GOTERM_CC_DIRECT	GO:0000221~vacuolar proton-transporting V-type ATPase, V1 domain	3	0.241741	0.0131044	ATP6V1C1, ATP6V1C2, ATP6V1H	1234	3	18224	14.7682	0.9999	0.0645428	18.033
GOTERM_CC_DIRECT	GO:0016939~kinesin II complex	3	0.241741	0.0131044	KIF3B, KIF3A, KIFAP3	1234	3	18224	14.7682	0.9999	0.0645428	18.033
GOTERM_CC_DIRECT	GO:0036057~slit diaphragm	4	0.322321	0.013371	NPHS2, PODXL, NPHS1, IQGAP1	1234	8	18224	7.38412	0.999917	0.0653625	18.3661
GOTERM_CC_DIRECT	GO:0034366~spherical high-density lipoprotein particle	4	0.322321	0.013371	APOA2, APOA1, APOC3, CLU	1234	8	18224	7.38412	0.999917	0.0653625	18.3661
GOTERM_CC_DIRECT	GO:0031232~extrinsic component of external side of plasma membrane	4	0.322321	0.013371	TF, CUBN, ANXA1, PLG	1234	8	18224	7.38412	0.999917	0.0653625	18.3661
GOTERM_CC_DIRECT	GO:0012506~vesicle membrane	6	0.483481	0.0140673	NCK1, GIPC1, APPL1, ANXA4, RAB21, ACPP	1234	22	18224	4.0277	0.999949	0.0681966	19.2303
GOTERM_CC_DIRECT	GO:0070382~exocytic vesicle	5	0.402901	0.0155856	SYTL4, ANXA13, SYTL2, SYTL1, RAB27A	1234	15	18224	4.92274	0.999983	0.0748153	21.0852
GOTERM_CC_DIRECT	GO:0045334~clathrin-coated endocytic vesicle	5	0.402901	0.0155856	MYO6, RAB35, MYO1E, CPNE6, DNM2	1234	15	18224	4.92274	0.999983	0.0748153	21.0852
GOTERM_CC_DIRECT	GO:0005783~endoplasmic reticulum	73	5.88235	0.016235	CAST, PDIA3, MAN1B1, TPD52, CANX, DNASE1L1, APOD, APOE, PLOD3, KIFAP3, ATP8B1, SERPINA1, CAT, ANO7, CIB1, PRKCA, CTSZ, ACO1, HLA-A, CST3, CHP1, HLA-C, HLA-B, MAN1A1, PRKCD, THY1, STOM, NCK1, RRAS2, ARCN1, USO1, EEF1G, EEF1D, LRRK2, SPAST, MYO5A, ASS1, CPQ, CLU, LRBA, CTSA, CALR, UGT1A9, ALB, SQSTM1, UPK1A, TMEM192, HSPA5, THBS1, TMEM30A, EHD4, UBXN1, P4HB, CUBN, MAP2K1, FTCD, ATP1A1, HS1BP3, CAPN…	1234	828	18224	1.30203	0.999989	0.0773064	21.8663
GOTERM_CC_DIRECT	GO:0044853~plasma membrane raft	4	0.322321	0.0190593	PRKAR2A, EZR, MYO1D, PRKACA	1234	9	18224	6.56366	0.999999	0.0896525	25.1804
GOTERM_CC_DIRECT	GO:0045111~intermediate filament cytoskeleton	9	0.725222	0.0226386	EVPL, CCT8, NSFL1C, PKN2, KRT13, KRT2, STXBP4, KRT24, PLEC	1234	52	18224	2.55604	1	0.105057	29.1919
GOTERM_CC_DIRECT	GO:0014069~postsynaptic density	21	1.69218	0.0243386	DBNL, RAB8A, BCR, CNN3, LYN, CRYAB, HIP1R, PDLIM5, BAIAP2, ATP1A1, SHANK2, SRC, P2RX4, PLCB4, EPS8, SPTBN1, NEFH, VPS35, NSF, DNM2, KALRN	1234	184	18224	1.6855	1	0.111846	31.0259
GOTERM_CC_DIRECT	GO:0005853~eukaryotic translation elongation factor 1 complex	3	0.241741	0.0250354	EEF1A1, EEF1A2, EEF1D	1234	4	18224	11.0762	1	0.114155	31.7648
GOTERM_CC_DIRECT	GO:0070820~tertiary granule	3	0.241741	0.0250354	STX7, STXBP2, STXBP3	1234	4	18224	11.0762	1	0.114155	31.7648
GOTERM_CC_DIRECT	GO:1990357~terminal web	3	0.241741	0.0250354	KRT19, PLS1, VCL	1234	4	18224	11.0762	1	0.114155	31.7648
GOTERM_CC_DIRECT	GO:0030990~intraciliary transport particle	3	0.241741	0.0250354	KIF3B, KIF3A, KIFAP3	1234	4	18224	11.0762	1	0.114155	31.7648
GOTERM_CC_DIRECT	GO:0051286~cell tip	3	0.241741	0.0250354	EZR, RAB8B, RDX	1234	4	18224	11.0762	1	0.114155	31.7648
GOTERM_CC_DIRECT	GO:0042588~zymogen granule	3	0.241741	0.0250354	GNAI3, RAB3D, HSPD1	1234	4	18224	11.0762	1	0.114155	31.7648
GOTERM_CC_DIRECT	GO:0005871~kinesin complex	9	0.725222	0.0251361	KIF12, KIF5B, KIF5C, KLC4, PAFAH1B1, KLC2, KIF21A, YWHAE, KIF13B	1234	53	18224	2.50781	1	0.113859	31.871
GOTERM_CC_DIRECT	GO:0000813~ESCRT I complex	4	0.322321	0.025879	MVB12A, TSG101, VPS37D, VPS28	1234	10	18224	5.90729	1	0.116318	32.6495
GOTERM_CC_DIRECT	GO:0005916~fascia adherens	4	0.322321	0.025879	JUP, DSP, ACTN1, VCL	1234	10	18224	5.90729	1	0.116318	32.6495
GOTERM_CC_DIRECT	GO:0030133~transport vesicle	13	1.04754	0.0263554	COPA, COPB2, CD55, BGN, RAB9A, RAB3D, ARCN1, PLIN3, USO1, CHP1, RAB1B, VAMP3, GNAS	1234	95	18224	2.02092	1	0.117609	33.1443
GOTERM_CC_DIRECT	GO:0005790~smooth endoplasmic reticulum	6	0.483481	0.0281115	SRI, PLCB4, MYO1D, HSPA5, CALR, CANX	1234	26	18224	3.40805	1	0.12426	34.9391
GOTERM_CC_DIRECT	GO:0008180~COP9 signalosome	7	0.564061	0.0283936	HSP90AB1, FLOT1, DOCK7, ATP5A1, HSPA5, BASP1, MYH9	1234	35	18224	2.95365	1	0.124666	35.2233
GOTERM_CC_DIRECT	GO:0032839~dendrite cytoplasm	5	0.402901	0.0297345	MAPK1, HIP1R, SOD1, LRRK2, CANX	1234	18	18224	4.10229	1	0.129437	36.5579
GOTERM_CC_DIRECT	GO:0097060~synaptic membrane	5	0.402901	0.0297345	CPE, HIP1R, CRYAB, ITGA3, ITGB1	1234	18	18224	4.10229	1	0.129437	36.5579
GOTERM_CC_DIRECT	GO:0097546~ciliary base	6	0.483481	0.0326387	PRKAR2A, RAB8A, IFT122, PRKACA, PRKACB, IFT52	1234	27	18224	3.28183	1	0.140483	39.3609
GOTERM_CC_DIRECT	GO:0042589~zymogen granule membrane	4	0.322321	0.033828	STX3, STXBP2, VAMP2, RAB27B	1234	11	18224	5.37027	1	0.144422	40.4752
GOTERM_CC_DIRECT	GO:0001931~uropod	4	0.322321	0.033828	EZR, FLOT1, MSN, MYH9	1234	11	18224	5.37027	1	0.144422	40.4752
GOTERM_CC_DIRECT	GO:0042612~MHC class I protein complex	4	0.322321	0.033828	HLA-A, HLA-C, HLA-B, B2M	1234	11	18224	5.37027	1	0.144422	40.4752
GOTERM_CC_DIRECT	GO:0031258~lamellipodium membrane	5	0.402901	0.0357031	ITGAV, CFL1, FERMT2, DPP4, NCKAP1	1234	19	18224	3.88638	1	0.15102	42.1931
GOTERM_CC_DIRECT	GO:0005623~cell	13	1.04754	0.0373466	TXNL1, P4HB, PDIA3, ACO1, PRDX2, PRDX1, FTH1, VCL, PRDX6, APOE, ATP6V0A1, QSOX1, FTL	1234	100	18224	1.91987	1	0.15659	43.6606
GOTERM_CC_DIRECT	GO:0097422~tubular endosome	3	0.241741	0.0398685	SNX6, SNX5, VPS35	1234	5	18224	8.86094	1	0.165465	45.8451
GOTERM_CC_DIRECT	GO:0005604~basement membrane	11	0.886382	0.0398963	COL18A1, SERPINF1, LAMA5, FREM2, TNC, FBN1, CST3, DAG1, HSPG2, VTN, ANXA2	1234	79	18224	2.05634	1	0.164615	45.8687
GOTERM_CC_DIRECT	GO:0030315~T-tubule	7	0.564061	0.0407286	SRI, EZR, PPP3CB, CAMK2D, ATP1A1, RDX, AHNAK	1234	38	18224	2.72046	1	0.166848	46.5718
GOTERM_CC_DIRECT	GO:0005635~nuclear envelope	18	1.45044	0.0409383	CHMP2A, PRKCZ, S100A6, HTATIP2, CHMP4B, CLIC1, DCTN1, ANXA7, RAC2, CSE1L, IST1, ANXA11, MAPK3, RANBP1, PAFAH1B1, MYOF, KPNB1, RTCB	1234	159	18224	1.67188	1	0.166692	46.7475
GOTERM_CC_DIRECT	GO:0031225~anchored component of membrane	14	1.12812	0.0417558	ALPL, ENPP6, LPL, CD55, CPM, SMPDL3B, CD177, BST1, CA4, VNN1, UMOD, NT5E, DPEP1, XPNPEP2	1234	113	18224	1.82969	1	0.168826	47.4278
GOTERM_CC_DIRECT	GO:0032433~filopodium tip	4	0.322321	0.0428873	MYO5A, UBE2K, VIL1, CIB1	1234	12	18224	4.92274	1	0.172102	48.3558
GOTERM_CC_DIRECT	GO:0043220~Schmidt-Lanterman incisure	4	0.322321	0.0428873	AKR1B1, MPP5, PRKCI, ANXA2	1234	12	18224	4.92274	1	0.172102	48.3558
GOTERM_CC_DIRECT	GO:0071782~endoplasmic reticulum tubular network	4	0.322321	0.0428873	RAB18, RAB10, KPNB1, SPAST	1234	12	18224	4.92274	1	0.172102	48.3558
GOTERM_CC_DIRECT	GO:0042629~mast cell granule	5	0.402901	0.049563	LYN, AKR1B1, ANXA1, SNAP23, S100A13	1234	21	18224	3.51625	1	0.195616	53.5273

## Sheet: GOTERM_MF
Category	Term	Count	%	PValue	Genes	List Total	Pop Hits	Pop Total	Fold Enrichment	Bonferroni	Benjamini	FDR		Term	%	PValue	Count
GOTERM_MF_DIRECT	GO:0098641~cadherin binding involved in cell-cell adhesion	129	10.3948	2.46656e-70	CAST, LDHA, ZC3HAV1, CHMP4B, CHMP5, PDLIM5, CAPZA1, CD2AP, IQGAP1, RAB1A, VCL, PACSIN2, AFDN, DBNL, TWF1, BSG, MYO6, KIF5B, RAN, STK24, BAIAP2, EIF2S3, LYPLA2, EEF2, MYH9, JUP, KRT18, FNBP1L, SERBP1, USO1, RAB10, EPS8L2, EPS8L1, ADD1, SH3GL1, ALDOA, SNX9, SNX5, SNX2, SNX1, GIPC1, HSPA1B, TAGLN2, CAPZB, ITGB1, SRC, CHMP2B, RPS26, PFN1, HNRNPK, PPL, IDH1, NDRG1, NUDC, UNC45A, S100P, TBC1D10A, CKAP5…	1196	290	16881	6.27854	3.35205e-67	3.35205e-67	4.04933e-67		GO:0019904~protein domain specific binding	3.78727	2.65637e-12	47
GOTERM_MF_DIRECT	GO:0005515~protein binding	833	67.1233	6.14279e-38	LDHB, LDHA, HRAS, PGAM1, TLDC1, B2M, SH3YL1, RPLP0, ILK, VPS4B, VPS4A, CAB39, RAB27B, RAB27A, ACAA2, BSG, KIF5B, KIF5C, SERPING1, MYH9, GLTP, THY1, JUP, MAPK1, PPP1CA, SERPINF1, SERPINF2, F2, MAPK3, UNC13B, SH3GL2, SH3GL1, ACAA1, ADSS, RAD23A, PABPC4, ARF6, ARF5, PFN1, PFN2, RAC1, FH, SPP1, KIF3B, KIF3A, TAOK1, TAOK3, UPK3A, VDAC2, PRPSAP1, VDAC1, AIDA, LASP1, ARF4, GK, HTATIP2, TSG101, TCOF1, YB…	1196	8785	16881	1.33835	8.34805e-35	4.17402e-35	1.00846e-34		GO:0003779~actin binding	4.35133	2.625e-11	54
GOTERM_MF_DIRECT	GO:0005525~GTP binding	90	7.25222	2.83409e-24	GNA13, HSP90AB1, GNA14, HRAS, RAB9A, RAB5B, TUBB2A, RAB5C, GNA11, RP2, RAB1B, RAB1A, CDC42, ARL15, RALB, RHOA, RAB23, RRAS, RALA, RHOB, RAB25, RHOC, IFT27, RAB27B, RAB20, TUBA1B, RAB21, RHOG, TUBA1C, RAB27A, RAP2B, HSP90AA1, RAP2C, RAN, EIF2S3, EEF2, ARL3, GNAQ, RAB18, NME1, RRAS2, RAB14, RAB5A, TUBA4A, GNAS, RAB12, RAB13, RAB10, LRRK2, ADSS, RAB7A, RAB3B, GNAI3, GNAI2, RAB3D, GNAI1, FKBP4, GLUD1…	1196	384	16881	3.3081	3.85152e-21	1.28384e-21	4.6527e-21		GO:0003924~GTPase activity	5.47945	5.49515e-24	68
GOTERM_MF_DIRECT	GO:0003924~GTPase activity	68	5.47945	5.49515e-24	GNA13, GNA14, HRAS, RAB9A, RAB5B, TUBB2A, RAB5C, GNA11, RAB1A, CDC42, RHOA, RAB23, RALB, RRAS, RHOB, RALA, RAB27B, TUBA1B, GNG5, RHOG, TUBA1C, RAB21, RAB27A, RAN, EIF2S3, EEF2, ARL3, GNB2, RAB18, GNAQ, GNB1, RRAS2, RAB14, RAB5A, TUBA4A, GNAS, RAB13, GNB3, RAB10, LRRK2, RAB7A, RAB3B, GNAI3, GNAI2, RAB3D, GNAI1, ARF6, ARF5, TUBB, RAB43, KRAS, RAC2, RAC1, RAB11B, ARHGDIB, TUBB4B, RAB2A, EEF1A1, RAB8…	1196	234	16881	4.10166	7.46791e-21	1.86698e-21	9.02134e-21		GO:0005525~GTP binding	7.25222	2.83409e-24	90
GOTERM_MF_DIRECT	GO:0019003~GDP binding	31	2.49799	5.63096e-21	RAB7A, RAB3B, RAB9A, GNAI3, RAB5B, RAB5C, GNAI1, KRAS, RALB, RAB11B, RALA, RHOB, RRAS, RAB27B, RAB21, RAB27A, RAP2B, RAB2A, RAB8A, RAP2C, RAB8B, RAN, ARL3, PCK1, RAB18, RAB35, RAB14, RAB5A, RAP1B, RAB12, RAB10	1196	54	16881	8.1028	7.65247e-18	1.53049e-18	9.2443e-18		GO:0005509~calcium ion binding	7.89686	3.72248e-10	98
GOTERM_MF_DIRECT	GO:0051015~actin filament binding	42	3.38437	1.40687e-16	TLN1, HIP1R, IQGAP2, TPM1, CAPZB, DSTN, TPM3, ACTR3, ACTR2, EZR, ARPC3, ARPC2, AIF1L, PLS1, PLS3, DBNL, MYO6, ACTN4, MYO1B, MYO1E, VIL1, MYO1D, ACTN1, EEF2, FLNC, MYH9, ARPC1A, CORO1B, ARPC1B, LASP1, CFL2, ARPC5L, CFL1, SCIN, MYH11, CYFIP1, MARCKS, WDR1, MYH14, LCP1, ADD1, MYH10	1196	132	16881	4.49099	1.50879e-13	2.5091e-14	1.77636e-13		GO:0042803~protein homodimerization activity	8.21918	4.3452e-11	102
GOTERM_MF_DIRECT	GO:0005524~ATP binding	188	15.1491	2.23478e-15	ATP1B1, CCT2, CCT3, PRKG2, ACSS2, ACTG1, OPLAH, ILK, DYNC2H1, VPS4B, VPS4A, PRKACA, PRKACB, KIF13B, SYK, ACAA2, TWF1, MYO6, PDXK, BCR, ROCK1, KIF5B, DARS, CSNK1G1, STK24, ROCK2, AARS, ACSM2A, STK26, KIF5C, HSP90AA5P, RBKS, MYH9, MAPK1, RENBP, NME1, ATP9A, MAPK3, HARS, CAMK1, MVK, LRRK2, PPP5C, KALRN, ACTBL2, COASY, GCLC, ASS1, GNE, STK10, GLUD1, UBA6, UBA5, ATP6V1B2, HSPA1B, ATP12A, ATP6V1B1, NAG…	1196	1495	16881	1.77494	3.01759e-12	4.311e-13	3.64153e-12		GO:0042802~identical protein binding	8.62208	3.38855e-12	107
GOTERM_MF_DIRECT	GO:0005200~structural constituent of cytoskeleton	33	2.65915	2.57863e-12	TLN1, KRT6A, KRT6B, TUBB2A, TPM1, CD2AP, KRT9, ACTR3, ACTG1, ACTR2, TUBB, ARPC3, KRT5, ARPC2, PPL, PLS1, KRT2, NEFH, AGRN, MSN, TUBA1B, TUBA1C, TUBB4B, ACTB, ARPC1B, KRT19, KRT17, KRT16, KRT14, TUBA4A, DSP, SPTBN1, SPTAN1	1196	110	16881	4.23436	3.50432e-09	4.3804e-10	4.23328e-09		GO:0098641~cadherin binding involved in cell-cell adhesion	10.3948	2.46656e-70	129
GOTERM_MF_DIRECT	GO:0019904~protein domain specific binding	47	3.78727	2.65637e-12	CHMP2A, PRKCZ, YWHAZ, OSBP, GNAI3, RDX, SFN, MITD1, IQGAP1, CHMP2B, TUBB, EZR, HIST1H4A, GSN, VPS4A, HSPA5, RAB27B, KPNB1, RAB27A, RAP2B, DDC, DBNL, MYO1D, PRKCI, YWHAB, MPP5, ITGA3, ATP1A1, BASP1, MYH9, YWHAE, PLG, ST13, LAMP1, LAMP2, YWHAG, YWHAH, AIDA, VCP, IST1, NCK1, CAPG, YWHAQ, HGS, ABCC2, TJP2, CALM2	1196	208	16881	3.18935	3.60994e-09	4.01104e-10	4.36086e-09		GO:0005524~ATP binding	15.1491	2.23478e-15	188
GOTERM_MF_DIRECT	GO:0042802~identical protein binding	107	8.62208	3.38855e-12	LDHB, LDHA, ALAD, CHMP4B, CHMP4A, VTN, BBOX1, B2M, ACTG1, HOOK1, GSTM3, APOA1, GOT1, ATXN10, APOE, PACSIN2, VPS4B, AKR7A3, FTL, CRYAB, BAIAP2, STK26, CST3, FBP1, DCTN2, ST13, MAPK1, NME1, HSPB1, MVK, LRRK2, SH3GL2, MPST, SH3GL1, MVP, PPP5C, ALDOA, SRI, AHCY, ASS1, GLUD1, STK10, ALDOB, SNX1, ALB, GALE, FN1, COL18A1, ACY1, HGD, PRPSAP1, ACPP, CCT7, APEH, CORO1B, PSMC6, VCP, PSMC3, AHCYL1, PDCD6, DC…	1196	749	16881	2.01636	4.60499e-09	4.60499e-10	5.56289e-09		GO:0005515~protein binding	67.1233	6.14279e-38	833
GOTERM_MF_DIRECT	GO:0003779~actin binding	54	4.35133	2.625e-11	MARCKSL1, MLPH, RP2, CAPZA2, PDLIM5, CAPZA1, IQGAP2, VCL, HOOK1, GSN, CAP1, MSN, DBNL, MYO6, ACTN4, ACTN3, MYH9, FLNB, ARPC1A, SCIN, FLII, LRRK2, EPS8L2, EPS8L1, LCP1, ADD1, PARVA, MYO5A, ALDOA, CNN3, DIAPH1, DAG1, GIPC1, RDX, TPM1, CAPZB, ITGB1, PFN1, ACE, EZR, CAMK2B, STK38L, MYO5B, PLEC, MYO5C, INF2, MYO1C, COTL1, YWHAH, EPS8, CAPG, SPTBN1, MYH10, SPTAN1	1196	278	16881	2.74167	3.56738e-08	3.24307e-09	4.30944e-08
GOTERM_MF_DIRECT	GO:0042803~protein homodimerization activity	102	8.21918	4.3452e-11	S100A6, CHMP3, CHMP4C, CHMP4B, CHMP4A, PRKG2, TPD52, APOA4, GSTM2, APOA2, GSTM3, APOE, VPS4B, PDXK, ACTN4, CRYAB, STK26, NUDT5, QDPR, ACTN1, ACTN3, MYH9, PTPRO, JUP, RENBP, SERPINF2, PDCD6IP, LRRK2, ADD1, SNX9, OLFM4, SNX6, STK10, SNX2, SNX1, GIPC1, GPD1L, UPK1A, NAGA, IDH1, TMEM192, GALE, GPD1, CUBN, LGALS1, S100A11, EPHX2, TKT, S100A13, P2RX4, CPNE1, PDCD6, CRYM, NAMPT, IMPA1, HIP1R, TSG101, MI…	1196	730	16881	1.97217	5.90513e-08	4.92094e-09	7.13349e-08
GOTERM_MF_DIRECT	GO:0051082~unfolded protein binding	31	2.49799	7.41557e-11	PTGES3, HSP90AB1, RP2, CCT2, HSPA1B, CCT3, CALR, CANX, CDC37, AIP, HSPA2, HSPA5, HSPA8, NUDC, TUBB4B, TCP1, HSP90AA1, APCS, CRYAB, HSP90AA5P, CCT6A, ST13, CCT7, CCT5, HSP90B1, CCT4, PPIA, CCT8, DNAJB2, HSPD1, DNAJB1	1196	110	16881	3.97774	1.00778e-07	7.75212e-09	1.21741e-07
GOTERM_MF_DIRECT	GO:0051287~NAD binding	18	1.45044	1.74223e-10	LDHB, GPD1, LDHA, SORD, AHCY, UGDH, GRHPR, GPD1L, AOX1, PHGDH, IDH2, IDH1, BDH2, AHCYL1, AHCYL2, HPGD, GAPDH, MDH1	1196	38	16881	6.68584	2.3677e-07	1.69121e-08	2.86022e-07
GOTERM_MF_DIRECT	GO:0005509~calcium ion binding	98	7.89686	3.72248e-10	HRNR, S100A6, LTBP3, MASP2, S100A9, FSTL1, SYT7, EDIL3, TPD52, CALB1, IQGAP1, AIF1L, PLS1, RGN, PLS3, CIB1, CAPNS1, ACTN4, LRP1B, CDHR2, CHP1, ACTN1, CDHR5, TC2N, ACTN3, ALOX15B, F2, CRACR2A, SRI, MYL6, DAG1, FLG2, UMOD, CALR, PEF1, CRB2, AGRN, EGF, CUBN, S100P, CPNE6, EFEMP1, S100A11, S100A14, S100A13, FLG, DSG1, CPNE1, SYTL4, SYTL2, PDCD6, SYTL1, MAN1B1, CANX, PCDH1, PLCB4, GSN, PROZ, APCS, VIL…	1196	717	16881	1.92919	5.05885e-07	3.37257e-08	6.11117e-07
GOTERM_MF_DIRECT	GO:0032403~protein complex binding	41	3.30379	4.16376e-09	DAG1, NAPA, ATP6V1B1, ITGB1, CD2AP, IQGAP1, TUBB, AP2B1, KRAS, PRMT5, KRT8, SLC25A3, RRAS, PAFAH1B1, ATP6V0D1, NSF, TWF1, FBN1, PFKP, YWHAB, SLC9A3R1, VDAC1, NCKAP1, ST13, PPP1CA, KRT19, LRP1, GNB2, GNB1, IST1, KRIT1, CAPG, CYFIP1, RAP1A, SPTBN1, GNB4, RAP1B, VPS28, AOC1, PDZK1, DNM2	1196	206	16881	2.80921	5.65854e-06	3.5366e-07	6.83562e-06
GOTERM_MF_DIRECT	GO:0000287~magnesium ion binding	40	3.22321	1.02302e-08	ADSS, GCLC, IMPA1, GNAI1, PPM1A, COMT, HPRT1, PKM, ATP8B1, IDH2, ENO2, IDH1, DYRK2, ENOPH1, PRKACB, STK38L, BPNT1, ENO1, S100P, PDXK, ATP4A, NUDT5, STK26, EPHX2, OXSR1, PRPSAP1, PCK1, PPA1, PGM2, PGM3, RPS6KA3, RPS6KA1, RPS6KA2, NME1, ATP9A, PGM1, PKLR, FARSB, CDC42BPB, ATP8A1	1196	204	16881	2.76756	1.39027e-05	8.17812e-07	1.67948e-05
GOTERM_MF_DIRECT	GO:0003824~catalytic activity	38	3.06205	1.08423e-08	OLFM4, ALAD, ALDH1L1, GMPR2, ATP6AP2, HINT1, LANCL1, ACSS2, PNP, ASAH1, PBLD, NANS, DIP2B, ACSL1, LANCL2, FASN, TSTA3, NRDC, DDAH2, ACSL4, DDAH1, IMPDH2, FH, PLD3, ACSM2A, FTCD, EPHX2, SLC3A2, TKT, SLC3A1, GART, CEL, RENBP, GLA, MGAM, GAA, MTAP, HPGD	1196	188	16881	2.85294	1.47345e-05	8.18591e-07	1.77997e-05
GOTERM_MF_DIRECT	GO:0004871~signal transducer activity	39	3.14263	3.26969e-08	GNA13, GNA14, GNAI3, SLC44A2, GNAI2, GNAI1, TOLLIP, GNA11, S100A9, TSPAN6, PPM1A, TFG, GNG12, AIP, PLCL1, PLCB4, ILK, PLCD1, RHOC, CC2D1A, GNG5, GNG7, GNAO1, KL, LGALS1, STAT1, STAT3, JUP, GNAQ, GNB2, GNB1, PLCG2, GNB4, GNAS, GNB3, EEF1D, CLTCL1, UNC13B, PPP5C	1196	204	16881	2.69837	4.44341e-05	2.33869e-06	5.36783e-05
GOTERM_MF_DIRECT	GO:0046961~proton-transporting ATPase activity, rotational mechanism	13	1.04754	5.70498e-08	ATP6V1C1, ATP6V1A, ATP6V1C2, ATP6V1E1, ATP5B, ATP6V0A1, ATP6V1H, ATP5A1, ATP6V1B2, ATP6V0D1, ATP6V0A4, ATP6V0D2, ATP6V1F	1196	26	16881	7.05727	7.75277e-05	3.87653e-06	9.36582e-05
GOTERM_MF_DIRECT	GO:0016787~hydrolase activity	36	2.90089	1.71825e-07	HINT3, CNDP2, HINT1, PGAM1, ASAH1, CMBL, MTHFD1, OPLAH, SMPDL3B, PPP2CB, PAFAH1B3, ENTPD3, NT5E, INPP5A, NUDT4, NUDT5, EPHX2, LYPLA2, ABHD14B, LYPLA1, PPP1CB, XPNPEP1, XPNPEP2, CEL, ITPA, PSMC6, VCP, GLA, PRDX6, PSMC3, PSMC2, PSMC1, CTSC, AHCYL1, CTSB, AHCYL2	1196	191	16881	2.66033	0.000233484	1.11195e-05	0.000282084
GOTERM_MF_DIRECT	GO:0008289~lipid binding	31	2.49799	2.10615e-07	CHMP4A, PITPNB, STARD10, APOA4, MVB12A, ANXA6, APOA2, APOA1, APOD, APOE, PACSIN2, APOC3, TRIP10, CLINT1, AP2M1, PSAP, DBI, S100A13, GLTP, AP2A2, CD55, CADPS2, VCP, ALOX15B, FNBP1L, FABP3, FABP1, SH3GL2, PLEKHA1, PPP5C, SH3GL1	1196	151	16881	2.89769	0.000286185	1.30102e-05	0.000345765
GOTERM_MF_DIRECT	GO:0048306~calcium-dependent protein binding	18	1.45044	3.07885e-07	S100A6, S100P, TSG101, MASP2, MYO1D, ANXA1, S100A11, CHP1, ANXA4, ANXA3, ANXA2, ANXA6, ANXA7, ANXA11, CPNE3, PDCD6IP, VAMP2, PDCD6	1196	58	16881	4.38038	0.000418329	1.81918e-05	0.000505452
GOTERM_MF_DIRECT	GO:0051020~GTPase binding	12	0.966962	6.12636e-07	HSP90AA1, GNB2, RAB3D, FNBP1L, GNB1, EPRS, SPTBN1, GNB3, YBX1, LCP1, SH3GL1, ENO1	1196	26	16881	6.51441	0.000832226	3.46899e-05	0.00100576
GOTERM_MF_DIRECT	GO:0005198~structural molecule activity	41	3.30379	7.08704e-07	COPA, CLTA, KRT6A, FLG2, CLTC, VCL, KRT24, KRT9, COPB2, TUBB, FGA, KRT5, FGB, KRT7, KRT8, UPK1B, KRT1, NEFH, KRT3, TUBA1B, TUBA1C, COL18A1, ROCK2, ANXA1, KRT13, JUP, KRT19, CRCT1, KRT18, EVPL, PSMD13, KRT17, KRT16, LAMA5, FLG, PSMD11, KRT14, KRT78, DSP, CLTCL1, ADD1	1196	247	16881	2.3429	0.000962665	3.85244e-05	0.00116347
GOTERM_MF_DIRECT	GO:0019901~protein kinase binding	54	4.35133	1.12408e-06	HSP90AB1, AP1B1, PGAM1, PTPN23, CLTC, IQGAP1, CDC42, ILK, CCNY, PRKACA, MSN, NSF, KIF13B, CIB1, SYK, PTPRJ, ACTA2, EEF2, PPP1CB, PRKCD, THY1, JUP, RPS18, RAB11FIP2, NME1, HSPB1, PEBP1, MVP, PRKCZ, YWHAZ, SFN, CDC37, SQSTM1, RAC1, GYS1, NEFH, EEF1A1, PTPN6, RAB8A, PDCD10, MAP2K1, EEF1A2, ATP1A1, DPYSL2, RPS6, GCN1, STAT3, VDAC1, RPS6KA3, AP2A2, DUSP3, TOM1L2, CALM2, DNM2	1196	376	16881	2.02709	0.00152646	5.87533e-05	0.00184538
GOTERM_MF_DIRECT	GO:0016491~oxidoreductase activity	35	2.82031	1.55593e-06	HTATIP2, ALDH1L1, GMPR2, SORD, ADH5, ADH1B, ADH6, PRDX1, ALDH1A1, AKR1C3, AKR1C2, GSR, AKR1A1, ALDH1A3, FASN, BDH2, GSTO1, HSD17B4, TSTA3, IMPDH2, GDI1, PTGR1, GDI2, PTGR2, CRYZ, CYB561, ALDH3B1, VAT1, BLVRA, ALDH7A1, AOX1, AKR1B1, ALDH2, HPGD, DCXR	1196	200	16881	2.47005	0.00211228	7.83122e-05	0.00255433
GOTERM_MF_DIRECT	GO:0003774~motor activity	18	1.45044	2.28288e-06	MYL6, MYO5A, ACAA2, MYO6, MYO1C, MYO1B, MYO1E, MYO1D, MYH9, DCTN1, DCTN2, DYNLL2, MYH11, DYNC2H1, MYH14, MYO5B, MYH10, MYO5C	1196	66	16881	3.84942	0.00309762	0.000110795	0.00374772
GOTERM_MF_DIRECT	GO:0005215~transporter activity	34	2.73973	5.37322e-06	SLC5A2, AP1B1, AP1G1, SLC15A2, SLC5A1, ATP5B, TCOF1, STARD10, AQP2, SYPL1, APOD, PACSIN2, AP3D1, AP2M1, SLC12A1, CUBN, SLC25A5, SLC12A3, SLC25A6, CPNE6, CHP1, ABCB1, ATP6V1C1, IPO7, CPNE1, FABP3, SLC5A9, SLC13A2, SLC13A3, FABP1, CPNE3, STEAP2, PDZK1, SLC5A12	1196	202	16881	2.37572	0.00727563	0.000251769	0.00882082
GOTERM_MF_DIRECT	GO:0031489~myosin V binding	9	0.725222	8.40443e-06	RAB8A, RAB3B, RAB3D, RAB14, RAB11B, RAB25, RAB10, RAB27B, RAB27A	1196	17	16881	7.47241	0.0113567	0.00038065	0.0137966
GOTERM_MF_DIRECT	GO:0004029~aldehyde dehydrogenase (NAD) activity	9	0.725222	8.40443e-06	ALDH1A1, ALDH8A1, ALDH6A1, ALDH7A1, ALDH1L1, ALDH1A3, ALDH2, ALDH9A1, ALDH3B1	1196	17	16881	7.47241	0.0113567	0.00038065	0.0137966
GOTERM_MF_DIRECT	GO:0004177~aminopeptidase activity	11	0.886382	8.42638e-06	LAP3, PEPD, ANPEP, LTA4H, ENPEP, NPEPPS, DPP6, CTSH, XPNPEP1, RNPEP, XPNPEP2	1196	27	16881	5.75037	0.0113862	0.000369335	0.0138326
GOTERM_MF_DIRECT	GO:0005544~calcium-dependent phospholipid binding	16	1.28928	8.46193e-06	ANXA1, TC2N, SYT7, ANXA5, ANXA4, ANXA3, ANXA2, ANXA6, ANXA7, ANXA11, SYTL4, CPNE1, ANXA13, SYTL2, CPNE3, SYTL1	1196	58	16881	3.89367	0.0114339	0.000359305	0.013891
GOTERM_MF_DIRECT	GO:0005178~integrin binding	22	1.77276	1.2218e-05	P4HB, TLN1, ACTN4, LYN, FBN1, ACTN1, ITGA3, VTN, EDIL3, ACTN3, CALR, CXADR, ITGB1, SRC, THY1, CD9, ANXA7, LAMA5, ILK, THBS1, FN1, SYK	1196	105	16881	2.95733	0.0164673	0.000503036	0.0200563
GOTERM_MF_DIRECT	GO:0044822~poly(A) RNA binding	118	9.50846	1.57068e-05	CAST, ZC3HAV1, KIAA1324, EIF5A, CCT3, RPLP0, RPN1, RPL12, ACAA2, ALDH6A1, ACTN4, DARS, RAN, ROCK2, HLA-A, EEF2, MYH9, RPS18, PA2G4, KRT18, HUWE1, NME1, SERBP1, EIF2S2, USO1, CSTB, DSP, HSPB1, ADD1, ALDOA, ASS1, STRAP, DIAPH1, PABPC4, STIP1, CALR, PEF1, RPS26, PFN1, HNRNPK, HIST1H4A, RPL4, EEF1A1, P4HB, LGALS3, LGALS1, DDX1, RPS9, CSRP1, RPS6, GCN1, APEH, CCT4, VCP, UBA1, PPIA, PSMC1, SPTBN1, CPNE…	1196	1129	16881	1.47521	0.0211195	0.000627618	0.0257826
GOTERM_MF_DIRECT	GO:0016620~oxidoreductase activity, acting on the aldehyde or oxo group of donors, NAD or NADP as acceptor	9	0.725222	2.29882e-05	ALDH1A1, ALDH8A1, ALDH7A1, ALDH1L1, ALDH1A3, ALDH2, GAPDH, ALDH9A1, ALDH3B1	1196	19	16881	6.68584	0.0307584	0.000892213	0.0377329
GOTERM_MF_DIRECT	GO:0016209~antioxidant activity	9	0.725222	3.59397e-05	APOA4, APOE, ALB, S100A9, PRDX5, FABP1, PRDX2, CAT, PRDX1	1196	20	16881	6.35155	0.0476693	0.00135583	0.0589856
GOTERM_MF_DIRECT	GO:0000146~microfilament motor activity	9	0.725222	3.59397e-05	MYO5A, MYO1C, MYO1B, MYO1E, MYO1D, MYH14, MYH9, MYO5B, MYH10	1196	20	16881	6.35155	0.0476693	0.00135583	0.0589856
GOTERM_MF_DIRECT	GO:0031683~G-protein beta/gamma-subunit complex binding	9	0.725222	3.59397e-05	GNA13, GNA14, GNAO1, GNAI3, GNAI2, GNAQ, GNAI1, GNA11, GNAS	1196	20	16881	6.35155	0.0476693	0.00135583	0.0589856
GOTERM_MF_DIRECT	GO:0001948~glycoprotein binding	16	1.28928	3.69105e-05	HSP90AB1, HSP90AA1, LGALS1, ITGA3, CTSA, LMAN2, CALR, CANX, B2M, AZGP1, ACE2, SERPINA1, DNAJC5, HSPA5, THBS1, LRRK2	1196	65	16881	3.47435	0.0489249	0.00135482	0.0605784
GOTERM_MF_DIRECT	GO:0015078~hydrogen ion transmembrane transporter activity	11	0.886382	4.64994e-05	ATP6V1C1, ATP6V1C2, SLC36A2, ATP6V0A1, ATP6V1B2, ATP6V1B1, ATP6V0D1, ATP6V0A4, ATP6V0D2, MON2, ATP6V1F	1196	32	16881	4.85188	0.0612388	0.00166162	0.0763104
GOTERM_MF_DIRECT	GO:0004198~calcium-dependent cysteine-type endopeptidase activity	9	0.725222	5.44623e-05	SRI, PEF1, CAPN7, CAPNS1, CAPN5, CAPN2, PDCD6, GCA, CAPN1	1196	21	16881	6.04909	0.0713434	0.00189605	0.0893728
GOTERM_MF_DIRECT	GO:0005080~protein kinase C binding	13	1.04754	6.10742e-05	GLRX3, HINT1, PDLIM5, PKN1, SDC4, SRC, RACK1, YWHAG, SQSTM1, ITGAV, HSPB1, DSP, MARCKS	1196	46	16881	3.98889	0.079651	0.00207291	0.100218
GOTERM_MF_DIRECT	GO:0042623~ATPase activity, coupled	7	0.564061	7.91845e-05	MYO1E, CCT8, VPS4B, VPS4A, HSPA1B, NSF, HSPA8	1196	12	16881	8.23349	0.102028	0.00262134	0.129917
GOTERM_MF_DIRECT	GO:0005102~receptor binding	46	3.70669	8.86606e-05	SRI, FRK, C3, DIAPH1, STRAP, PRDX5, GIPC1, HSPA1B, CXADR, AMN, SRC, TAC3, MIF, RACK1, GSTM2, PFN1, FGA, FGB, IDH1, HRG, CAT, HSD17B4, MSN, CSK, YES1, ANGPTL2, DPP4, KNG1, LPL, RAB8B, MYO1C, LYN, ANXA1, HLA-A, EPHX2, HLA-B, SLC9A3R1, SLC9A3R2, PLG, PARK7, GRP, EML2, P2RX4, GLA, NCK1, F2	1196	353	16881	1.83929	0.113519	0.00286482	0.145454
GOTERM_MF_DIRECT	GO:0016887~ATPase activity	29	2.33683	8.94542e-05	ATP1B1, ATP5B, CLU, HSPA1B, DYNC2H1, VPS4B, VPS4A, HSPA5, DYNC1H1, KIF21A, PSMD6, NSF, HSPA8, KIF13B, KIF12, HSP90AA1, ATP6V1H, MYH9, ABCB4, PSMC6, PSMC5, VCP, PSMC3, PSMC2, EIF4A2, PSMC1, ATP5A1, HSPD1, RUVBL1	1196	183	16881	2.23673	0.114474	0.0028233	0.146755
GOTERM_MF_DIRECT	GO:0004180~carboxypeptidase activity	8	0.644641	9.05174e-05	ACE, CPM, CPE, CNDP2, CPQ, PRCP, ACE2, CTSA	1196	17	16881	6.64214	0.115753	0.00279197	0.148498
GOTERM_MF_DIRECT	GO:0004364~glutathione transferase activity	11	0.886382	0.000108854	GSTA1, GSTM2, GSTA3, GSTM3, CLIC3, CLIC4, CLIC6, EEF1G, CLIC1, GSTO1, GSTP1	1196	35	16881	4.436	0.137518	0.00328218	0.178556
GOTERM_MF_DIRECT	GO:0070061~fructose binding	5	0.402901	0.000117919	ALDOA, SLC2A5, PFKL, ALDOB, PFKM	1196	5	16881	14.1145	0.148079	0.00347787	0.193411
GOTERM_MF_DIRECT	GO:0044325~ion channel binding	21	1.69218	0.000119964	HSP90AB1, SRI, HSP90AA1, ACTN4, LYN, DIAPH1, ACTN1, ACTN3, YWHAE, SRC, VDAC1, GPD1L, YWHAH, YWHAQ, CAMK2D, LRRK2, YES1, PHPT1, CALM2, CIB1, AP2M1	1196	113	16881	2.62306	0.150444	0.00346296	0.196763
GOTERM_MF_DIRECT	GO:0044548~S100 protein binding	7	0.564061	0.000138246	S100A6, EZR, ANXA11, S100A11, IQGAP1, AHNAK, ANXA2	1196	13	16881	7.60014	0.171294	0.00390672	0.226717
GOTERM_MF_DIRECT	GO:0030898~actin-dependent ATPase activity	7	0.564061	0.000138246	MYL6, MYO1C, MYO1B, MYO1D, MYH14, MYH9, MYH10	1196	13	16881	7.60014	0.171294	0.00390672	0.226717
GOTERM_MF_DIRECT	GO:0031625~ubiquitin protein ligase binding	39	3.14263	0.000139349	SNX9, YWHAZ, TSG101, TOLLIP, CLU, UCHL1, CCT2, HSPA1B, CALR, CKB, VCL, ACTG1, PRKAR2A, TPI1, TUBB, SQSTM1, PCBP2, RALB, RALA, PRKACA, HSPA5, PRKACB, TUBA1B, HSPA8, UBXN1, TCP1, LYN, SLC25A5, YWHAE, UBE2N, GPI, PA2G4, VCP, PRDX6, UBE2K, OTUB1, UBE2M, DNAJB2, HSPD1	1196	287	16881	1.918	0.172535	0.00385761	0.228523
GOTERM_MF_DIRECT	GO:0019001~guanyl nucleotide binding	6	0.483481	0.00017455	GNAO1, GNAI2, GNAQ, GNAI1, GNA11, GNAS	1196	9	16881	9.4097	0.211193	0.00473345	0.286172
GOTERM_MF_DIRECT	GO:0008553~hydrogen-exporting ATPase activity, phosphorylative mechanism	6	0.483481	0.00017455	ATP6V1C1, ATP6V1C2, ATP6V1E1, ATP6V1G1, ATP6V0D1, ATP6V0D2	1196	9	16881	9.4097	0.211193	0.00473345	0.286172
GOTERM_MF_DIRECT	GO:0008144~drug binding	16	1.28928	0.000242671	HSP90AB1, NAMPT, ATP1B1, PNP, P2RX4, ACE, NME1-NME2, ALB, PYGL, FOLR1, FASN, PPP3CB, FABP1, PPP3CA, AOC1, GSTP1	1196	76	16881	2.97148	0.280953	0.00644637	0.397646
GOTERM_MF_DIRECT	GO:0030234~enzyme regulator activity	8	0.644641	0.000298826	PPP1R7, APOC3, PSMD1, PSMD2, RGN, PSMD3, ATP6V1H, CPN2	1196	20	16881	5.64582	0.3338	0.00778045	0.489453
GOTERM_MF_DIRECT	GO:0004175~endopeptidase activity	13	1.04754	0.00031803	NCSTN, CAPN7, ACE, PSMA6, KLK3, TPP1, PSMD1, PSMD2, CPNE1, ACE2, MME, NAPSA, CTSH	1196	54	16881	3.39795	0.350967	0.0081229	0.52083
GOTERM_MF_DIRECT	GO:0043130~ubiquitin binding	16	1.28928	0.00032663	UBXN1, TOLLIP, TSG101, USP5, NSFL1C, UCHL1, MVB12A, UBE2N, ADRM1, OTUB1, SQSTM1, HSPB1, UCHL3, DYRK2, VPS28, VPS36	1196	78	16881	2.89529	0.358511	0.00818783	0.534878
GOTERM_MF_DIRECT	GO:0036402~proteasome-activating ATPase activity	5	0.402901	0.000333834	PSMC6, PSMC5, PSMC3, PSMC2, PSMC1	1196	6	16881	11.7621	0.364762	0.00821617	0.546644
GOTERM_MF_DIRECT	GO:0005516~calmodulin binding	28	2.25624	0.000372314	MYO5A, CNN3, MARCKSL1, IQGAP2, SYT7, IQGAP1, PPP3CB, CAMK2D, CAMK2B, PPP3CA, MYO5B, MYO5C, MYO6, MYO1C, MYO1B, MYO1E, MYO1D, MYH9, MYH11, CAMK1, SPTBN1, MARCKS, VAMP2, MYH14, UNC13B, ADD1, MYH10, SPTAN1	1196	189	16881	2.09104	0.397139	0.00899623	0.609474
GOTERM_MF_DIRECT	GO:0019899~enzyme binding	42	3.38437	0.000373913	HSPA1B, SRC, RACK1, GSTM2, UGT1A9, GSTM3, PRMT1, APOA1, HSPA2, ATXN10, CRB2, PCBP2, RAC1, PPP3CB, CAT, HSPA5, SCARB2, PPP3CA, YES1, KPNB1, HSPA8, PRKCA, P4HB, DDC, BCR, LYN, YWHAB, COTL1, STAT1, PRKCD, YWHAE, PARK7, TNKS1BP1, PLSCR1, LAMP1, LAMP2, YWHAH, PEBP1, TUBA4A, SNX12, CRK, DNM2	1196	333	16881	1.78021	0.398448	0.0088769	0.612083
GOTERM_MF_DIRECT	GO:0016301~kinase activity	33	2.65915	0.000431301	YWHAZ, MOB1B, STRAP, GNE, FN3K, SRC, CKB, GALK2, PKM, PRKAR2A, PACSIN2, PRKACB, CSK, PRKCA, BCR, TAOK1, TAOK3, PI4KA, PKN2, PCK2, MAPK1, RPS6KA3, RPS6KA1, EPS8, RPS6KA2, MAPK3, PKLR, HGS, GK, LRRK2, PLAU, EPS8L1, CALM2	1196	241	16881	1.9327	0.443598	0.0100571	0.705715
GOTERM_MF_DIRECT	GO:0017137~Rab GTPase binding	22	1.77276	0.00046889	MYO5A, GDI1, RAB8A, KIF3A, MLPH, TBC1D10A, AP1G1, ANXA2, RABGGTA, RAB11FIP5, RAB11FIP2, SGSM3, RAC1, SYTL4, SYTL2, NDRG1, EHD1, SYTL1, UNC13B, RAB11FIP1, NSF, MYO5B	1196	134	16881	2.31731	0.471319	0.0107448	0.766997
GOTERM_MF_DIRECT	GO:0008022~protein C-terminus binding	27	2.17566	0.000473782	ATP1B1, HRAS, STIP1, BCAM, CD2AP, SRC, DAB2, PPP2CA, PPP2CB, VPS4B, VPS4A, AFDN, CSK, VPS36, CIB1, DBNL, MAP2K1, MYO1C, VTA1, BAIAP2, YWHAB, HSPG2, PFKM, SLC9A3R2, EML2, YWHAQ, IFT52	1196	182	16881	2.09392	0.474824	0.0106763	0.77497
GOTERM_MF_DIRECT	GO:0051087~chaperone binding	16	1.28928	0.000498874	CLU, ATP1A1, STIP1, HLA-B, CALR, SOD1, CDC37, ST13, FGB, ALB, DNAJB2, CTSC, HSPA5, DNAJB1, HSPD1, AHSA1	1196	81	16881	2.78806	0.492439	0.0110555	0.815856
GOTERM_MF_DIRECT	GO:0023026~MHC class II protein complex binding	7	0.564061	0.000536291	HSP90AB1, PKM, ATP1B1, HSP90AA1, ANXA11, YWHAE, HSPA8	1196	16	16881	6.17511	0.517616	0.0116894	0.876794
GOTERM_MF_DIRECT	GO:0016597~amino acid binding	8	0.644641	0.00058001	DDC, SHMT1, ASS1, AARS, DPYS, PAH, DDAH2, DDAH1	1196	22	16881	5.13256	0.545457	0.0124373	0.947953
GOTERM_MF_DIRECT	GO:0005546~phosphatidylinositol-4,5-bisphosphate binding	13	1.04754	0.000636067	PFN1, PFN2, TWF1, MYO1B, HIP1R, RAB35, KRIT1, VIL1, SCIN, SYTL2, SYT7, ANXA2, EXOC1	1196	58	16881	3.16361	0.578818	0.0134199	1.03912
GOTERM_MF_DIRECT	GO:0002020~protease binding	18	1.45044	0.00069055	SRI, FLOT1, CST3, ITGA3, ITGB1, ANXA2, MBP, ADRM1, LRP1, SERPINB6, SERPINF2, ITGAV, SERPINA5, SERPINC1, CSTB, SERPINA1, DPP4, FN1	1196	101	16881	2.51546	0.608896	0.014339	1.12766
GOTERM_MF_DIRECT	GO:0004032~alditol:NADP+ 1-oxidoreductase activity	5	0.402901	0.000735186	AKR1C3, AKR1C2, AKR1A1, AKR1B1, AKR7A2	1196	7	16881	10.0818	0.631931	0.0150296	1.20013
GOTERM_MF_DIRECT	GO:0030165~PDZ domain binding	16	1.28928	0.000957538	TBC1D10A, SLC22A12, SLC9A3, BAIAP2, GIPC1, ARHGAP29, GNG12, CXADR, SLC9A3R1, EXOC4, TGFBR3, PDZK1, GNG5, CRIM1, NSF, PLEKHA1	1196	86	16881	2.62596	0.72799	0.019244	1.56043
GOTERM_MF_DIRECT	GO:0030742~GTP-dependent protein binding	8	0.644641	0.0010388	CDC42, RAB3B, RAB5B, RAB3D, AP1G1, RAC1, UNC13B, AP3B1	1196	24	16881	4.70485	0.756458	0.0205573	1.69181
GOTERM_MF_DIRECT	GO:0070573~metallodipeptidase activity	5	0.402901	0.00138798	ACE, ACY1, CNDP2, CPQ, DPEP1	1196	8	16881	8.82159	0.848561	0.0269853	2.25442
GOTERM_MF_DIRECT	GO:0004866~endopeptidase inhibitor activity	10	0.805802	0.0015999	CAST, RENBP, C4B_2, C3, SERPINF2, CST3, ITIH4, UCHL5, CSTB, USP14	1196	40	16881	3.52864	0.886506	0.0306076	2.5944
GOTERM_MF_DIRECT	GO:0048365~Rac GTPase binding	10	0.805802	0.0015999	RAB7A, EPS8, CYFIP1, PKN1, IQGAP2, DOCK7, SOD1, IQGAP1, NCKAP1, ARHGDIB	1196	40	16881	3.52864	0.886506	0.0306076	2.5944
GOTERM_MF_DIRECT	GO:0016791~phosphatase activity	10	0.805802	0.0015999	ALPL, PTPRJ, DUSP3, PPP1CA, EPHX2, CTDSP1, ATP1A1, PTPRO, PPP1CB, ACPP	1196	40	16881	3.52864	0.886506	0.0306076	2.5944
GOTERM_MF_DIRECT	GO:0008017~microtubule binding	28	2.25624	0.00163616	CNN3, S100A9, HOOK1, FNTA, EZR, NEFH, NDRG1, PAFAH1B1, KIF21A, GAPDH, KIF13B, KIF12, KIF3B, KIF3A, KIF5B, CRYAB, KIF5C, FTCD, CHP1, DPYSL2, DCTN1, ARL3, EML2, KRIT1, LRRK2, SPAST, PPP5C, DNM2	1196	208	16881	1.90004	0.891972	0.0308571	2.65247
GOTERM_MF_DIRECT	GO:0008092~cytoskeletal protein binding	11	0.886382	0.00167253	ALDOA, DYNLL2, PACSIN2, ALDOC, ALDOB, FABP3, KRT2, CAPN2, FLNC, TPM1, ANXA2	1196	48	16881	3.23458	0.89719	0.0311015	2.71067
GOTERM_MF_DIRECT	GO:0043531~ADP binding	9	0.725222	0.00173432	PKM, GCLC, MYO6, VCP, GLUD1, ATP1A1, MYH9, MYH10, PPP5C	1196	33	16881	3.84942	0.905484	0.0317983	2.80947
GOTERM_MF_DIRECT	GO:0051117~ATPase binding	14	1.12812	0.00190966	UBXN1, ATP1B1, CHMP4A, ALDOB, NSFL1C, RDX, ATP6V1G1, EZR, ATP6V1E1, RALB, RALA, ATP6V0A1, DNAJB1, ATP6V0A4	1196	74	16881	2.67032	0.925556	0.0344952	3.08935
GOTERM_MF_DIRECT	GO:0035091~phosphatidylinositol binding	15	1.2087	0.00244908	SNX9, SNX6, SNX5, HIP1R, MYO1E, PITPNA, SNX2, SNX1, MITD1, HS1BP3, MTM1, SH3YL1, AIDA, WDR35, SNX12	1196	85	16881	2.4908	0.964292	0.0434592	3.94563
GOTERM_MF_DIRECT	GO:0042277~peptide binding	12	0.966962	0.00256279	CLTA, PPIA, TPP1, RPLP0, MME, ANPEP, LTA4H, ENPEP, NPEPPS, CALR, PCSK5, RNPEP	1196	59	16881	2.87076	0.969417	0.0448487	4.12521
GOTERM_MF_DIRECT	GO:0017048~Rho GTPase binding	8	0.644641	0.00277051	INF2, PFN1, KIF3B, ROCK2, DIAPH1, IQGAP2, LRRK2, CDC42BPB	1196	28	16881	4.03273	0.976956	0.0477861	4.45247
GOTERM_MF_DIRECT	GO:0004697~protein kinase C activity	6	0.483481	0.0029054	PRKCA, PRKCZ, PRKCI, PKN2, PKN1, PRKCD	1196	15	16881	5.64582	0.980826	0.0494311	4.66442
GOTERM_MF_DIRECT	GO:0004033~aldo-keto reductase (NADP) activity	6	0.483481	0.0029054	AKR1C3, AKR1A1, AKR1B1, AKR7A2, AKR7A3, SPR	1196	15	16881	5.64582	0.980826	0.0494311	4.66442
GOTERM_MF_DIRECT	GO:0030276~clathrin binding	11	0.886382	0.00312831	AP2B1, TOM1L2, HIP1R, SYTL4, TOM1, SYTL2, TC2N, SYT7, LRRK2, SYTL1, CLINT1	1196	52	16881	2.98577	0.98585	0.0524724	5.01372
GOTERM_MF_DIRECT	GO:0001618~virus receptor activity	13	1.04754	0.00346752	CR1, DAG1, ITGB5, ANPEP, HSPA1B, CXADR, ITGB1, LAMP1, CD55, ITGAV, ACE2, SCARB2, DPP4	1196	70	16881	2.62127	0.99109	0.0572997	5.54296
GOTERM_MF_DIRECT	GO:0001786~phosphatidylserine binding	9	0.725222	0.00374884	CPNE6, SCIN, CPNE1, ANXA13, SYTL2, PLCD1, SYT7, THBS1, HSPA8	1196	37	16881	3.43327	0.993929	0.0610709	5.97975
GOTERM_MF_DIRECT	GO:0004721~phosphoprotein phosphatase activity	10	0.805802	0.00377121	MTM1, PPP6C, PPP1CA, PPP2CA, PPP2CB, PPP3CB, PPP3CA, PPP1CB, PHPT1, PPP5C	1196	45	16881	3.13657	0.994112	0.0606988	6.01441
GOTERM_MF_DIRECT	GO:0050839~cell adhesion molecule binding	12	0.966962	0.00383385	JUP, PTPN6, EZR, FGA, CPE, FGB, CDHR2, DSP, CDHR5, MSN, CXADR, ITGB1	1196	62	16881	2.73185	0.994594	0.0609571	6.11138
GOTERM_MF_DIRECT	GO:0008233~peptidase activity	15	1.2087	0.00419496	MASP2, NAPSA, PARK7, PSMB5, FOLH1, TPP1, SERPINA5, PSMC2, UCHL3, FGL2, LTA4H, PGA5, CTSB, CTSH, PCSK5	1196	90	16881	2.35242	0.996697	0.06575	6.66856
GOTERM_MF_DIRECT	GO:0009055~electron carrier activity	15	1.2087	0.00419496	GLRX3, ACADM, QDPR, ADH5, UGDH, GSR, AKR1A1, AKR1B1, AOX1, PHGDH, AKR7A2, ALDH2, AKR7A3, TSTA3, GLRX	1196	90	16881	2.35242	0.996697	0.06575	6.66856
GOTERM_MF_DIRECT	GO:0031210~phosphatidylcholine binding	7	0.564061	0.00440679	CHMP2A, APOA4, APOA2, APOA1, CHMP3, SERPINA5, PITPNA	1196	23	16881	4.29573	0.997526	0.0681772	6.99397
GOTERM_MF_DIRECT	GO:0070006~metalloaminopeptidase activity	7	0.564061	0.00440679	ANPEP, LTA4H, ENPEP, NPEPPS, XPNPEP1, RNPEP, XPNPEP2	1196	23	16881	4.29573	0.997526	0.0681772	6.99397
GOTERM_MF_DIRECT	GO:0005154~epidermal growth factor receptor binding	8	0.644641	0.0051092	PLSCR1, ARF4, EFEMP1, SNX2, SNX1, YES1, EGF, VAV2	1196	31	16881	3.64246	0.999052	0.0777549	8.06537
GOTERM_MF_DIRECT	GO:0016616~oxidoreductase activity, acting on the CH-OH group of donors, NAD or NADP as acceptor	6	0.483481	0.00531677	LDHB, LDHA, UEVLD, UGDH, GRHPR, MDH1	1196	17	16881	4.98161	0.999286	0.0799003	8.37976
GOTERM_MF_DIRECT	GO:0004859~phospholipase inhibitor activity	5	0.402901	0.00550889	ANXA1, ANXA5, ANXA4, ANXA3, ANXA2	1196	11	16881	6.4157	0.999451	0.0817723	8.66983
GOTERM_MF_DIRECT	GO:0051920~peroxiredoxin activity	4	0.322321	0.00601573	PRDX6, PRDX5, PRDX1, PARK7	1196	6	16881	9.4097	0.999725	0.0880185	9.43099
GOTERM_MF_DIRECT	GO:0060228~phosphatidylcholine-sterol O-acyltransferase activator activity	4	0.322321	0.00601573	APOA4, APOA2, APOA1, APOE	1196	6	16881	9.4097	0.999725	0.0880185	9.43099
GOTERM_MF_DIRECT	GO:0019900~kinase binding	13	1.04754	0.00615515	HSP90AB1, LDHB, MOB1B, LDHA, PFKL, TOLLIP, CHP1, PFKM, PRKCD, CDC37, PARK7, SRC, CAB39	1196	75	16881	2.44652	0.999773	0.0890161	9.63932
GOTERM_MF_DIRECT	GO:0004674~protein serine/threonine kinase activity	41	3.30379	0.00645631	PRKCZ, STK10, PRKG2, SLK, SQSTM1, PAK4, ILK, CAMK2D, CAMK2B, PRKACA, CAB39, DYRK2, PRKACB, STK38L, SYK, PRKCA, BCR, CSNK1G1, MAP2K1, ROCK1, TAOK1, ROCK2, STK24, TAOK3, PRKCI, PKN2, PKN1, OXSR1, PRKCD, MAPK1, RPS6KA3, NME1-NME2, RPS6KA1, RPS6KA2, GSK3A, MAPK3, CAMK1, CPNE3, LRRK2, CDC42BPB, KALRN	1196	376	16881	1.53909	0.99985	0.0922003	10.0878
GOTERM_MF_DIRECT	GO:0043236~laminin binding	7	0.564061	0.00684754	LGALS3, LGALS1, BCAM, ITGA3, AGRN, THBS1, ITGB1	1196	25	16881	3.95207	0.999912	0.0965169	10.6673
GOTERM_MF_DIRECT	GO:0017075~syntaxin-1 binding	6	0.483481	0.00693876	STXBP2, STXBP3, VAMP3, VAMP2, LRRK2, NSF	1196	18	16881	4.70485	0.999922	0.0967436	10.8019
GOTERM_MF_DIRECT	GO:0004867~serine-type endopeptidase inhibitor activity	15	1.2087	0.00820785	SERPING1, AMBP, SERPINF1, SERPINB6, SERPINF2, SERPINA5, SERPINA4, COL6A3, ITIH4, SERPINC1, SERPINB1, PEBP1, HRG, SERPINA1, CRIM1	1196	97	16881	2.18266	0.999986	0.112329	12.6549
GOTERM_MF_DIRECT	GO:0008307~structural constituent of muscle	9	0.725222	0.0083787	MYL6, KRT19, ANKRD2, DAG1, MYH11, ACTN3, TPM1, PLEC, TPM3	1196	42	16881	3.02455	0.999989	0.113403	12.9016
GOTERM_MF_DIRECT	GO:0051219~phosphoprotein binding	8	0.644641	0.00868612	LYN, FKBP4, YWHAB, DPYS, PAFAH1B1, SFN, YWHAE, SRC	1196	34	16881	3.32107	0.999993	0.116178	13.3439
GOTERM_MF_DIRECT	GO:0031406~carboxylic acid binding	4	0.322321	0.00997613	AKR1C2, GOT1, GRHPR, PCK1	1196	7	16881	8.06546	0.999999	0.131051	15.1767
GOTERM_MF_DIRECT	GO:0001758~retinal dehydrogenase activity	4	0.322321	0.00997613	AKR1C3, ALDH1A1, ALDH8A1, ALDH1A3	1196	7	16881	8.06546	0.999999	0.131051	15.1767
GOTERM_MF_DIRECT	GO:0050661~NADP binding	8	0.644641	0.0102097	GSR, G6PD, FMO1, IDH1, SPR, CAT, GAPDH, CRYM	1196	35	16881	3.22618	0.999999	0.132647	15.5047
GOTERM_MF_DIRECT	GO:0008239~dipeptidyl-peptidase activity	5	0.402901	0.0106506	DPP3, PRCP, DPP6, DPEP1, DPP4	1196	13	16881	5.42867	1	0.136695	16.1204
GOTERM_MF_DIRECT	GO:0016805~dipeptidase activity	5	0.402901	0.0106506	FOLH1, CNDP2, SCRN1, SCRN2, DPEP1	1196	13	16881	5.42867	1	0.136695	16.1204
GOTERM_MF_DIRECT	GO:0019903~protein phosphatase binding	11	0.886382	0.0125205	RACK1, JUP, HSP90B1, HSP90AA1, VCP, PPP6R3, CSK, IQGAP1, STAT3, MVP, AP3B1	1196	63	16881	2.46444	1	0.15737	18.6855
GOTERM_MF_DIRECT	GO:0019902~phosphatase binding	9	0.725222	0.0126914	MAPK1, SH3YL1, MAPK3, SYTL2, CTSC, SLC9A3R1, SLC9A3R2, SYK, SH3GL1	1196	45	16881	2.82291	1	0.157904	18.9162
GOTERM_MF_DIRECT	GO:0017025~TBP-class protein binding	6	0.483481	0.0138098	PSMC6, PSMC5, PSMC3, PSMC2, PSMC1, CAND1	1196	21	16881	4.03273	1	0.169127	20.4111
GOTERM_MF_DIRECT	GO:0016853~isomerase activity	6	0.483481	0.0138098	P4HB, GALM, PDIA3, TSTA3, HSD17B4, PBLD	1196	21	16881	4.03273	1	0.169127	20.4111
GOTERM_MF_DIRECT	GO:0004602~glutathione peroxidase activity	6	0.483481	0.0138098	GSTA1, GSTM2, GPX1, PRDX6, GPX4, GSTP1	1196	21	16881	4.03273	1	0.169127	20.4111
GOTERM_MF_DIRECT	GO:0044183~protein binding involved in protein folding	5	0.402901	0.0140885	CCT2, HSPA1B, CCT3, CCT6A, CALR	1196	14	16881	5.04091	1	0.170729	20.7795
GOTERM_MF_DIRECT	GO:0004185~serine-type carboxypeptidase activity	5	0.402901	0.0140885	CPM, CPE, PRCP, CTSA, CPVL	1196	14	16881	5.04091	1	0.170729	20.7795
GOTERM_MF_DIRECT	GO:0030955~potassium ion binding	5	0.402901	0.0140885	PKM, ATP1B1, PDXK, PKLR, ATP1A1	1196	14	16881	5.04091	1	0.170729	20.7795
GOTERM_MF_DIRECT	GO:0042043~neurexin family protein binding	5	0.402901	0.0140885	CEL, CPE, SYTL4, SYTL2, SYTL1	1196	14	16881	5.04091	1	0.170729	20.7795
GOTERM_MF_DIRECT	GO:0034236~protein kinase A catalytic subunit binding	5	0.402901	0.0140885	PRKAR2A, EZR, GSK3A, RAB13, CSK	1196	14	16881	5.04091	1	0.170729	20.7795
GOTERM_MF_DIRECT	GO:0032794~GTPase activating protein binding	5	0.402901	0.0140885	TUBB, GNAO1, GNAI3, GNAI1, PLCD1	1196	14	16881	5.04091	1	0.170729	20.7795
GOTERM_MF_DIRECT	GO:0008242~omega peptidase activity	3	0.241741	0.014314	APEH, UCHL1, GGH	1196	3	16881	14.1145	1	0.171714	21.0764
GOTERM_MF_DIRECT	GO:0008238~exopeptidase activity	3	0.241741	0.014314	ACE, GGH, MME	1196	3	16881	14.1145	1	0.171714	21.0764
GOTERM_MF_DIRECT	GO:0004013~adenosylhomocysteinase activity	3	0.241741	0.014314	AHCY, AHCYL1, AHCYL2	1196	3	16881	14.1145	1	0.171714	21.0764
GOTERM_MF_DIRECT	GO:0003872~6-phosphofructokinase activity	3	0.241741	0.014314	PFKL, PFKP, PFKM	1196	3	16881	14.1145	1	0.171714	21.0764
GOTERM_MF_DIRECT	GO:0035410~dihydrotestosterone 17-beta-dehydrogenase activity	3	0.241741	0.014314	AKR1C3, AKR7A2, HSD17B4	1196	3	16881	14.1145	1	0.171714	21.0764
GOTERM_MF_DIRECT	GO:0004332~fructose-bisphosphate aldolase activity	3	0.241741	0.014314	ALDOA, ALDOC, ALDOB	1196	3	16881	14.1145	1	0.171714	21.0764
GOTERM_MF_DIRECT	GO:0008426~protein kinase C inhibitor activity	3	0.241741	0.014314	YWHAG, HSPB1, SFN	1196	3	16881	14.1145	1	0.171714	21.0764
GOTERM_MF_DIRECT	GO:0070653~high-density lipoprotein particle receptor binding	3	0.241741	0.014314	APOA2, APOA1, APOC3	1196	3	16881	14.1145	1	0.171714	21.0764
GOTERM_MF_DIRECT	GO:0046977~TAP binding	3	0.241741	0.014314	HLA-A, HLA-C, HLA-B	1196	3	16881	14.1145	1	0.171714	21.0764
GOTERM_MF_DIRECT	GO:0008135~translation factor activity, RNA binding	7	0.564061	0.0144258	EIF4G1, EEF1A2, EIF2S2, EIF4A1, EIF2S3, EEF1D, GCN1	1196	29	16881	3.40696	1	0.171445	21.2233
GOTERM_MF_DIRECT	GO:0016655~oxidoreductase activity, acting on NAD(P)H, quinone or similar compound as acceptor	4	0.322321	0.015129	AKR1C3, AKR1C2, CBR1, DCXR	1196	8	16881	7.05727	1	0.177534	22.141
GOTERM_MF_DIRECT	GO:0017022~myosin binding	6	0.483481	0.0168535	MLPH, KIRREL, NPHS1, RHOA, RALA, GIPC1	1196	22	16881	3.84942	1	0.194167	24.3491
GOTERM_MF_DIRECT	GO:0004553~hydrolase activity, hydrolyzing O-glycosyl compounds	7	0.564061	0.0169803	GBE1, GANAB, GLA, GNE, NAGA, MGAM, GAA	1196	30	16881	3.29339	1	0.193865	24.5091
GOTERM_MF_DIRECT	GO:0005543~phospholipid binding	13	1.04754	0.017717	APOA2, APOA1, APOE, APOC3, NSFL1C, ANXA1, SYTL4, PRKCI, SPTBN1, FABP1, VAMP2, ANXA5, MYOF	1196	86	16881	2.13359	1	0.199784	25.4326
GOTERM_MF_DIRECT	GO:0070402~NADPH binding	5	0.402901	0.0181551	FASN, QDPR, CBR3, GRHPR, CRYZ	1196	15	16881	4.70485	1	0.202569	25.9767
GOTERM_MF_DIRECT	GO:0019905~syntaxin binding	12	0.966962	0.0192471	STX7, NAPG, SYTL4, SYTL2, NAPA, STXBP3, TC2N, SYT7, SNAP23, VAMP2, STXBP4, SYTL1	1196	77	16881	2.19967	1	0.211753	27.3167
GOTERM_MF_DIRECT	GO:0045296~cadherin binding	6	0.483481	0.0203109	PROM1, JUP, P2RX4, OLFM4, NDRG1, VCL	1196	23	16881	3.68206	1	0.220411	28.6002
GOTERM_MF_DIRECT	GO:0050431~transforming growth factor beta binding	5	0.402901	0.0228794	VASN, LTBP3, ITGAV, TGFBR3, THBS1	1196	16	16881	4.4108	1	0.242974	31.612
GOTERM_MF_DIRECT	GO:0003777~microtubule motor activity	12	0.966962	0.0249333	KIF12, KIF3B, KIF3A, KIF5B, KIF5C, DYNC2H1, KLC4, KLC2, KIF21A, DYNC1H1, DYNC1I2, KIF13B	1196	80	16881	2.11718	1	0.259922	33.9341
GOTERM_MF_DIRECT	GO:0031072~heat shock protein binding	8	0.644641	0.0266948	HSP90AB1, FKBP4, HSPA1B, LMAN2, EEF1D, CDC37, HSPA8, PPP5C	1196	42	16881	2.68849	1	0.273669	35.8664
GOTERM_MF_DIRECT	GO:0003725~double-stranded RNA binding	10	0.805802	0.0269375	HSP90AB1, EIF4A1, DDX1, SLC3A2, ACTN1, HSPD1, MSN, CLTC, TUBA1B, TUBB4B	1196	61	16881	2.31386	1	0.273789	36.1284
GOTERM_MF_DIRECT	GO:0008237~metallopeptidase activity	12	0.966962	0.0270746	DPP3, ACE, ACY1, CNDP2, ACE2, MME, ANPEP, LTA4H, ENPEP, NPEPPS, RNPEP, DPEP1	1196	81	16881	2.09104	1	0.272992	36.2761
GOTERM_MF_DIRECT	GO:0032564~dATP binding	3	0.241741	0.0272874	ST13, HSP90AB1, HSP90AA1	1196	4	16881	10.5859	1	0.272859	36.5044
GOTERM_MF_DIRECT	GO:0019834~phospholipase A2 inhibitor activity	3	0.241741	0.0272874	ANXA1, ANXA3, ANXA2	1196	4	16881	10.5859	1	0.272859	36.5044
GOTERM_MF_DIRECT	GO:0070053~thrombospondin receptor activity	3	0.241741	0.0272874	CD47, F2, SDC4	1196	4	16881	10.5859	1	0.272859	36.5044
GOTERM_MF_DIRECT	GO:0051990~(R)-2-hydroxyglutarate dehydrogenase activity	3	0.241741	0.0272874	AKR7A2, IDH1, HSD17B4	1196	4	16881	10.5859	1	0.272859	36.5044
GOTERM_MF_DIRECT	GO:0004301~epoxide hydrolase activity	3	0.241741	0.0272874	EPHX2, LTA4H, RNPEP	1196	4	16881	10.5859	1	0.272859	36.5044
GOTERM_MF_DIRECT	GO:0051022~Rho GDP-dissociation inhibitor binding	3	0.241741	0.0272874	CDC42, HSP90AA1, RAC1	1196	4	16881	10.5859	1	0.272859	36.5044
GOTERM_MF_DIRECT	GO:0031821~G-protein coupled serotonin receptor binding	3	0.241741	0.0272874	GNAO1, GNAI3, GNAI1	1196	4	16881	10.5859	1	0.272859	36.5044
GOTERM_MF_DIRECT	GO:0033192~calmodulin-dependent protein phosphatase activity	3	0.241741	0.0272874	PPP3CB, PPM1A, PPP3CA	1196	4	16881	10.5859	1	0.272859	36.5044
GOTERM_MF_DIRECT	GO:0004614~phosphoglucomutase activity	3	0.241741	0.0272874	PGM2, PGM3, PGM1	1196	4	16881	10.5859	1	0.272859	36.5044
GOTERM_MF_DIRECT	GO:0005391~sodium:potassium-exchanging ATPase activity	4	0.322321	0.0291437	ATP1B1, ATP4A, ATP1A1, ATP12A	1196	10	16881	5.64582	1	0.286642	38.4647
GOTERM_MF_DIRECT	GO:0035615~clathrin adaptor activity	4	0.322321	0.0291437	AP2A2, DAB2, AP2B1, AP2M1	1196	10	16881	5.64582	1	0.286642	38.4647
GOTERM_MF_DIRECT	GO:0046790~virion binding	4	0.322321	0.0291437	HSP90B1, APCS, TSG101, PPIA	1196	10	16881	5.64582	1	0.286642	38.4647
GOTERM_MF_DIRECT	GO:0017166~vinculin binding	4	0.322321	0.0291437	TLN1, DAG1, ACTN1, RTCB	1196	10	16881	5.64582	1	0.286642	38.4647
GOTERM_MF_DIRECT	GO:0016208~AMP binding	4	0.322321	0.0291437	PYGL, FBP1, ACSS2, APRT	1196	10	16881	5.64582	1	0.286642	38.4647
GOTERM_MF_DIRECT	GO:0008565~protein transporter activity	11	0.886382	0.0297309	AP2A2, AP2B1, AP1B1, AP1G1, IPO7, USO1, RAP1A, AP3D1, VPS35, KPNB1, TNPO1	1196	72	16881	2.15639	1	0.289516	39.0729
GOTERM_MF_DIRECT	GO:0008236~serine-type peptidase activity	10	0.805802	0.0324533	PRSS8, PREP, TMPRSS2, KLK3, TPP1, PRCP, CFD, DPP6, PLG, DPP4	1196	63	16881	2.2404	1	0.30964	41.8195
GOTERM_MF_DIRECT	GO:0034987~immunoglobulin receptor binding	6	0.483481	0.0333391	IGHG1, IGHG2, IGHA1, IGHA2, IGKC, IGLC3	1196	26	16881	3.2572	1	0.314569	42.6878
GOTERM_MF_DIRECT	GO:0019887~protein kinase regulator activity	4	0.322321	0.0380067	HSP90AB1, RAC2, GCN1, CDC37	1196	11	16881	5.13256	1	0.348264	47.0658
GOTERM_MF_DIRECT	GO:0043295~glutathione binding	4	0.322321	0.0380067	GSTM2, GSTM3, LANCL1, GSTP1	1196	11	16881	5.13256	1	0.348264	47.0658
GOTERM_MF_DIRECT	GO:0005536~glucose binding	4	0.322321	0.0380067	G6PD, PYGL, GYS1, UGP2	1196	11	16881	5.13256	1	0.348264	47.0658
GOTERM_MF_DIRECT	GO:0004252~serine-type endopeptidase activity	27	2.17566	0.0386662	IGHG1, IGHG2, PREP, C4B_2, C3, MASP2, PRSS8, TPP1, PROZ, CFI, IGKC, CFD, PCSK5, DPP4, F11, TMPRSS2, KLK3, PLG, APEH, F2, C1RL, CTSD, CTSC, CTSB, CTSH, PLAU, IGLC3	1196	255	16881	1.49448	1	0.350907	47.6583
GOTERM_MF_DIRECT	GO:0042288~MHC class I protein binding	5	0.402901	0.041183	TUBB, VCP, ATP5B, ATP5A1, TUBB4B	1196	19	16881	3.71435	1	0.366961	49.8632
GOTERM_MF_DIRECT	GO:0016788~hydrolase activity, acting on ester bonds	5	0.402901	0.041183	PTER, CEL, C11ORF54, ESD, NT5E	1196	19	16881	3.71435	1	0.366961	49.8632
GOTERM_MF_DIRECT	GO:0005504~fatty acid binding	5	0.402901	0.041183	NME1-NME2, ALB, ADH5, FABP1, ARHGDIA	1196	19	16881	3.71435	1	0.366961	49.8632
GOTERM_MF_DIRECT	GO:0000149~SNARE binding	8	0.644641	0.0415552	STX7, STX3, NAPA, VAMP3, VAMP2, LRRK2, TNFAIP2, NSF	1196	46	16881	2.4547	1	0.367314	50.1818
GOTERM_MF_DIRECT	GO:0008379~thioredoxin peroxidase activity	3	0.241741	0.0433624	PRDX5, PRDX2, PRDX1	1196	5	16881	8.46873	1	0.377725	51.7017
GOTERM_MF_DIRECT	GO:0016820~hydrolase activity, acting on acid anhydrides, catalyzing transmembrane movement of substances	3	0.241741	0.0433624	ATP5B, ATP6V1B2, ATP6V1B1	1196	5	16881	8.46873	1	0.377725	51.7017
GOTERM_MF_DIRECT	GO:0016868~intramolecular transferase activity, phosphotransferases	3	0.241741	0.0433624	PGM2, PGM3, PGM1	1196	5	16881	8.46873	1	0.377725	51.7017
GOTERM_MF_DIRECT	GO:0030911~TPR domain binding	3	0.241741	0.0433624	HSP90AB1, HSP90AA1, RAB8B	1196	5	16881	8.46873	1	0.377725	51.7017
GOTERM_MF_DIRECT	GO:0016019~peptidoglycan receptor activity	3	0.241741	0.0433624	PGLYRP2, PGLYRP1, CD14	1196	5	16881	8.46873	1	0.377725	51.7017
GOTERM_MF_DIRECT	GO:0030674~protein binding, bridging	11	0.886382	0.0444374	ST13, PSMC6, EVPL, FGA, FGB, FKBP4, NCK1, ANXA1, NEFH, DSP, TJP2	1196	77	16881	2.01636	1	0.382826	52.585
GOTERM_MF_DIRECT	GO:0008235~metalloexopeptidase activity	4	0.322321	0.0480739	LAP3, ZMPSTE24, RNPEP, DPEP1	1196	12	16881	4.70485	1	0.404903	55.462
GOTERM_MF_DIRECT	GO:0015643~toxic substance binding	4	0.322321	0.0480739	ASS1, ALB, DSG1, EPHX2	1196	12	16881	4.70485	1	0.404903	55.462
GOTERM_MF_DIRECT	GO:0004550~nucleoside diphosphate kinase activity	5	0.402901	0.0486891	NME1-NME2, NME1, AK4, CMPK1, PCK1	1196	20	16881	3.52864	1	0.406547	55.9322
GOTERM_MF_DIRECT	GO:0030506~ankyrin binding	5	0.402901	0.0486891	TNKS1BP1, SPTBN1, ATP1A1, FLNC, PLEC	1196	20	16881	3.52864	1	0.406547	55.9322

## Sheet: KEGG
Category	Term	Count	%	PValue	Genes	List Total	Pop Hits	Pop Total	Fold Enrichment	Bonferroni	Benjamini	FDR		Category	Term	%
KEGG_PATHWAY	hsa04144:Endocytosis	78	6.28525	5.31721e-20	CLTA, HRAS, CHMP3, CHMP4C, RAB5B, CHMP4B, TSG101, RAB5C, CHMP5, CHMP4A, CAPZA2, CHMP6, CAPZA1, VPS37D, CLTC, MVB12A, CDC42, AP2B1, DAB2, RHOA, VPS4B, VPS4A, STAM, ITCH, KIF5B, KIF5C, HLA-A, PRKCI, HLA-C, HLA-B, ARPC1A, RAB11FIP5, ARPC1B, RAB11FIP2, ARPC5L, RAB5A, PDCD6IP, RAB10, SNX12, RAB11FIP1, SH3GL2, SH3GL1, CHMP2A, PRKCZ, RAB7A, SNX6, SNX5, STAM2, SNX2, SNX1, ARF6, ARF5, HSPA1B, CAPZB, SRC, …	740	241	6879	3.00865	1.43033e-17	1.43033e-17	6.98712e-17		KEGG_PATHWAY	hsa05110:Vibrio cholerae infection	7.58949	2.57344e-08	-0.880212
KEGG_PATHWAY	hsa01130:Biosynthesis of antibiotics	70	5.64061	1.67769e-18	LDHB, LDHA, PGD, PGAM1, LSS, ACSS2, CMBL, PKM, GOT1, FNTA, RGN, CAT, BPNT1, ACAA2, ACADM, PFKL, ACO1, FBP1, PFKP, PFKM, PGM2, PGM3, ALDH7A1, PGLS, G6PD, NME1, PGM1, PKLR, MVK, PCYOX1, ALDH9A1, UGP2, MDH1, ACAA1, ALDOA, ASS1, ALDOC, ALDOB, ADH5, ACAT2, PFAS, TPI1, GALM, AKR1A1, ATIC, ENO2, IDH2, IDH1, ZMPSTE24, PAPSS2, GAPDH, ENO1, FH, SHMT1, ACY1, TKT, ACLY, UAP1L1, AK4, PCK2, PCK1, GART, GPI, NM…	740	212	6879	3.06942	4.51298e-16	2.25649e-16	2.20458e-15		KEGG_PATHWAY	hsa05130:Pathogenic Escherichia coli infection	8.56999	2.69161e-09	-0.93298
KEGG_PATHWAY	hsa00010:Glycolysis / Gluconeogenesis	33	2.65915	1.79972e-14	ALDOA, LDHB, LDHA, ALDOC, ALDOB, ADH5, PGAM1, ADH1B, ADH6, ACSS2, PKM, TPI1, GALM, AKR1A1, ALDH1A3, ENO2, GAPDH, ENO1, PFKL, PFKP, FBP1, PFKM, PCK2, ALDH3B1, PCK1, PGM2, GPI, ALDH7A1, PGM1, PKLR, ALDH2, PGK1, ALDH9A1	740	67	6879	4.5786	4.83813e-12	1.61271e-12	2.36366e-11		KEGG_PATHWAY	hsa04721:Synaptic vesicle cycle	8.73364	1.84654e-09	-0.941195
KEGG_PATHWAY	hsa01200:Carbon metabolism	39	3.14263	4.05773e-11	ALDOA, ALDOC, GLUD1, ALDOB, PGD, ADH5, PGAM1, ESD, ACAT2, ACSS2, PKM, TPI1, GOT1, TKFC, IDH2, ENO2, RGN, IDH1, CAT, GAPDH, FH, ENO1, ALDH6A1, SHMT1, ACADM, PFKL, ACO1, PFKP, FBP1, TKT, PFKM, GPI, PGLS, G6PD, PKLR, PHGDH, PSAT1, PGK1, MDH1	740	113	6879	3.20834	1.09153e-08	2.72882e-09	5.33209e-08		KEGG_PATHWAY	hsa01100:Metabolic pathways	9.53229	2.93571e-10	-0.979197
KEGG_PATHWAY	hsa04810:Regulation of actin cytoskeleton	57	4.59307	4.10482e-11	GNA13, HRAS, IQGAP2, IQGAP1, VCL, ACTG1, CDC42, GSN, PAK4, RHOA, RRAS, MSN, ROCK1, ACTN4, ROCK2, BAIAP2, ACTN1, ACTN3, PPP1CB, ARPC1A, MAPK1, ARPC1B, PPP1CA, CFL2, RRAS2, ARPC5L, CFL1, F2, MAPK3, SCIN, TMSB4X, DIAPH1, ITGB5, RDX, GNG12, ITGB1, SRC, PFN1, PFN2, EZR, KRAS, RAC2, ARPC3, ARPC2, ITGAV, RAC1, EGF, FN1, ACTB, MAP2K1, ITGA3, VAV2, NCKAP1, CYFIP2, CYFIP1, CRK, PIP4K2C	740	210	6879	2.52319	1.1042e-08	2.20839e-09	5.39396e-08		KEGG_PATHWAY	hsa04145:Phagosome	10.2781	5.27141e-11	-1.01191
KEGG_PATHWAY	hsa04145:Phagosome	46	3.70669	5.27141e-11	RAB7A, STX7, RAB5B, RAB5C, C3, TUBB2A, ITGB5, ATP6V1B2, ATP6V1G1, ATP6V1B1, CALR, ITGB1, CANX, ACTG1, TUBB, ITGAV, RAC1, DYNC2H1, ATP6V0D1, DYNC1H1, THBS1, ATP6V0D2, TUBA1B, TUBA1C, TUBB4B, ACTB, HLA-A, ATP6V1H, HLA-C, HLA-B, ATP6V1D, ATP6V1F, ATP6V1C1, ATP6V1A, ATP6V1C2, LAMP1, LAMP2, ATP6V1E1, RAB5A, ATP6V0A1, TUBA4A, HGS, VAMP3, ATP6V0A4, DYNC1I2, CD14	740	150	6879	2.85076	1.41801e-08	2.36335e-09	6.92693e-08		KEGG_PATHWAY	hsa04810:Regulation of actin cytoskeleton	10.3867	4.10482e-11	-1.01648
KEGG_PATHWAY	hsa01100:Metabolic pathways	196	15.7937	2.93571e-10	LDHB, ALAD, LDHA, PGD, PGAM1, GGT1, GOT1, NT5C2, PLD3, ACAA2, GATM, ACSM2A, PGM2, CD38, PGLS, ALOX15B, NME1, BHMT, PGM1, MGAM, ACAA1, MPST, MDH1, ALDOA, ADSS, COASY, NAGLU, AHCY, ALDOC, ALDOB, ACAT2, TPI1, IDH2, IDH1, FH, HGD, EPRS, TKT, UAP1L1, GART, CEL, GGT6, GBE1, GK, ATP5B, ANPEP, PMVK, ASAH1, CKB, MTHFD1, PKM, TKFC, ATP6V0D1, NT5E, ATP6V0D2, NT5C, ACO1, PI4KA, GRHPR, CBR3, NAPRT, ATP6V1C1, …	740	1219	6879	1.49467	7.89706e-08	1.12815e-08	3.85769e-07		KEGG_PATHWAY	hsa01200:Carbon metabolism	10.3917	4.05773e-11	-1.01669
KEGG_PATHWAY	hsa04721:Synaptic vesicle cycle	26	2.09508	1.84654e-09	CLTA, NAPA, ATP6V1G1, ATP6V1B2, CLTC, ATP6V1B1, AP2B1, ATP6V0D1, ATP6V0D2, NSF, AP2M1, STX3, ATP6V1H, ATP6V1D, ATP6V1F, ATP6V1C1, ATP6V1C2, ATP6V1A, AP2A2, ATP6V1E1, ATP6V0A1, VAMP2, ATP6V0A4, CLTCL1, UNC13B, DNM2	740	63	6879	3.83642	4.9672e-07	6.20901e-08	2.42647e-06		KEGG_PATHWAY	hsa00010:Glycolysis / Gluconeogenesis	13.7448	1.79972e-14	-1.13814
KEGG_PATHWAY	hsa05130:Pathogenic Escherichia coli infection	23	1.85334	2.69161e-09	ACTB, PRKCA, ROCK1, ROCK2, TUBB2A, ITGB1, ARPC1A, ACTG1, CDC42, ARPC1B, TUBB, CTTN, EZR, ARPC3, ARPC2, ARPC5L, NCK1, RHOA, TUBA4A, TUBA1B, CD14, TUBA1C, TUBB4B	740	51	6879	4.19229	7.24042e-07	8.04492e-08	3.53693e-06		KEGG_PATHWAY	hsa01130:Biosynthesis of antibiotics	17.7753	1.67769e-18	-1.24982
KEGG_PATHWAY	hsa05110:Vibrio cholerae infection	22	1.77276	2.57344e-08	ACTB, PRKCA, ATP6V1H, ATP6V1G1, ATP6V1B2, ATP6V1B1, ATP6V1D, ATP6V1F, ATP6V1C1, ACTG1, ATP6V1A, ATP6V1C2, ATP6V1E1, PLCG2, ATP6V0A1, GNAS, PRKACA, PRKACB, ATP6V0A4, ATP6V0D1, TJP2, ATP6V0D2	740	52	6879	3.9329	6.92253e-06	6.92256e-07	3.38165e-05		KEGG_PATHWAY	hsa04144:Endocytosis	19.2743	5.31721e-20	-1.28498
KEGG_PATHWAY	hsa01230:Biosynthesis of amino acids	26	2.09508	4.47187e-08	ALDOA, ASS1, ALDOC, ALDOB, PGAM1, PAH, PKM, TPI1, GOT1, ENO2, IDH2, IDH1, GAPDH, ENO1, SHMT1, ACY1, PFKL, MAT2A, ACO1, PFKP, TKT, PFKM, PKLR, PHGDH, PGK1, PSAT1	740	72	6879	3.35687	1.20293e-05	1.09358e-06	5.87629e-05
KEGG_PATHWAY	hsa00030:Pentose phosphate pathway	16	1.28928	4.66903e-08	ALDOA, PFKL, ALDOC, PGD, ALDOB, PFKP, FBP1, TKT, RBKS, PFKM, PGM2, GPI, PGLS, G6PD, PGM1, RGN	740	29	6879	5.1288	1.25596e-05	1.04664e-06	6.13537e-05
KEGG_PATHWAY	hsa04966:Collecting duct acid secretion	15	1.2087	1.27476e-07	ATP6V1C1, ATP6V1A, ATP6V1C2, ATP4A, ATP6V1E1, ATP6V0A1, CA2, ATP6V1G1, ATP6V1B2, ATP6V1B1, ATP6V0D1, ATP6V0A4, ATP6V0D2, ATP6V1D, ATP6V1F	740	27	6879	5.16441	3.42904e-05	2.63776e-06	0.00016751
KEGG_PATHWAY	hsa05132:Salmonella infection	27	2.17566	2.56328e-07	RAB7A, KLC4, KLC2, ACTG1, PFN1, CDC42, PFN2, ARPC3, ARPC2, RAC1, DYNC2H1, DYNC1H1, RHOG, ACTB, ROCK1, ROCK2, PKN2, PKN1, FLNC, FLNB, ARPC1A, ARPC1B, MAPK1, ARPC5L, MAPK3, DYNC1I2, CD14	740	83	6879	3.02398	6.89499e-05	4.92515e-06	0.000336829
KEGG_PATHWAY	hsa00480:Glutathione metabolism	20	1.6116	5.37577e-07	GSTA1, GSTA3, GCLC, PGD, GGT1, ANPEP, LAP3, GSR, GPX1, GSTM2, GGT6, GSTM3, G6PD, OPLAH, GPX4, IDH2, IDH1, GSTO1, SMS, GSTP1	740	51	6879	3.64547	0.000144598	9.64051e-06	0.000706405
KEGG_PATHWAY	hsa04720:Long-term potentiation	23	1.85334	6.50995e-07	PRKCA, HRAS, MAP2K1, PPP1CB, MAPK1, RPS6KA3, PPP1CA, PLCB4, KRAS, GNAQ, RPS6KA1, CALML3, RPS6KA2, MAPK3, PPP3CB, CAMK2D, RAP1A, PRKACA, CAMK2B, RAP1B, PRKACB, PPP3CA, CALM2	740	66	6879	3.2395	0.000175102	1.09448e-05	0.000855442
KEGG_PATHWAY	hsa04962:Vasopressin-regulated water reabsorption	18	1.45044	1.17594e-06	RAB5B, RAB5C, DCTN1, AQP2, DCTN2, DYNLL2, RAB11B, DYNC2H1, RAB5A, GNAS, PRKACA, VAMP2, PRKACB, DYNC1H1, NSF, ARHGDIA, DYNC1I2, ARHGDIB	740	44	6879	3.80289	0.000316278	1.86074e-05	0.00154524
KEGG_PATHWAY	hsa04666:Fc gamma R-mediated phagocytosis	26	2.09508	1.27804e-06	MARCKSL1, ARF6, PLPP1, CDC42, ARPC3, RAC2, GSN, ARPC2, RAC1, SYK, PRKCA, MAP2K1, LYN, VAV2, PRKCD, ARPC1A, ARPC1B, MAPK1, ARPC5L, CFL2, PLCG2, MAPK3, SCIN, CFL1, MARCKS, CRK	740	84	6879	2.87732	0.000343734	1.90995e-05	0.00167941
KEGG_PATHWAY	hsa05131:Shigellosis	22	1.77276	1.56791e-06	ACTB, ROCK1, ROCK2, DIAPH1, ITGB1, SRC, VCL, ARPC1A, ACTG1, CDC42, ARPC1B, MAPK1, PFN1, PFN2, CTTN, ARPC3, ARPC2, ARPC5L, RAC1, MAPK3, CRK, RHOG	740	64	6879	3.19548	0.000421679	2.2198e-05	0.0020603
KEGG_PATHWAY	hsa04728:Dopaminergic synapse	33	2.65915	3.1611e-06	GNAI3, GNAI2, GNAI1, COMT, GNG12, PLCB4, CALML3, PPP2CA, PPP2CB, PPP3CB, CAMK2D, PRKACA, CAMK2B, PRKACB, PPP3CA, GNG5, GNG7, PRKCA, PPP2R1A, DDC, GNAO1, KIF5B, KIF5C, PPP1CB, PPP1CA, GNAQ, GNB2, GSK3A, GNB1, GNAS, GNB4, GNB3, CALM2	740	128	6879	2.39661	0.000849975	4.25159e-05	0.00415379
KEGG_PATHWAY	hsa04510:Focal adhesion	45	3.62611	4.84601e-06	TLN1, HRAS, DIAPH1, TNC, ITGB5, VTN, ITGB1, SRC, VCL, ACTG1, CDC42, RAC2, PAK4, ITGAV, RAC1, ILK, COL6A3, RHOA, COL6A1, EGF, THBS1, SPP1, FN1, ACTB, PRKCA, ROCK1, MAP2K1, ACTN4, ROCK2, ACTN1, ITGA3, ACTN3, CAPN2, FLNC, VAV2, FLNB, PPP1CB, MAPK1, PPP1CA, LAMA5, MAPK3, RAP1A, RAP1B, CRK, PARVA	740	206	6879	2.03067	0.00130273	6.20733e-05	0.00636775
KEGG_PATHWAY	hsa03050:Proteasome	17	1.36986	6.16254e-06	PSMB5, PSMC6, PSMD13, PSMC5, PSMD12, PSMA6, PSME1, PSMD11, PSMC3, PSMA5, PSMA4, PSMC2, PSMD1, PSMC1, PSMD2, PSMD3, PSMD6	740	44	6879	3.59162	0.00165636	7.53485e-05	0.00809763
KEGG_PATHWAY	hsa04142:Lysosome	31	2.49799	7.6714e-06	NAGLU, CLTA, AP1M2, AP1B1, AP1G1, CTSA, ACP2, CLTC, ASAH1, TPP1, NAGA, AP3D1, SCARB2, ATP6V0D1, ATP6V0D2, AP3B1, CTSZ, PSAP, ATP6V1H, NAPSA, LAMP1, LAMP2, GLA, GAA, CTSD, ATP6V0A1, CTSC, CTSB, ATP6V0A4, CTSH, CLTCL1	740	121	6879	2.38161	0.00206149	8.97183e-05	0.0100802
KEGG_PATHWAY	hsa00620:Pyruvate metabolism	16	1.28928	7.76478e-06	LDHB, LDHA, GRHPR, ACSS2, ACAT2, PCK2, PCK1, HAGH, PKM, ALDH7A1, PKLR, ALDH2, GLO1, ALDH9A1, MDH1, FH	740	40	6879	3.71838	0.00208656	8.70268e-05	0.0102029
KEGG_PATHWAY	hsa04961:Endocrine and other factor-regulated calcium reabsorption	17	1.36986	8.62275e-06	PRKCA, ATP1B1, CLTA, KL, ATP1A1, CLTC, CALB1, AP2B1, AP2A2, PLCB4, GNAQ, GNAS, PRKACA, PRKACB, CLTCL1, DNM2, AP2M1	740	45	6879	3.5118	0.00231684	9.27769e-05	0.0113302
KEGG_PATHWAY	hsa04730:Long-term depression	20	1.6116	8.8766e-06	PRKCA, GNA13, PPP2R1A, HRAS, GNAI3, GNAO1, LYN, GNAI2, MAP2K1, GNAI1, GNA11, PRKG2, MAPK1, PLCB4, KRAS, GNAQ, PPP2CA, PPP2CB, MAPK3, GNAS	740	60	6879	3.09865	0.00238497	9.18348e-05	0.0116637
KEGG_PATHWAY	hsa00051:Fructose and mannose metabolism	14	1.12812	1.13549e-05	ALDOA, SORD, PFKL, ALDOC, ALDOB, FBP1, PFKP, PFKM, KHK, GMPPB, TPI1, MPI, AKR1B1, TSTA3	740	32	6879	4.06698	0.00304982	0.000113122	0.0149199
KEGG_PATHWAY	hsa04611:Platelet activation	32	2.57857	1.27326e-05	GNA13, PRKCZ, TLN1, GNAI3, GNAI2, GNAI1, PRKG2, ITGB1, SRC, ACTG1, PLCB4, FGA, FGB, RHOA, PRKACA, PRKACB, SNAP23, SYK, ACTB, LYN, ROCK1, ROCK2, PRKCI, PPP1CB, MAPK1, PPP1CA, GNAQ, PLCG2, MAPK3, RAP1A, RAP1B, GNAS	740	130	6879	2.28823	0.00341924	0.000122318	0.0167301
KEGG_PATHWAY	hsa05100:Bacterial invasion of epithelial cells	23	1.85334	1.44195e-05	ACTB, CLTA, CLTC, CD2AP, ITGB1, SRC, VCL, ARPC1A, ACTG1, CDC42, ARPC1B, CTTN, ARPC3, ARPC2, ARPC5L, ILK, RAC1, RHOA, CLTCL1, CRK, RHOG, FN1, DNM2	740	78	6879	2.74111	0.00387135	0.000133745	0.0189463
KEGG_PATHWAY	hsa05205:Proteoglycans in cancer	42	3.38437	2.8736e-05	HRAS, ITGB5, VTN, RDX, SDC4, ITGB1, SRC, IQGAP1, ACTG1, CDC42, CTTN, EZR, KRAS, ITGAV, RAC1, CAMK2D, RHOA, RRAS, PRKACA, CAMK2B, PRKACB, MSN, THBS1, FN1, ACTB, PRKCA, PTPN6, ROCK1, MAP2K1, ROCK2, HSPG2, FLNC, RPS6, PPP1CB, FLNB, STAT3, MAPK1, PPP1CA, RRAS2, PLCG2, MAPK3, PLAU	740	200	6879	1.95215	0.00770029	0.000257637	0.0377542
KEGG_PATHWAY	hsa04530:Tight junction	24	1.93392	2.93645e-05	ACTB, PPP2R1A, PRKCZ, PARD6B, ACTN4, PRKCI, MPP5, ACTN1, ACTN3, PATJ, MYH9, SRC, ACTG1, CDC42, CTTN, PPP2CA, PPP2CB, RHOA, MYH11, AFDN, RAB13, MYH14, TJP2, MYH10	740	87	6879	2.5644	0.00786805	0.000254779	0.0385797
KEGG_PATHWAY	hsa04540:Gap junction	24	1.93392	3.58079e-05	PRKCA, HRAS, GNAI3, MAP2K1, GNAI2, GNAI1, TUBB2A, GNA11, PRKG2, SRC, MAPK1, TUBB, PLCB4, KRAS, GNAQ, MAPK3, TUBA4A, PRKACA, GNAS, PRKACB, EGF, TUBA1B, TUBA1C, TUBB4B	740	88	6879	2.53526	0.00958624	0.00030097	0.0470434
KEGG_PATHWAY	hsa04921:Oxytocin signaling pathway	34	2.73973	3.99693e-05	MYL6, HRAS, GNAI3, GNAI2, GNAI1, SRC, ACTG1, PLCB4, KRAS, CALML3, PPP3CB, CAMK2D, RHOA, PRKACA, CAMK2B, PRKACB, PPP3CA, ACTB, PRKCA, CACNA2D1, GNAO1, MAP2K1, ROCK1, ROCK2, EEF2, PPP1CB, MAPK1, CD38, PPP1CA, GNAQ, MAPK3, CAMK1, GNAS, CALM2	740	150	6879	2.10708	0.0106944	0.000325764	0.0525093
KEGG_PATHWAY	hsa05120:Epithelial cell signaling in Helicobacter pylori infection	20	1.6116	5.06281e-05	LYN, ATP6V1H, ATP6V1B2, ATP6V1G1, ATP6V1B1, ATP6V1D, SRC, ATP6V1F, ATP6V1C1, CDC42, ATP6V1C2, ATP6V1A, ATP6V1E1, PLCG2, RAC1, ATP6V0A1, CSK, ATP6V0A4, ATP6V0D1, ATP6V0D2	740	67	6879	2.77491	0.013527	0.000400487	0.0665077
KEGG_PATHWAY	hsa04610:Complement and coagulation cascades	20	1.6116	7.87755e-05	KNG1, F11, CR1, C9, MASP2, C3, SERPING1, PLG, CD55, FGA, FGB, SERPINF2, CD59, SERPINA5, F2, SERPINC1, SERPINA1, CFI, CFD, PLAU	740	69	6879	2.69448	0.0209685	0.000605287	0.103466
KEGG_PATHWAY	hsa04114:Oocyte meiosis	27	2.17566	8.70538e-05	YWHAZ, SLK, CALML3, PPP2CA, PPP2CB, CAMK2D, PPP3CB, CAMK2B, PRKACA, PRKACB, PPP3CA, PPP2R1A, MAP2K1, YWHAB, SKP1, YWHAE, PPP1CB, MAPK1, PPP1CA, YWHAG, RPS6KA3, YWHAH, RPS6KA1, RPS6KA2, MAPK3, YWHAQ, CALM2	740	111	6879	2.26118	0.0231464	0.000650302	0.114333
KEGG_PATHWAY	hsa04915:Estrogen signaling pathway	25	2.0145	9.07586e-05	HSP90AB1, HRAS, GNAO1, HSP90AA1, GNAI3, GNAI2, MAP2K1, GNAI1, FKBP4, HSPA1B, PRKCD, SRC, MAPK1, HSP90B1, PLCB4, KRAS, HSPA2, GNAQ, CALML3, MAPK3, PRKACA, GNAS, PRKACB, CALM2, HSPA8	740	99	6879	2.34746	0.0241195	0.000659652	0.119196
KEGG_PATHWAY	hsa00520:Amino sugar and nucleotide sugar metabolism	16	1.28928	9.26157e-05	GNE, UGDH, UAP1L1, NAGK, GMPPB, PGM2, GPI, PGM3, RENBP, NANS, MPI, GFPT1, PGM1, GALE, TSTA3, UGP2	740	48	6879	3.09865	0.024607	0.000655437	0.121634
KEGG_PATHWAY	hsa04713:Circadian entrainment	24	1.93392	0.000129277	PRKCA, GNAO1, GNAI3, GNAI2, GNAI1, GNG12, PRKG2, MAPK1, PLCB4, GNAQ, GNB2, CALML3, GNB1, MAPK3, CAMK2D, PRKACA, GNAS, CAMK2B, GNB4, GNB3, PRKACB, GNG5, CALM2, GNG7	740	95	6879	2.34845	0.03418	0.00089134	0.169744
KEGG_PATHWAY	hsa00052:Galactose metabolism	12	0.966962	0.000163212	PGM2, GALM, PFKL, GLA, PGM1, AKR1B1, MGAM, GAA, PFKP, GALE, PFKM, UGP2	740	30	6879	3.71838	0.0429577	0.00109709	0.214258
KEGG_PATHWAY	hsa04964:Proximal tubule bicarbonate reclamation	10	0.805802	0.000368532	ATP1B1, SLC9A3, GLUD1, CA4, ATP1A1, CA2, PCK2, SLC4A4, MDH1, PCK1	740	23	6879	4.04172	0.0943961	0.00241545	0.48319
KEGG_PATHWAY	hsa04520:Adherens junction	19	1.53102	0.000374452	ACTB, PTPRJ, PTPN6, ACTN4, BAIAP2, ACTN1, ACTN3, IQGAP1, SRC, VCL, ACTG1, CDC42, MAPK1, RAC2, MAPK3, RAC1, RHOA, AFDN, YES1	740	71	6879	2.48765	0.0958377	0.00239585	0.490934
KEGG_PATHWAY	hsa00270:Cysteine and methionine metabolism	13	1.04754	0.000415905	LDHB, LDHA, AHCY, MAT2A, GOT1, BHMT, MTAP, AHCYL1, AHCYL2, ENOPH1, SMS, MPST, MDH1	740	38	6879	3.18019	0.105868	0.00259898	0.545145
KEGG_PATHWAY	hsa05146:Amoebiasis	24	1.93392	0.000707527	PRKCA, MUC2, RAB7A, GNA14, C9, ACTN4, RAB5B, RAB5C, GNA11, ACTN1, ACTN3, VCL, PLCB4, SERPINB6, GNAQ, LAMA5, RAB5A, SERPINB1, HSPB1, GNAS, PRKACA, PRKACB, CD14, FN1	740	106	6879	2.10474	0.173365	0.00431774	0.925748
KEGG_PATHWAY	hsa04015:Rap1 signaling pathway	39	3.14263	0.000799133	PRKCZ, TLN1, HRAS, GNAI3, GNAI2, GNAI1, ITGB1, SRC, ACTG1, PFN1, CDC42, PFN2, PLCB4, KRAS, RAC2, CALML3, RAC1, RALB, RHOA, RALA, RRAS, AFDN, THBS1, EGF, ACTB, PRKCA, PARD6B, GNAO1, MAP2K1, PRKCI, MAPK1, GNAQ, KRIT1, MAPK3, RAP1A, RAP1B, GNAS, CRK, CALM2	740	210	6879	1.72639	0.193501	0.00476755	1.04503
KEGG_PATHWAY	hsa04670:Leukocyte transendothelial migration	25	2.0145	0.000983145	GNAI3, GNAI2, GNAI1, ITGB1, VCL, ACTG1, CDC42, EZR, RAC2, RAC1, RHOA, AFDN, MSN, ACTB, PRKCA, ACTN4, ROCK1, ROCK2, ACTN1, ACTN3, VAV2, THY1, PLCG2, RAP1A, RAP1B	740	115	6879	2.02086	0.232484	0.00573557	1.28423
KEGG_PATHWAY	hsa04062:Chemokine signaling pathway	35	2.82031	0.00123643	PRKCZ, HRAS, GNAI3, GNAI2, GNAI1, GNG12, SRC, CDC42, PLCB4, KRAS, RAC2, RAC1, RHOA, PRKACA, PRKACB, GNG5, GNG7, MAP2K1, LYN, ROCK1, ROCK2, VAV2, STAT1, PRKCD, STAT3, MAPK1, GNB2, GSK3A, GNB1, MAPK3, RAP1A, GNB4, RAP1B, GNB3, CRK	740	186	6879	1.74924	0.283091	0.00705598	1.61261
KEGG_PATHWAY	hsa04726:Serotonergic synapse	24	1.93392	0.0013764	PRKCA, DDC, HRAS, GNAO1, GNAI3, MAP2K1, GNAI2, GNAI1, GNG12, MAPK1, PLCB4, KRAS, GNAQ, GNB2, ALOX15B, GNB1, MAPK3, PRKACA, GNAS, GNB4, GNB3, PRKACB, GNG5, GNG7	740	111	6879	2.00993	0.309616	0.00768919	1.79364
KEGG_PATHWAY	hsa04725:Cholinergic synapse	24	1.93392	0.0013764	PRKCA, HRAS, GNAO1, GNAI3, MAP2K1, GNAI2, GNAI1, GNA11, GNG12, MAPK1, PLCB4, KRAS, GNAQ, GNB2, GNB1, MAPK3, CAMK2D, PRKACA, CAMK2B, GNB4, GNB3, PRKACB, GNG5, GNG7	740	111	6879	2.00993	0.309616	0.00768919	1.79364
KEGG_PATHWAY	hsa00340:Histidine metabolism	9	0.725222	0.00138124	ALDH7A1, HNMT, CNDP2, ALDH1A3, FTCD, ALDH2, AOC1, ALDH9A1, ALDH3B1	740	22	6879	3.80289	0.310515	0.00755924	1.79988
KEGG_PATHWAY	hsa04971:Gastric acid secretion	18	1.45044	0.00151436	PRKCA, ATP1B1, GNAI3, ATP4A, GNAI2, GNAI1, ATP1A1, EZR, PLCB4, GNAQ, CALML3, CAMK2D, GNAS, CAMK2B, PRKACA, CA2, PRKACB, CALM2	740	73	6879	2.29215	0.334804	0.00812031	1.97177
KEGG_PATHWAY	hsa00500:Starch and sucrose metabolism	11	0.886382	0.00178063	PGM2, GPI, GBE1, PYGL, PGM1, MGAM, GYS1, GAA, AGL, UGP2, PYGB	740	33	6879	3.09865	0.380855	0.00935625	2.31472
KEGG_PATHWAY	hsa04614:Renin-angiotensin system	9	0.725222	0.00192135	PREP, ACE, ATP6AP2, PRCP, ACE2, MME, CTSA, ANPEP, ENPEP	740	23	6879	3.63754	0.403896	0.00989951	2.49552
KEGG_PATHWAY	hsa00350:Tyrosine metabolism	11	0.886382	0.0028965	DDC, GOT1, ALDH1A3, AOX1, ADH5, ADH6, ADH1B, HGD, COMT, ALDH3B1, MIF	740	35	6879	2.92158	0.541726	0.0146146	3.73996
KEGG_PATHWAY	hsa05203:Viral carcinogenesis	36	2.90089	0.0035065	YWHAZ, HRAS, C3, SRC, PKM, CDC42, KRAS, HNRNPK, HIST1H4A, GSN, RAC1, RHOA, RANBP1, PRKACA, PRKACB, ATP6V0D1, ATP6V0D2, SYK, LYN, ACTN4, HLA-A, YWHAB, ACTN1, HLA-C, HLA-B, ACTN3, VDAC3, YWHAE, STAT3, MAPK1, YWHAG, YWHAH, SCIN, MAPK3, PSMC1, YWHAQ	740	205	6879	1.63246	0.611284	0.0173461	4.51093
KEGG_PATHWAY	hsa04922:Glucagon signaling pathway	21	1.69218	0.00375558	LDHB, LDHA, PGAM1, PCK2, PCK1, PKM, PRMT1, PLCB4, GNAQ, CALML3, PYGL, GYS1, PPP3CB, CAMK2D, PRKACA, GNAS, CAMK2B, PRKACB, PPP3CA, CALM2, PYGB	740	99	6879	1.97187	0.636564	0.0182345	4.82409
KEGG_PATHWAY	hsa00071:Fatty acid degradation	12	0.966962	0.00384343	ACAA2, ALDH7A1, ACSL1, ACADM, ADH5, ALDH2, ADH6, ADH1B, ACSL4, ACAT2, ALDH9A1, ACAA1	740	42	6879	2.65598	0.645084	0.0183277	4.93432
KEGG_PATHWAY	hsa00410:beta-Alanine metabolism	10	0.805802	0.00413475	ALDH6A1, ALDH7A1, ACADM, CNDP2, ALDH1A3, ALDH2, DPYS, SMS, ALDH9A1, ALDH3B1	740	31	6879	2.99869	0.671939	0.0193637	5.299
KEGG_PATHWAY	hsa04724:Glutamatergic synapse	23	1.85334	0.00438275	PRKCA, GNAO1, SLC38A2, GNAI3, GNAI2, GNAI1, GNG12, SHANK2, MAPK1, PLCB4, GNAQ, GNB2, GNB1, MAPK3, PPP3CB, PRKACA, GNAS, GNB4, GNB3, PRKACB, PPP3CA, GNG5, GNG7	740	114	6879	1.8755	0.693197	0.0201655	5.60843
KEGG_PATHWAY	hsa00980:Metabolism of xenobiotics by cytochrome P450	17	1.36986	0.00456558	GSTA1, GSTA3, ADH5, ADH1B, ADH6, CBR3, ALDH3B1, AKR1C2, GSTM2, UGT1A9, GSTM3, CBR1, ALDH1A3, AKR7A2, AKR7A3, GSTO1, GSTP1	740	74	6879	2.13556	0.707986	0.0206475	5.83595
KEGG_PATHWAY	hsa04910:Insulin signaling pathway	26	2.09508	0.00588028	PRKCZ, HRAS, PRKAR2A, KRAS, CALML3, FASN, GYS1, PRKACA, PRKACB, TRIP10, MAP2K1, FLOT1, FBP1, PRKCI, RPS6, PCK2, PPP1CB, PCK1, MAPK1, PPP1CA, PYGL, PKLR, MAPK3, CRK, CALM2, PYGB	740	138	6879	1.75141	0.795352	0.0260946	7.45714
KEGG_PATHWAY	hsa04924:Renin secretion	15	1.2087	0.00694456	GNAI3, GNAI2, GNAI1, PRKG2, ACE, PLCB4, GNAQ, CALML3, PPP3CB, GNAS, PRKACA, PPP3CA, PRKACB, CTSB, CALM2	740	64	6879	2.17874	0.846584	0.0302638	8.75061
KEGG_PATHWAY	hsa04912:GnRH signaling pathway	19	1.53102	0.00729248	PRKCA, HRAS, MAP2K1, GNA11, PRKCD, SRC, CDC42, MAPK1, KRAS, PLCB4, GNAQ, CALML3, MAPK3, CAMK2D, GNAS, CAMK2B, PRKACA, PRKACB, CALM2	740	91	6879	1.94091	0.860385	0.031257	9.16981
KEGG_PATHWAY	hsa04727:GABAergic synapse	18	1.45044	0.00802432	PRKCA, SLC38A2, GNAI3, GNAO1, GNAI2, GNAI1, GNG12, SRC, PLCL1, GNB2, GNB1, GNB4, PRKACA, GNB3, PRKACB, GNG5, NSF, GNG7	740	85	6879	1.96855	0.885508	0.0338158	10.0458
KEGG_PATHWAY	hsa04360:Axon guidance	24	1.93392	0.00807832	HRAS, GNAI3, ROCK1, GNAI2, ROCK2, GNAI1, PLXNB2, DPYSL2, ITGB1, SEMA5A, CDC42, MAPK1, KRAS, RAC2, CFL2, NCK1, PAK4, CFL1, RAC1, MAPK3, RHOA, PPP3CB, SEMA3C, PPP3CA	740	127	6879	1.75671	0.887172	0.0335175	10.1101
KEGG_PATHWAY	hsa04071:Sphingolipid signaling pathway	23	1.85334	0.00818905	PRKCA, GNA13, PPP2R1A, PRKCZ, HRAS, GNAI3, ROCK1, GNAI2, MAP2K1, ROCK2, GNAI1, ASAH1, MAPK1, KRAS, PLCB4, RAC2, GNAQ, PPP2CA, PPP2CB, RAC1, MAPK3, RHOA, CTSD	740	120	6879	1.78172	0.89051	0.0334571	10.2419
KEGG_PATHWAY	hsa04722:Neurotrophin signaling pathway	23	1.85334	0.00818905	HRAS, MAP2K1, PRKCD, YWHAE, CDC42, MAPK1, RPS6KA3, KRAS, RPS6KA1, CALML3, RPS6KA2, PLCG2, RAC1, MAPK3, RHOA, CAMK2D, RAP1A, CAMK2B, RAP1B, CRK, ARHGDIA, CALM2, ARHGDIB	740	120	6879	1.78172	0.89051	0.0334571	10.2419
KEGG_PATHWAY	hsa00760:Nicotinate and nicotinamide metabolism	9	0.725222	0.00940825	CD38, NAMPT, BST1, AOX1, NT5C2, NT5E, PNP, NAPRT, NT5C	740	29	6879	2.88495	0.921354	0.0377945	11.681
KEGG_PATHWAY	hsa03320:PPAR signaling pathway	15	1.2087	0.0104991	LPL, ACADM, PCK2, DBI, PCK1, APOA2, APOA1, ACSL1, ILK, APOC3, FABP3, FABP1, GK, ACSL4, ACAA1	740	67	6879	2.08118	0.941527	0.0414906	12.9505
KEGG_PATHWAY	hsa05134:Legionellosis	13	1.04754	0.0105809	EEF1A1, CR1, C3, EEF1A2, RAB1B, HSPA1B, RAB1A, VCP, HSPA2, EEF1G, HSPD1, HSPA8, CD14	740	54	6879	2.23791	0.942813	0.0412067	13.045
KEGG_PATHWAY	hsa04370:VEGF signaling pathway	14	1.12812	0.0113809	PRKCA, HRAS, MAP2K1, SRC, CDC42, MAPK1, KRAS, RAC2, PLCG2, MAPK3, RAC1, PPP3CB, HSPB1, PPP3CA	740	61	6879	2.1335	0.953995	0.0436423	13.9644
KEGG_PATHWAY	hsa04261:Adrenergic signaling in cardiomyocytes	25	2.0145	0.0113812	ATP1B1, GNAI3, GNAI2, GNAI1, TPM1, TPM3, PLCB4, CALML3, PPP2CA, PPP2CB, CAMK2D, PRKACA, CAMK2B, PRKACB, PRKCA, PPP2R1A, CACNA2D1, ATP1A1, PPP1CB, MAPK1, PPP1CA, GNAQ, MAPK3, GNAS, CALM2	740	138	6879	1.68405	0.954	0.0430339	13.9648
KEGG_PATHWAY	hsa04141:Protein processing in endoplasmic reticulum	29	2.33683	0.012662	HSP90AB1, GANAB, PDIA3, RAD23A, MAN1B1, HSPA1B, LMAN2, CALR, CANX, HSPH1, HSPA2, RPN1, DNAJC5, HSPA5, HSPA8, P4HB, HSP90AA1, CRYAB, NSFL1C, MAN1A1, SKP1, CAPN2, MAN1C1, CAPN1, HSP90B1, VCP, DNAJB2, DNAJB1, UBXN6	740	169	6879	1.59516	0.967543	0.0471324	15.418
KEGG_PATHWAY	hsa04918:Thyroid hormone synthesis	15	1.2087	0.0153407	PRKCA, ATP1B1, ATP1A1, CANX, SLC26A4, GSR, GPX1, HSP90B1, PLCB4, GNAQ, PRKACA, GNAS, PRKACB, HSPA5, LRP2	740	70	6879	1.99199	0.984371	0.0561224	18.3842
KEGG_PATHWAY	hsa04014:Ras signaling pathway	36	2.90089	0.01601	HRAS, RAB5B, RAB5C, ARF6, GNG12, CDC42, KRAS, RAC2, CALML3, PAK4, RAC1, RHOA, RALB, RALA, RRAS, PRKACA, AFDN, PRKACB, EGF, GNG5, RASA4, GNG7, PRKCA, MAP2K1, MAPK1, GNB2, GNB1, RRAS2, PLCG2, MAPK3, RAB5A, RAP1A, GNB4, RAP1B, GNB3, CALM2	740	226	6879	1.48077	0.986984	0.0577392	19.1103
KEGG_PATHWAY	hsa04022:cGMP-PKG signaling pathway	27	2.17566	0.0172618	GNA13, ATP1B1, GNAI3, GNAI2, GNAI1, GNA11, PRKG2, PLCB4, CALML3, RHOA, PPP3CB, PPP3CA, ROCK1, MAP2K1, ROCK2, SLC25A5, SLC25A6, ATP1A1, VDAC2, VDAC3, PPP1CB, VDAC1, MAPK1, PPP1CA, GNAQ, MAPK3, CALM2	740	158	6879	1.58855	0.990758	0.0613352	20.4521
KEGG_PATHWAY	hsa04916:Melanogenesis	19	1.53102	0.0189231	PRKCA, HRAS, GNAO1, GNAI3, MAP2K1, GNAI2, GNAI1, MAPK1, PLCB4, KRAS, GNAQ, CALML3, MAPK3, CAMK2D, GNAS, CAMK2B, PRKACA, PRKACB, CALM2	740	100	6879	1.76623	0.994137	0.0662264	22.2011
KEGG_PATHWAY	hsa04972:Pancreatic secretion	18	1.45044	0.0192352	PRKCA, ATP1B1, RAB8A, RAB3D, BST1, ATP1A1, CD38, CEL, PLCB4, GNAQ, RAC1, RHOA, RAP1A, GNAS, RAP1B, CA2, SLC4A4, RAB27B	740	93	6879	1.79922	0.994618	0.066436	22.5257
KEGG_PATHWAY	hsa00750:Vitamin B6 metabolism	4	0.322321	0.0192501	PDXK, AOX1, PNPO, PSAT1	740	6	6879	6.1973	0.99464	0.0656517	22.5412
