# Supplementary material for: Rigorous characterization of urinary extracellular vesicles (uEVs) in the low centrifugation pellet - a neglected source for uEVs
Source: Sci Rep. 2020 Feb 28;10:3701. doi: 10.1038/s41598-020-60619-w (PMC7048852; doi:10.1038/s41598-020-60619-w)
Supplement: Supplementary file 8 — Supplemental information S7Table. [file 41598_2020_60619_MOESM8_ESM.xlsx]

## Sheet: Sample concentration and PSD
Calibration 200 nm
	Raw Particles concentration (Particles/ml)
	P4	P6	P8	Average	STDV	CV
3.0 ml	11000000000	11900000000	10100000000	11000000000	900000000	8.18182
Mean diameter (nm)	166	175	183	174.667	8.5049	4.86922
Mode Diameter (nm)	139	146	149	144.667	5.1316	3.54719
3.0 ml Triton X-100	3730000000	3940000000	3490000000	3720000000	2.25167e+08	6.05287
Mean diameter (nm)	148	151	162	153.667	7.37111	4.79682
Mode Diameter (nm)	127	133	141	133.667	7.02377	5.25469

## Sheet: Sample details
Sample	Raw standard concentration (particles/ml)	Dilution	Run time (s)	Average current (nA)	Average RMS noise (pA)	Particle count	Particle rate (Particles/min)	Blockade magnitude mean (nA)	Blockade magnitude Mode (nA)	Blockade baseline duration mean (ms)	Blockade baseline duration mode (ms)	Blockade FWHM duration mean (ms)	Blockade FWHM duration mode (ms)
3.0 ml P4	/	10	115.1	120.6	29.53	1337	697.1	0.158 (SD=0.241)	0.067 ± 0.010	1.87 (SD=4.38)	0.60 ± 0.12	0.23 (SD=3.72)	0.11 ± 0.01
3.0 ml P6	/	10	102.1	120.06	31.5	1449	851.7	0.193 (SD=0.332)	0.055 ± 0.011	1.83 (SD=4.69)	0.60 ± 0.12	0.19 (SD=3.25)	0.09 ± 0.01
3.0 ml P8	/	10	90.1	119.46	30.11	1402	933.5	0.185 (SD=0.265)	0.077 ± 0.011	1.39 (SD=1.71)	0.55 ± 0.11	0.12 (SD=0.16)	0.09 ± 0.01
3.0 ml Triton X-100 P4	/	20	600	106.61	10.44	1184	118.4	0.092 (SD=0.145)	0.045 ± 0.005	1.42 (SD=1.39)	0.94± 0.09	0.26 (SD=0.31)	0.18 ± 0.02
3.0 ml Triton X-100 P6	/	20	600	104.54	10.67	1409	140.9	0.092 (SD=0.092)	0.045 ± 0.005	1.41 (SD=2.77)	0.85 ± 0.07	0.25 (SD=0.36)	0.14 ± 0.02
3.0 ml Triton X-100 P8	/	20	513.4	102.73	12.79	1378	161	0.101 (SD=4.37)	0.054 ± 0.006	1.48(SD=4.37)	0.83 ± 0.06	0.23 (SD=1.29)	011 ± 0.02
CPC200b P2	1000000000000	500	57.9	124.18	39.93	1204	1268	0.212 (SD=0.073)	0.195 ± 0.005	2.04 (SD=2.09)	1.62 ± 0.10	0.12 (SD=0.07)	0.10 ± 0.01
CPC200b P4	1000000000000	500	48.3	123.13	47.9	1165	1428.9	0.212 (SD=0.059)	0.175 ± 0.005	1.51 (SD=0.63)	1.33 ± 0.07	0.10 (SD=0.04)	0.09 ± 0.01
CPC200b P6	1000000000000	500	34.3	123.04	62.96	1079	1847	0.188 (SD=0.052)	0.165 ± 0.005	1.24 (SD=0.56)	0.98 ± 0.07	0.09 (SD=0.03)	0.08 ± 0.01
