# Supplementary material for: Rigorous characterization of urinary extracellular vesicles (uEVs) in the low centrifugation pellet - a neglected source for uEVs
Source: Sci Rep. 2020 Feb 28;10:3701. doi: 10.1038/s41598-020-60619-w (PMC7048852; doi:10.1038/s41598-020-60619-w)
Supplement: Supplementary file 9 — Supplemental information S8Table. [file 41598_2020_60619_MOESM9_ESM.xlsx]

## Sheet: FCS Express Report
Spreadsheet Cell Value: A2 from New spreadsheet 10	Spreadsheet Cell Value: B2 from New spreadsheet 10	Spreadsheet Cell Value: C2 from New spreadsheet 10	Spreadsheet Cell Value: D2 from New spreadsheet 10	Spreadsheet Cell Value: E2 from New spreadsheet 10	Spreadsheet Cell Value: F2 from New spreadsheet 10	Spreadsheet Cell Value: A3 from New spreadsheet 10	Spreadsheet Cell Value: B3 from New spreadsheet 10	Spreadsheet Cell Value: C3 from New spreadsheet 10	Spreadsheet Cell Value: D3 from New spreadsheet 10	Spreadsheet Cell Value: E3 from New spreadsheet 10	Spreadsheet Cell Value: F3 from New spreadsheet 10	Spreadsheet Cell Value: A4 from New spreadsheet 10	Spreadsheet Cell Value: B4 from New spreadsheet 10	Spreadsheet Cell Value: C4 from New spreadsheet 10	Spreadsheet Cell Value: D4 from New spreadsheet 10	Spreadsheet Cell Value: E4 from New spreadsheet 10	Spreadsheet Cell Value: F4 from New spreadsheet 10	Spreadsheet Cell Value: A5 from New spreadsheet 10	Spreadsheet Cell Value: B5 from New spreadsheet 10	Spreadsheet Cell Value: C5 from New spreadsheet 10	Spreadsheet Cell Value: D5 from New spreadsheet 10	Spreadsheet Cell Value: E5 from New spreadsheet 10	Spreadsheet Cell Value: F5 from New spreadsheet 10	Spreadsheet Cell Value: A6 from New spreadsheet 10	Spreadsheet Cell Value: B6 from New spreadsheet 10	Spreadsheet Cell Value: C6 from New spreadsheet 10	Spreadsheet Cell Value: D6 from New spreadsheet 10	Spreadsheet Cell Value: E6 from New spreadsheet 10	Spreadsheet Cell Value: F6 from New spreadsheet 10	Spreadsheet Cell Value: A7 from New spreadsheet 10	Spreadsheet Cell Value: B7 from New spreadsheet 10	Spreadsheet Cell Value: C7 from New spreadsheet 10	Spreadsheet Cell Value: D7 from New spreadsheet 10	Spreadsheet Cell Value: E7 from New spreadsheet 10	Spreadsheet Cell Value: F7 from New spreadsheet 10	Spreadsheet Cell Value: A8 from New spreadsheet 10	Spreadsheet Cell Value: B8 from New spreadsheet 10	Spreadsheet Cell Value: C8 from New spreadsheet 10	Spreadsheet Cell Value: D8 from New spreadsheet 10	Spreadsheet Cell Value: E8 from New spreadsheet 10	Spreadsheet Cell Value: F8 from New spreadsheet 10	Spreadsheet Cell Value: A9 from New spreadsheet 10	Spreadsheet Cell Value: B9 from New spreadsheet 10	Spreadsheet Cell Value: C9 from New spreadsheet 10	Spreadsheet Cell Value: D9 from New spreadsheet 10	Spreadsheet Cell Value: E9 from New spreadsheet 10	Spreadsheet Cell Value: F9 from New spreadsheet 10	Spreadsheet Cell Value: A10 from New spreadsheet 10	Spreadsheet Cell Value: B10 from New spreadsheet 10
Filename	Parameter	Marker	# of Events	Median		1 buffer only.fcs compensated	Intensity_MC_SSC	M1	481	5573.27		Filename	Overlay Gate	Gate	# of Events	X Median	Y Median	1 buffer only.fcs compensated	SCATTER	POS IGFBP7	1	444.26	2079.5	1 buffer only.fcs compensated	SCATTER	POS TIMP2	0	##ERROR##	##ERROR##	1 buffer only.fcs compensated	SCATTER	POS TMEM27	0	##ERROR##	##ERROR##	1 buffer only.fcs compensated	SCATTER	POS PODXL	94	438.49	8864.15	1 buffer only.fcs compensated	SCATTER	POS AF CH5	198	96.54	6113.48	1 buffer only.fcs compensated	SCATTER
Filename	Parameter	Marker	# of Events	Median		2 uEVS only 0.5 ml 60 ul.fcs compensated	Intensity_MC_SSC	M1	388	4225.14		Filename	Overlay Gate	Gate	# of Events	X Median	Y Median	2 uEVS only 0.5 ml 60 ul.fcs compensated	SCATTER	POS IGFBP7	0	##ERROR##	##ERROR##	2 uEVS only 0.5 ml 60 ul.fcs compensated	SCATTER	POS TIMP2	0	##ERROR##	##ERROR##	2 uEVS only 0.5 ml 60 ul.fcs compensated	SCATTER	POS TMEM27	0	##ERROR##	##ERROR##	2 uEVS only 0.5 ml 60 ul.fcs compensated	SCATTER	POS PODXL	29	307.51	7541.89	2 uEVS only 0.5 ml 60 ul.fcs compensated	SCATTER	POS AF CH5	203	119.04	4283.83	2 uEVS only 0.5 ml 60 ul.fcs compensated	SCATTER
Filename	Parameter	Marker	# of Events	Median		3 uEVS only 1.0 ml 68 ul.fcs compensated	Intensity_MC_SSC	M1	426	3423.63		Filename	Overlay Gate	Gate	# of Events	X Median	Y Median	3 uEVS only 1.0 ml 68 ul.fcs compensated	SCATTER	POS IGFBP7	0	##ERROR##	##ERROR##	3 uEVS only 1.0 ml 68 ul.fcs compensated	SCATTER	POS TIMP2	0	##ERROR##	##ERROR##	3 uEVS only 1.0 ml 68 ul.fcs compensated	SCATTER	POS TMEM27	1	285.53	13676.3	3 uEVS only 1.0 ml 68 ul.fcs compensated	SCATTER	POS PODXL	35	448.58	10847.4	3 uEVS only 1.0 ml 68 ul.fcs compensated	SCATTER	POS AF CH5	262	150.24	3106.3	3 uEVS only 1.0 ml 68 ul.fcs compensated	SCATTER
Filename	Parameter	Marker	# of Events	Median		4 uEVS only 1.5 ml 60 ul.fcs compensated	Intensity_MC_SSC	M1	779	2292.96		Filename	Overlay Gate	Gate	# of Events	X Median	Y Median	4 uEVS only 1.5 ml 60 ul.fcs compensated	SCATTER	POS IGFBP7	0	##ERROR##	##ERROR##	4 uEVS only 1.5 ml 60 ul.fcs compensated	SCATTER	POS TIMP2	0	##ERROR##	##ERROR##	4 uEVS only 1.5 ml 60 ul.fcs compensated	SCATTER	POS TMEM27	0	##ERROR##	##ERROR##	4 uEVS only 1.5 ml 60 ul.fcs compensated	SCATTER	POS PODXL	50	406.69	10527.7	4 uEVS only 1.5 ml 60 ul.fcs compensated	SCATTER	POS AF CH5	569	221.97	1975.67	4 uEVS only 1.5 ml 60 ul.fcs compensated	SCATTER
Filename	Parameter	Marker	# of Events	Median		5 uEVS only 3.0 ml 63 ul.fcs compensated	Intensity_MC_SSC	M1	5909	1418.33		Filename	Overlay Gate	Gate	# of Events	X Median	Y Median	5 uEVS only 3.0 ml 63 ul.fcs compensated	SCATTER	POS IGFBP7	7	451.51	2972.46	5 uEVS only 3.0 ml 63 ul.fcs compensated	SCATTER	POS TIMP2	4	227.23	5641.21	5 uEVS only 3.0 ml 63 ul.fcs compensated	SCATTER	POS TMEM27	6	494.65	9317.1	5 uEVS only 3.0 ml 63 ul.fcs compensated	SCATTER	POS PODXL	62	368.28	10799	5 uEVS only 3.0 ml 63 ul.fcs compensated	SCATTER	POS AF CH5	5540	281.91	1401.69	5 uEVS only 3.0 ml 63 ul.fcs compensated	SCATTER
Filename	Parameter	Marker	# of Events	Median		6 uEVS only 4.5 ml 64 ul.fcs compensated	Intensity_MC_SSC	M1	8853	1391.4		Filename	Overlay Gate	Gate	# of Events	X Median	Y Median	6 uEVS only 4.5 ml 64 ul.fcs compensated	SCATTER	POS IGFBP7	0	##ERROR##	##ERROR##	6 uEVS only 4.5 ml 64 ul.fcs compensated	SCATTER	POS TIMP2	2	185.49	5996.3	6 uEVS only 4.5 ml 64 ul.fcs compensated	SCATTER	POS TMEM27	4	282.43	8654.66	6 uEVS only 4.5 ml 64 ul.fcs compensated	SCATTER	POS PODXL	99	343.75	8789.69	6 uEVS only 4.5 ml 64 ul.fcs compensated	SCATTER	POS AF CH5	8303	276.27	1394.37	6 uEVS only 4.5 ml 64 ul.fcs compensated	SCATTER
Filename	Parameter	Marker	# of Events	Median		7 uEVS only 9.0 ml 60 ul.fcs compensated	Intensity_MC_SSC	M1	53394	1415.63		Filename	Overlay Gate	Gate	# of Events	X Median	Y Median	7 uEVS only 9.0 ml 60 ul.fcs compensated	SCATTER	POS IGFBP7	9	482.46	13298.8	7 uEVS only 9.0 ml 60 ul.fcs compensated	SCATTER	POS TIMP2	20	292.73	15934.4	7 uEVS only 9.0 ml 60 ul.fcs compensated	SCATTER	POS TMEM27	35	313.32	15750.5	7 uEVS only 9.0 ml 60 ul.fcs compensated	SCATTER	POS PODXL	109	302.89	10619.5	7 uEVS only 9.0 ml 60 ul.fcs compensated	SCATTER	POS AF CH5	52063	306.25	1429.67	7 uEVS only 9.0 ml 60 ul.fcs compensated	SCATTER
Filename	Parameter	Marker	# of Events	Median		8 uEVS only 13.5 ml 71 ul.fcs compensated	Intensity_MC_SSC	M1	139010	1454.33		Filename	Overlay Gate	Gate	# of Events	X Median	Y Median	8 uEVS only 13.5 ml 71 ul.fcs compensated	SCATTER	POS IGFBP7	57	512.43	2930.61	8 uEVS only 13.5 ml 71 ul.fcs compensated	SCATTER	POS TIMP2	67	264.79	11018	8 uEVS only 13.5 ml 71 ul.fcs compensated	SCATTER	POS TMEM27	146	328.92	11125.5	8 uEVS only 13.5 ml 71 ul.fcs compensated	SCATTER	POS PODXL	207	309.84	10851	8 uEVS only 13.5 ml 71 ul.fcs compensated	SCATTER	POS AF CH5	135280	311.18	1476.78	8 uEVS only 13.5 ml 71 ul.fcs compensated	SCATTER
Filename	Parameter	Marker	# of Events	Median		17 Buffer + Abs 77 ul.fcs compensated	Intensity_MC_SSC	M1	758	1536.28		Filename	Overlay Gate	Gate	# of Events	X Median	Y Median	17 Buffer + Abs 77 ul.fcs compensated	SCATTER	POS IGFBP7	17	1004.26	33.02	17 Buffer + Abs 77 ul.fcs compensated	SCATTER	POS TIMP2	15	547.8	29.14	17 Buffer + Abs 77 ul.fcs compensated	SCATTER	POS TMEM27	24	961.03	27.13	17 Buffer + Abs 77 ul.fcs compensated	SCATTER	POS PODXL	113	494.67	5904.42	17 Buffer + Abs 77 ul.fcs compensated	SCATTER	POS AF CH5	289	82.54	1729.26	17 Buffer + Abs 77 ul.fcs compensated	SCATTER
Filename	Parameter	Marker	# of Events	Median		18 uEVs 0.5 ml + Abs 66 ul.fcs compensated	Intensity_MC_SSC	M1	5277	267.39		Filename	Overlay Gate	Gate	# of Events	X Median	Y Median	18 uEVs 0.5 ml + Abs 66 ul.fcs compensated	SCATTER	POS IGFBP7	138	960.84	27.52	18 uEVs 0.5 ml + Abs 66 ul.fcs compensated	SCATTER	POS TIMP2	197	241.99	91.37	18 uEVs 0.5 ml + Abs 66 ul.fcs compensated	SCATTER	POS TMEM27	484	859.41	7.16	18 uEVs 0.5 ml + Abs 66 ul.fcs compensated	SCATTER	POS PODXL	330	277.3	1940.76	18 uEVs 0.5 ml + Abs 66 ul.fcs compensated	SCATTER	POS AF CH5	1751	70	545.88	18 uEVs 0.5 ml + Abs 66 ul.fcs compensated	SCATTER
Filename	Parameter	Marker	# of Events	Median		19 uEVs 1.0 ml + Abs 59 ul.fcs compensated	Intensity_MC_SSC	M1	11671	241.75		Filename	Overlay Gate	Gate	# of Events	X Median	Y Median	19 uEVs 1.0 ml + Abs 59 ul.fcs compensated	SCATTER	POS IGFBP7	303	1112.71	74.14	19 uEVs 1.0 ml + Abs 59 ul.fcs compensated	SCATTER	POS TIMP2	469	297.31	145.42	19 uEVs 1.0 ml + Abs 59 ul.fcs compensated	SCATTER	POS TMEM27	1038	830.58	7.78	19 uEVs 1.0 ml + Abs 59 ul.fcs compensated	SCATTER	POS PODXL	968	297.37	1850	19 uEVs 1.0 ml + Abs 59 ul.fcs compensated	SCATTER	POS AF CH5	4179	75.74	464.87	19 uEVs 1.0 ml + Abs 59 ul.fcs compensated	SCATTER
Filename	Parameter	Marker	# of Events	Median		20 uEVs 1.5 ml + Abs 64 ul.fcs compensated	Intensity_MC_SSC	M1	12652	250.24		Filename	Overlay Gate	Gate	# of Events	X Median	Y Median	20 uEVs 1.5 ml + Abs 64 ul.fcs compensated	SCATTER	POS IGFBP7	446	951.8	57.83	20 uEVs 1.5 ml + Abs 64 ul.fcs compensated	SCATTER	POS TIMP2	590	236.08	169.42	20 uEVs 1.5 ml + Abs 64 ul.fcs compensated	SCATTER	POS TMEM27	1559	861.75	16.89	20 uEVs 1.5 ml + Abs 64 ul.fcs compensated	SCATTER	POS PODXL	1258	248.49	1265.43	20 uEVs 1.5 ml + Abs 64 ul.fcs compensated	SCATTER	POS AF CH5	4464	74.72	511.47	20 uEVs 1.5 ml + Abs 64 ul.fcs compensated	SCATTER
Filename	Parameter	Marker	# of Events	Median		21 uEVs 3.0 ml + Abs 60 ul.fcs compensated	Intensity_MC_SSC	M1	38985	418.45		Filename	Overlay Gate	Gate	# of Events	X Median	Y Median	21 uEVs 3.0 ml + Abs 60 ul.fcs compensated	SCATTER	POS IGFBP7	1643	979.69	177	21 uEVs 3.0 ml + Abs 60 ul.fcs compensated	SCATTER	POS TIMP2	1902	231.74	547.78	21 uEVs 3.0 ml + Abs 60 ul.fcs compensated	SCATTER	POS TMEM27	3296	782.91	39.06	21 uEVs 3.0 ml + Abs 60 ul.fcs compensated	SCATTER	POS PODXL	7391	315.86	1435.64	21 uEVs 3.0 ml + Abs 60 ul.fcs compensated	SCATTER	POS AF CH5	17301	99.37	737.03	21 uEVs 3.0 ml + Abs 60 ul.fcs compensated	SCATTER
Filename	Parameter	Marker	# of Events	Median		22 uEVs 4.5 ml + Abs 59 ul.fcs compensated	Intensity_MC_SSC	M1	67321	483.22		Filename	Overlay Gate	Gate	# of Events	X Median	Y Median	22 uEVs 4.5 ml + Abs 59 ul.fcs compensated	SCATTER	POS IGFBP7	2912	942.63	252.94	22 uEVs 4.5 ml + Abs 59 ul.fcs compensated	SCATTER	POS TIMP2	3726	215.4	621.65	22 uEVs 4.5 ml + Abs 59 ul.fcs compensated	SCATTER	POS TMEM27	4803	743.87	104.47	22 uEVs 4.5 ml + Abs 59 ul.fcs compensated	SCATTER	POS PODXL	14669	304.02	1381.8	22 uEVs 4.5 ml + Abs 59 ul.fcs compensated	SCATTER	POS AF CH5	30248	99.17	762	22 uEVs 4.5 ml + Abs 59 ul.fcs compensated	SCATTER
Filename	Parameter	Marker	# of Events	Median		23 uEVs 9.0 ml + Abs 65 ul.fcs compensated	Intensity_MC_SSC	M1	176121	923.59		Filename	Overlay Gate	Gate	# of Events	X Median	Y Median	23 uEVs 9.0 ml + Abs 65 ul.fcs compensated	SCATTER	POS IGFBP7	5854	877.85	686.99	23 uEVs 9.0 ml + Abs 65 ul.fcs compensated	SCATTER	POS TIMP2	7560	233.15	758.55	23 uEVs 9.0 ml + Abs 65 ul.fcs compensated	SCATTER	POS TMEM27	8805	657.55	565.63	23 uEVs 9.0 ml + Abs 65 ul.fcs compensated	SCATTER	POS PODXL	74823	334.68	1484.39	23 uEVs 9.0 ml + Abs 65 ul.fcs compensated	SCATTER	POS AF CH5	103451	135.86	1145.46	23 uEVs 9.0 ml + Abs 65 ul.fcs compensated	SCATTER
Filename	Parameter	Marker	# of Events	Median		24 uEVs 13.5 ml + ABs 59 ul.fcs compensated	Intensity_MC_SSC	M1	209445	1079.93		Filename	Overlay Gate	Gate	# of Events	X Median	Y Median	24 uEVs 13.5 ml + ABs 59 ul.fcs compensated	SCATTER	POS IGFBP7	8152	799.7	823.1	24 uEVs 13.5 ml + ABs 59 ul.fcs compensated	SCATTER	POS TIMP2	9400	257.45	770.35	24 uEVs 13.5 ml + ABs 59 ul.fcs compensated	SCATTER	POS TMEM27	10782	620.27	787.22	24 uEVs 13.5 ml + ABs 59 ul.fcs compensated	SCATTER	POS PODXL	97803	337.22	1594.89	24 uEVs 13.5 ml + ABs 59 ul.fcs compensated	SCATTER	POS AF CH5	133104	146.41	1270.12	24 uEVs 13.5 ml + ABs 59 ul.fcs compensated	SCATTER
[truncated: 42 more columns]

## Sheet: Particles ml Urine
Volume injected (ml)	Volume injected (μl)		Start Material						Count	Median			0bject/ml	Minus Bufffer	0bject/ml of Urine
0.0011278	1.1278		mL	mL		1 buffer only.fcs compensated	Intensity_MC_SSC	M1	481	5573.27			426494
0.0011278	1.1278		0.5	0.06		2 uEVS only 0.5 ml 60 ul.fcs compensated	Intensity_MC_SSC	M1	388	4225.14			344033		41283.9
0.0011357	1.1357		1	0.068		3 uEVS only 1.0 ml 68 ul.fcs compensated	Intensity_MC_SSC	M1	426	3423.63			375099		25506.7
0.0011278	1.1278		1.5	0.06		4 uEVS only 1.5 ml 60 ul.fcs compensated	Intensity_MC_SSC	M1	779	2292.96			690725		27629
0.0011278	1.1278		3	0.063		5 uEVS only 3.0 ml 63 ul.fcs compensated	Intensity_MC_SSC	M1	5909	1418.33			5.2394e+06		110027
0.0011318	1.1318		4.5	0.064		6 uEVS only 4.5 ml 64 ul.fcs compensated	Intensity_MC_SSC	M1	8853	1391.4			7.82205e+06		111247
0.0011318	1.1318		9	0.06		7 uEVS only 9.0 ml 60 ul.fcs compensated	Intensity_MC_SSC	M1	53394	1415.63			4.71762e+07		314508
0.0011318	1.1318		13.5	0.071		8 uEVS only 13.5 ml 71 ul.fcs compensated	Intensity_MC_SSC	M1	139010	1454.33			1.22822e+08
0.0011516	1.1516			0.077		17 Buffer + Abs 77 ul.fcs compensated	Intensity_MC_SSC	M1	758	1536.28			658215
0.0011278	1.1278		0.5	0.066		18 uEVs 0.5 ml + Abs 66 ul.fcs compensated	Intensity_MC_SSC	M1	5277	267.39			4.67902e+06	4.02081e+06	530746
0.0011238	1.1238		1	0.059		19 uEVs 1.0 ml + Abs 59 ul.fcs compensated	Intensity_MC_SSC	M1	11671	241.75			1.03853e+07	9.72709e+06	573898
0.0011278	1.1278		1.5	0.064		20 uEVs 1.5 ml + Abs 64 ul.fcs compensated	Intensity_MC_SSC	M1	12652	250.24			1.12183e+07	1.05601e+07	450564
0.0011198	1.1198		3	0.06		21 uEVs 3.0 ml + Abs 60 ul.fcs compensated	Intensity_MC_SSC	M1	38985	418.45			3.48143e+07	3.4156e+07	683121
0.0011278	1.1278		4.5	0.059		22 uEVs 4.5 ml + Abs 59 ul.fcs compensated	Intensity_MC_SSC	M1	67321	483.22			5.96923e+07	5.90341e+07	774003
0.0011238	1.1238		9	0.065		23 uEVs 9.0 ml + Abs 65 ul.fcs compensated	Intensity_MC_SSC	M1	176121	923.59			1.56719e+08	1.56061e+08	1.12711e+06
0.0011198	1.1198		13.5	0.059		24 uEVs 13.5 ml + ABs 59 ul.fcs compensated	Intensity_MC_SSC	M1	209445	1079.93			1.87038e+08	1.8638e+08	814548
												AVERAGE			707712
												DS			226441
												CV			31.9962
	Volume injected (μl)		Start Material						Count	Median X	Median Y		0bject/ml	Minus Bufffer	0bject/ml of Urine
0.0011278	1.1278		ML	ML		1 buffer only.fcs compensated	SCATTER	POS IGFBP7	1				886.682
0.0011278	1.1278		0.5	0.06		2 uEVS only 0.5 ml 60 ul.fcs compensated	SCATTER	POS IGFBP7	0				0		0
0.0011357	1.1357		1	0.068		3 uEVS only 1.0 ml 68 ul.fcs compensated	SCATTER	POS IGFBP7	0				0		0
0.0011278	1.1278		1.5	0.06		4 uEVS only 1.5 ml 60 ul.fcs compensated	SCATTER	POS IGFBP7	0				0		0
0.0011278	1.1278		3	0.063		5 uEVS only 3.0 ml 63 ul.fcs compensated	SCATTER	POS IGFBP7	7				6206.77		130.342
0.0011318	1.1318		4.5	0.064		6 uEVS only 4.5 ml 64 ul.fcs compensated	SCATTER	POS IGFBP7	0				0		0
0.0011318	1.1318		9	0.06		7 uEVS only 9.0 ml 60 ul.fcs compensated	SCATTER	POS IGFBP7	9				7951.93		53.0129
0.0011318	1.1318		13.5	0.071		8 uEVS only 13.5 ml 71 ul.fcs compensated	SCATTER	POS IGFBP7	57				50362.3
0.0011516	1.1516			0.077		17 Buffer + Abs 77 ul.fcs compensated	SCATTER	POS IGFBP7	17	1004.26	33.02		14762.1
0.0011278	1.1278		0.5	0.066		18 uEVs 0.5 ml + Abs 66 ul.fcs compensated	SCATTER	POS IGFBP7	134	987.32	27.52		118815	104053	13735
0.0011238	1.1238		1	0.059		19 uEVs 1.0 ml + Abs 59 ul.fcs compensated	SCATTER	POS IGFBP7	289	1145.6	74.14		257163	242401	14301.7
0.0011278	1.1278		1.5	0.064		20 uEVs 1.5 ml + Abs 64 ul.fcs compensated	SCATTER	POS IGFBP7	428	1002.44	57.83		379500	364738	15562.1
0.0011198	1.1198		3	0.06		21 uEVs 3.0 ml + Abs 60 ul.fcs compensated	SCATTER	POS IGFBP7	1561	1034.61	177		1.394e+06	1.37924e+06	27584.7
0.0011278	1.1278		4.5	0.059		22 uEVs 4.5 ml + Abs 59 ul.fcs compensated	SCATTER	POS IGFBP7	2749	1017.95	252.94		2.43749e+06	2.42273e+06	31764.6
0.0011238	1.1238		9	0.065		23 uEVs 9.0 ml + Abs 65 ul.fcs compensated	SCATTER	POS IGFBP7	5395	971	686.99		4.80068e+06	4.78591e+06	34564.9
0.0011198	1.1198		13.5	0.059		24 uEVs 13.5 ml + ABs 59 ul.fcs compensated	SCATTER	POS IGFBP7	7472	886.05	823.1		6.67262e+06	6.65786e+06	29097.3
												AVERAGE			23801.5
												DS			8954.41
												CV			37.6212
	Volume injected (μl)		Start Material						Count	Median X	Median Y		0bject/ml	Minus Bufffer	0bject/ml of Urine
0.0011278	1.1278		ML	ML		1 buffer only.fcs compensated	SCATTER	POS TIMP2	0				0
0.0011278	1.1278		0.5	0.06		2 uEVS only 0.5 ml 60 ul.fcs compensated	SCATTER	POS TIMP2	0				0		0
0.0011357	1.1357		1	0.068		3 uEVS only 1.0 ml 68 ul.fcs compensated	SCATTER	POS TIMP2	0				0		0
0.0011278	1.1278		1.5	0.06		4 uEVS only 1.5 ml 60 ul.fcs compensated	SCATTER	POS TIMP2	0				0		0
0.0011278	1.1278		3	0.063		5 uEVS only 3.0 ml 63 ul.fcs compensated	SCATTER	POS TIMP2	4				3546.73		74.4813
0.0011318	1.1318		4.5	0.064		6 uEVS only 4.5 ml 64 ul.fcs compensated	SCATTER	POS TIMP2	2				1767.1		25.132
0.0011318	1.1318		9	0.06		7 uEVS only 9.0 ml 60 ul.fcs compensated	SCATTER	POS TIMP2	20				17671		117.806
0.0011318	1.1318		13.5	0.071		8 uEVS only 13.5 ml 71 ul.fcs compensated	SCATTER	POS TIMP2	67				59197.7
0.0011516	1.1516			0.077		17 Buffer + Abs 77 ul.fcs compensated	SCATTER	POS TIMP2	15	547.8	29.14		13025.4
0.0011278	1.1278		0.5	0.066		18 uEVs 0.5 ml + Abs 66 ul.fcs compensated	SCATTER	POS TIMP2	193	229.09	91.37		171130	158104	20869.8
0.0011238	1.1238		1	0.059		19 uEVs 1.0 ml + Abs 59 ul.fcs compensated	SCATTER	POS TIMP2	461	285.11	145.42		410215	397190	23434.2
0.0011278	1.1278		1.5	0.064		20 uEVs 1.5 ml + Abs 64 ul.fcs compensated	SCATTER	POS TIMP2	583	234.08	169.42		516936	503910	21500.2
0.0011198	1.1198		3	0.06		21 uEVs 3.0 ml + Abs 60 ul.fcs compensated	SCATTER	POS TIMP2	1880	228.13	547.78		1.67887e+06	1.66585e+06	33316.9
0.0011278	1.1278		4.5	0.059		22 uEVs 4.5 ml + Abs 59 ul.fcs compensated	SCATTER	POS TIMP2	3708	213.89	621.65		3.28782e+06	3.27479e+06	42936.2
0.0011238	1.1238		9	0.065		23 uEVs 9.0 ml + Abs 65 ul.fcs compensated	SCATTER	POS TIMP2	7451	228.5	758.55		6.63018e+06	6.61716e+06	47790.6
0.0011198	1.1198		13.5	0.059		24 uEVs 13.5 ml + ABs 59 ul.fcs compensated	SCATTER	POS TIMP2	9195	249.13	770.35		8.21129e+06	8.19826e+06	35829.4
												AVERAGE			32239.6
												DS			10742.8
												CV			33.3216
	Volume injected (μl)		Start Material						Count	Median X	Median Y		0bject/ml	Minus Bufffer	0bject/ml of Urine
0.0011278	1.1278		ML	ML		1 buffer only.fcs compensated	SCATTER	POS TMEM27	0				0
0.0011278	1.1278		0.5	0.06		2 uEVS only 0.5 ml 60 ul.fcs compensated	SCATTER	POS TMEM27	0				0		0
0.0011357	1.1357		1	0.068		3 uEVS only 1.0 ml 68 ul.fcs compensated	SCATTER	POS TMEM27	1				880.514		59.875
0.0011278	1.1278		1.5	0.06		4 uEVS only 1.5 ml 60 ul.fcs compensated	SCATTER	POS TMEM27	0				0		0
0.0011278	1.1278		3	0.063		5 uEVS only 3.0 ml 63 ul.fcs compensated	SCATTER	POS TMEM27	6				5320.09		111.722
0.0011318	1.1318		4.5	0.064		6 uEVS only 4.5 ml 64 ul.fcs compensated	SCATTER	POS TMEM27	4				3534.19		50.2641
0.0011318	1.1318		9	0.06		7 uEVS only 9.0 ml 60 ul.fcs compensated	SCATTER	POS TMEM27	35				30924.2		206.161
0.0011318	1.1318		13.5	0.071		8 uEVS only 13.5 ml 71 ul.fcs compensated	SCATTER	POS TMEM27	146				128998
0.0011516	1.1516			0.077		17 Buffer + Abs 77 ul.fcs compensated	SCATTER	POS TMEM27	24	961.03	27.13		20840.6
0.0011278	1.1278		0.5	0.066		18 uEVs 0.5 ml + Abs 66 ul.fcs compensated	SCATTER	POS TMEM27	484	859.41	7.16		429154	408314	53897.4
0.0011238	1.1238		1	0.059		19 uEVs 1.0 ml + Abs 59 ul.fcs compensated	SCATTER	POS TMEM27	1038	830.58	7.78		923652	902811	53265.9
0.0011278	1.1278		1.5	0.064		20 uEVs 1.5 ml + Abs 64 ul.fcs compensated	SCATTER	POS TMEM27	1559	861.75	16.89		1.38234e+06	1.3615e+06	58090.5
0.0011198	1.1198		3	0.06		21 uEVs 3.0 ml + Abs 60 ul.fcs compensated	SCATTER	POS TMEM27	3296	782.91	39.06		2.94338e+06	2.92254e+06	58450.8
0.0011278	1.1278		4.5	0.059		22 uEVs 4.5 ml + Abs 59 ul.fcs compensated	SCATTER	POS TMEM27	4803	743.87	104.47		4.25873e+06	4.23789e+06	55563.5
0.0011238	1.1238		9	0.065		23 uEVs 9.0 ml + Abs 65 ul.fcs compensated	SCATTER	POS TMEM27	8805	657.55	565.63		7.83502e+06	7.81418e+06	56435.8
0.0011198	1.1198		13.5	0.059		24 uEVs 13.5 ml + ABs 59 ul.fcs compensated	SCATTER	POS TMEM27	10782	620.27	787.22		9.62851e+06	9.60766e+06	41989.1
												AVERAGE			53956.1
												DS			5623.15
												CV			10.4217
	Volume injected (μl)		Start Material										0bject/ml	Minus Bufffer	0bject/ml of Urine
0.0011278	1.1278		ML	ML		1 buffer only.fcs compensated	SCATTER	POS PODXL	94				83348.1
0.0011278	1.1278		0.5	0.06		2 uEVS only 0.5 ml 60 ul.fcs compensated	SCATTER	POS PODXL	29				25713.8		3085.65
0.0011357	1.1357		1	0.068		3 uEVS only 1.0 ml 68 ul.fcs compensated	SCATTER	POS PODXL	35				30818		2095.62
0.0011278	1.1278		1.5	0.06		4 uEVS only 1.5 ml 60 ul.fcs compensated	SCATTER	POS PODXL	50				44334.1		1773.36
0.0011278	1.1278		3	0.063		5 uEVS only 3.0 ml 63 ul.fcs compensated	SCATTER	POS PODXL	62				54974.3		1154.46
0.0011318	1.1318		4.5	0.064		6 uEVS only 4.5 ml 64 ul.fcs compensated	SCATTER	POS PODXL	99				87471.3		1244.04
0.0011318	1.1318		9	0.06		7 uEVS only 9.0 ml 60 ul.fcs compensated	SCATTER	POS PODXL	109				96306.8		642.045
0.0011318	1.1318		13.5	0.071		8 uEVS only 13.5 ml 71 ul.fcs compensated	SCATTER	POS PODXL	207				182895
0.0011516	1.1516			0.077		17 Buffer + Abs 77 ul.fcs compensated	SCATTER	POS PODXL	113	494.67	5904.42		98124.3
0.0011278	1.1278		0.5	0.066		18 uEVs 0.5 ml + Abs 66 ul.fcs compensated	SCATTER	POS PODXL	330	277.3	1940.76		292605	194481	25671.5
0.0011238	1.1238		1	0.059		19 uEVs 1.0 ml + Abs 59 ul.fcs compensated	SCATTER	POS PODXL	968	297.37	1850		861363	763239	45031.1
0.0011278	1.1278		1.5	0.064		20 uEVs 1.5 ml + Abs 64 ul.fcs compensated	SCATTER	POS PODXL	1258	248.49	1265.43		1.11545e+06	1.01732e+06	43405.7
0.0011198	1.1198		3	0.06		21 uEVs 3.0 ml + Abs 60 ul.fcs compensated	SCATTER	POS PODXL	7391	315.86	1435.64		6.60029e+06	6.50216e+06	130043
0.0011278	1.1278		4.5	0.059		22 uEVs 4.5 ml + Abs 59 ul.fcs compensated	SCATTER	POS PODXL	14669	304.02	1381.8		1.30067e+07	1.29086e+07	169246
0.0011238	1.1238		9	0.065		23 uEVs 9.0 ml + Abs 65 ul.fcs compensated	SCATTER	POS PODXL	74823	334.68	1484.39		6.65804e+07	6.64822e+07	480149
0.0011198	1.1198		13.5	0.059		24 uEVs 13.5 ml + ABs 59 ul.fcs compensated	SCATTER	POS PODXL	97803	337.22	1594.89		8.73397e+07	8.72416e+07	381278
												AVERAGE			182118
												DS			179756
												CV			98.7034
	Volume injected (μl)		Start Material										0bject/ml	Minus Bufffer	0bject/ml of Urine
0.0011278	1.1278		ML	ML		1 buffer only.fcs compensated	SCATTER	POS AF CH5	198				175563
0.0011278	1.1278		0.5	0.06		2 uEVS only 0.5 ml 60 ul.fcs compensated	SCATTER	POS AF CH5	203				179996		21599.6
0.0011357	1.1357		1	0.068		3 uEVS only 1.0 ml 68 ul.fcs compensated	SCATTER	POS AF CH5	262				230695		15687.2
0.0011278	1.1278		1.5	0.06		4 uEVS only 1.5 ml 60 ul.fcs compensated	SCATTER	POS AF CH5	569				504522		20180.9
0.0011278	1.1278		3	0.063		5 uEVS only 3.0 ml 63 ul.fcs compensated	SCATTER	POS AF CH5	5540				4.91222e+06		103157
0.0011318	1.1318		4.5	0.064		6 uEVS only 4.5 ml 64 ul.fcs compensated	SCATTER	POS AF CH5	8303				7.3361e+06		104336
0.0011318	1.1318		9	0.06		7 uEVS only 9.0 ml 60 ul.fcs compensated	SCATTER	POS AF CH5	52063				4.60002e+07		306668
0.0011318	1.1318		13.5	0.071		8 uEVS only 13.5 ml 71 ul.fcs compensated	SCATTER	POS AF CH5	135280				1.19526e+08
0.0011516	1.1516			0.077		17 Buffer + Abs 77 ul.fcs compensated	SCATTER	POS AF CH5	289	82.54	1729.26		250955
0.0011278	1.1278		0.5	0.066		18 uEVs 0.5 ml + Abs 66 ul.fcs compensated	SCATTER	POS AF CH5	1751	70	545.88		1.55258e+06	1.30163e+06	171815
0.0011238	1.1238		1	0.059		19 uEVs 1.0 ml + Abs 59 ul.fcs compensated	SCATTER	POS AF CH5	4179	75.74	464.87		3.71863e+06	3.46768e+06	204593
0.0011278	1.1278		1.5	0.064		20 uEVs 1.5 ml + Abs 64 ul.fcs compensated	SCATTER	POS AF CH5	4464	74.72	511.47		3.95815e+06	3.70719e+06	158174
0.0011198	1.1198		3	0.06		21 uEVs 3.0 ml + Abs 60 ul.fcs compensated	SCATTER	POS AF CH5	17301	99.37	737.03		1.54501e+07	1.51991e+07	303983
0.0011278	1.1278		4.5	0.059		22 uEVs 4.5 ml + Abs 59 ul.fcs compensated	SCATTER	POS AF CH5	30248	99.17	762		2.68204e+07	2.65694e+07	348354
0.0011238	1.1238		9	0.065		23 uEVs 9.0 ml + Abs 65 ul.fcs compensated	SCATTER	POS AF CH5	103451	135.86	1145.46		9.20546e+07	9.18037e+07	663027
0.0011198	1.1198		13.5	0.059		24 uEVs 13.5 ml + ABs 59 ul.fcs compensated	SCATTER	POS AF CH5	133104	146.41	1270.12		1.18864e+08	1.18613e+08	518383
												AVERAGE			338333
												DS			190261
												CV			56.2351
	Volume injected (μl)		Start Material										0bject/ml	Minus Bufffer	0bject/ml of Urine
0.0011278	1.1278		ML	ML		1 buffer only.fcs compensated	SCATTER	POS AF CH11	94				83348.1
0.0011278	1.1278		0.5	0.06		2 uEVS only 0.5 ml 60 ul.fcs compensated	SCATTER	POS AF CH11	94				83348.1		10001.8
0.0011357	1.1357		1	0.068		3 uEVS only 1.0 ml 68 ul.fcs compensated	SCATTER	POS AF CH11	108				95095.5		6466.5
0.0011278	1.1278		1.5	0.06		4 uEVS only 1.5 ml 60 ul.fcs compensated	SCATTER	POS AF CH11	249				220784		8831.35
0.0011278	1.1278		3	0.063		5 uEVS only 3.0 ml 63 ul.fcs compensated	SCATTER	POS AF CH11	2533				2.24597e+06		47165.3
0.0011318	1.1318		4.5	0.064		6 uEVS only 4.5 ml 64 ul.fcs compensated	SCATTER	POS AF CH11	3778				3.33805e+06		47474.4
0.0011318	1.1318		9	0.06		7 uEVS only 9.0 ml 60 ul.fcs compensated	SCATTER	POS AF CH11	22462				1.98463e+07		132308
0.0011318	1.1318		13.5	0.071		8 uEVS only 13.5 ml 71 ul.fcs compensated	SCATTER	POS AF CH11	61352				5.42075e+07
0.0011516	1.1516			0.077		17 Buffer + Abs 77 ul.fcs compensated	SCATTER	POS AF CH11	147	815.38	1341.47		127648
0.0011278	1.1278		0.5	0.066		18 uEVs 0.5 ml + Abs 66 ul.fcs compensated	SCATTER	POS AF CH11	1307	1156.15	483.03		1.15889e+06	1.03124e+06	136124
0.0011238	1.1238		1	0.059		19 uEVs 1.0 ml + Abs 59 ul.fcs compensated	SCATTER	POS AF CH11	2507	1507.41	553.56		2.23082e+06	2.10318e+06	124087
0.0011278	1.1278		1.5	0.064		20 uEVs 1.5 ml + Abs 64 ul.fcs compensated	SCATTER	POS AF CH11	2984	1761.01	595.72		2.64586e+06	2.51821e+06	107444
0.0011198	1.1198		3	0.06		21 uEVs 3.0 ml + Abs 60 ul.fcs compensated	SCATTER	POS AF CH11	9657	1615.03	757.43		8.62386e+06	8.49621e+06	169924
0.0011278	1.1278		4.5	0.059		22 uEVs 4.5 ml + Abs 59 ul.fcs compensated	SCATTER	POS AF CH11	16180	1704.03	762.87		1.43465e+07	1.42189e+07	186425
0.0011238	1.1238		9	0.065		23 uEVs 9.0 ml + Abs 65 ul.fcs compensated	SCATTER	POS AF CH11	51641	1653.15	1023.49		4.59521e+07	4.58245e+07	330955
0.0011198	1.1198		13.5	0.059		24 uEVs 13.5 ml + ABs 59 ul.fcs compensated	SCATTER	POS AF CH11	68896	1714.75	1134.97		6.15253e+07	6.13976e+07	268330
												AVERAGE			189041
												DS			82133.9
												CV			43.4476
	Volume injected (μl)		Start Material										0bject/ml	Minus Bufffer	0bject/ml of Urine
0.0011278	1.1278		ML	ML		1 buffer only.fcs compensated	SCATTER	POS CH11 AV	0				0
0.0011278	1.1278		0.5	0.06		2 uEVS only 0.5 ml 60 ul.fcs compensated	SCATTER	POS CH11 AV	0				0		0
0.0011357	1.1357		1	0.068		3 uEVS only 1.0 ml 68 ul.fcs compensated	SCATTER	POS CH11 AV	2				1761.03		119.75
0.0011278	1.1278		1.5	0.06		4 uEVS only 1.5 ml 60 ul.fcs compensated	SCATTER	POS CH11 AV	1				886.682		35.4673
0.0011278	1.1278		3	0.063		5 uEVS only 3.0 ml 63 ul.fcs compensated	SCATTER	POS CH11 AV	2				1773.36		37.2406
0.0011318	1.1318		4.5	0.064		6 uEVS only 4.5 ml 64 ul.fcs compensated	SCATTER	POS CH11 AV	3				2650.64		37.6981
0.0011318	1.1318		9	0.06		7 uEVS only 9.0 ml 60 ul.fcs compensated	SCATTER	POS CH11 AV	27				23855.8		159.039
0.0011318	1.1318		13.5	0.071		8 uEVS only 13.5 ml 71 ul.fcs compensated	SCATTER	POS CH11 AV	79				69800.3
0.0011516	1.1516			0.077		17 Buffer + Abs 77 ul.fcs compensated	SCATTER	POS CH11 AV	5	10082.7	1450.35		4341.79
0.0011278	1.1278		0.5	0.066		18 uEVs 0.5 ml + Abs 66 ul.fcs compensated	SCATTER	POS CH11 AV	2168	11447.3	175.21		1.92233e+06	1.91798e+06	253174
0.0011238	1.1238		1	0.059		19 uEVs 1.0 ml + Abs 59 ul.fcs compensated	SCATTER	POS CH11 AV	6075	12558.5	153.19		5.40577e+06	5.40142e+06	318684
0.0011278	1.1278		1.5	0.064		20 uEVs 1.5 ml + Abs 64 ul.fcs compensated	SCATTER	POS CH11 AV	6808	12560.1	149.52		6.03653e+06	6.03219e+06	257373
0.0011198	1.1198		3	0.06		21 uEVs 3.0 ml + Abs 60 ul.fcs compensated	SCATTER	POS CH11 AV	18647	13210.5	198.6		1.66521e+07	1.66477e+07	332955
0.0011278	1.1278		4.5	0.059		22 uEVs 4.5 ml + Abs 59 ul.fcs compensated	SCATTER	POS CH11 AV	33190	13226.4	253.2		2.9429e+07	2.94246e+07	385790
0.0011238	1.1238		9	0.065		23 uEVs 9.0 ml + Abs 65 ul.fcs compensated	SCATTER	POS CH11 AV	51551	12793.9	531.04		4.5872e+07	4.58677e+07	331267
0.0011198	1.1198		13.5	0.059		24 uEVs 13.5 ml + ABs 59 ul.fcs compensated	SCATTER	POS CH11 AV	50996	12638	739.75		4.55403e+07	4.55359e+07	199009
												AVERAGE			296893
												DS			63132
												CV			21.2642
	Volume injected (μl)		Start Material										0bject/ml	Minus Bufffer	0bject/ml of Urine
0.0011278	1.1278		ML	ML		1 buffer only.fcs compensated	SCATTER	POS AF CH5	198	96.54	6113.48		175563
0.0011278	1.1278		0.5	0.06		2 uEVS only 0.5 ml 60 ul.fcs compensated	SCATTER	POS AF CH5	203	119.04	4283.83		179996		21599.6
0.0011357	1.1357		1	0.068		3 uEVS only 1.0 ml 68 ul.fcs compensated	SCATTER	POS AF CH5	262	150.24	3106.3		230695		15687.2
0.0011278	1.1278		1.5	0.06		4 uEVS only 1.5 ml 60 ul.fcs compensated	SCATTER	POS AF CH5	569	221.97	1975.67		504522		20180.9
0.0011278	1.1278		3	0.063		5 uEVS only 3.0 ml 63 ul.fcs compensated	SCATTER	POS AF CH5	5540	281.91	1401.69		4.91222e+06		103157
0.0011318	1.1318		4.5	0.064		6 uEVS only 4.5 ml 64 ul.fcs compensated	SCATTER	POS AF CH5	8303	276.27	1394.37		7.3361e+06		104336
0.0011318	1.1318		9	0.06		7 uEVS only 9.0 ml 60 ul.fcs compensated	SCATTER	POS AF CH5	52063	306.25	1429.67		4.60002e+07		306668
0.0011318	1.1318		13.5	0.071		8 uEVS only 13.5 ml 71 ul.fcs compensated	SCATTER	POS AF CH5	135280	311.18	1476.78		1.19526e+08		628620
0.0011516	1.1516			0.077		17 Buffer + Abs 77 ul.fcs compensated	SCATTER	POS AF CH5	289	82.54	1729.26		250955
0.0011278	1.1278		0.5	0.066		18 uEVs 0.5 ml + Abs 66 ul.fcs compensated	SCATTER	POS AF CH5	1751				1.55258e+06
0.0011238	1.1238		1	0.059		19 uEVs 1.0 ml + Abs 59 ul.fcs compensated	SCATTER	POS AF CH5	4179				3.71863e+06
0.0011278	1.1278		1.5	0.064		20 uEVs 1.5 ml + Abs 64 ul.fcs compensated	SCATTER	POS AF CH5	4464				3.95815e+06
0.0011198	1.1198		3	0.06		21 uEVs 3.0 ml + Abs 60 ul.fcs compensated	SCATTER	POS AF CH5	17301				1.54501e+07
0.0011278	1.1278		4.5	0.059		22 uEVs 4.5 ml + Abs 59 ul.fcs compensated	SCATTER	POS AF CH5	30248				2.68204e+07
0.0011238	1.1238		9	0.065		23 uEVs 9.0 ml + Abs 65 ul.fcs compensated	SCATTER	POS AF CH5	103451				9.20546e+07
0.0011198	1.1198		13.5	0.059		24 uEVs 13.5 ml + ABs 59 ul.fcs compensated	SCATTER	POS AF CH5	133104				1.18864e+08
												AVERAGE			95271.3
												DS			111564
												CV			117.101
	Volume injected (μl)		Start Material										0bject/ml	Minus Bufffer	0bject/ml of Urine
0.0011278	1.1278		ML	ML		1 buffer only.fcs compensated	SCATTER	POS AF CH11	94	873.71	2846.77		83348.1
0.0011278	1.1278		0.5	0.06		2 uEVS only 0.5 ml 60 ul.fcs compensated	SCATTER	POS AF CH11	94	888.13	2632.62		83348.1		10001.8
0.0011357	1.1357		1	0.068		3 uEVS only 1.0 ml 68 ul.fcs compensated	SCATTER	POS AF CH11	108	934.46	2079.56		95095.5		6466.5
0.0011278	1.1278		1.5	0.06		4 uEVS only 1.5 ml 60 ul.fcs compensated	SCATTER	POS AF CH11	249	1074.59	1470.08		220784		8831.35
0.0011278	1.1278		3	0.063		5 uEVS only 3.0 ml 63 ul.fcs compensated	SCATTER	POS AF CH11	2533	1207.83	1356.05		2.24597e+06		47165.3
0.0011318	1.1318		4.5	0.064		6 uEVS only 4.5 ml 64 ul.fcs compensated	SCATTER	POS AF CH11	3778	1192.27	1356.5		3.33805e+06		47474.4
0.0011318	1.1318		9	0.06		7 uEVS only 9.0 ml 60 ul.fcs compensated	SCATTER	POS AF CH11	22462	1192.68	1450.16		1.98463e+07		132308
0.0011318	1.1318		13.5	0.071		8 uEVS only 13.5 ml 71 ul.fcs compensated	SCATTER	POS AF CH11	61352	1219.61	1530.15		5.42075e+07		285091
0.0011516	1.1516			0.077		17 Buffer + Abs 77 ul.fcs compensated	SCATTER	POS AF CH11	147	815.38	1341.47		127648
0.0011278	1.1278		0.5	0.066		18 uEVs 0.5 ml + Abs 66 ul.fcs compensated	SCATTER	POS AF CH11	1307				1.15889e+06
0.0011238	1.1238		1	0.059		19 uEVs 1.0 ml + Abs 59 ul.fcs compensated	SCATTER	POS AF CH11	2507				2.23082e+06
0.0011278	1.1278		1.5	0.064		20 uEVs 1.5 ml + Abs 64 ul.fcs compensated	SCATTER	POS AF CH11	2984				2.64586e+06
0.0011198	1.1198		3	0.06		21 uEVs 3.0 ml + Abs 60 ul.fcs compensated	SCATTER	POS AF CH11	9657				8.62386e+06
0.0011278	1.1278		4.5	0.059		22 uEVs 4.5 ml + Abs 59 ul.fcs compensated	SCATTER	POS AF CH11	16180				1.43465e+07
0.0011238	1.1238		9	0.065		23 uEVs 9.0 ml + Abs 65 ul.fcs compensated	SCATTER	POS AF CH11	51641				4.59521e+07
0.0011198	1.1198		13.5	0.059		24 uEVs 13.5 ml + ABs 59 ul.fcs compensated	SCATTER	POS AF CH11	68896				6.15253e+07
												AVERAGE			42041.3
												DS			48164.1
												CV			114.564

## Sheet: Sheet1
Objects/mL, PODXL Pos & No AF Ch5 and Ch11
180885	91445.2	23876.8	12070.8
527665	438225	31132.2	25855.3
406104	316664	17327.1	13511
1.33947e+06	1.25003e+06	26789.3	25000.6
2.3249e+06	2.23546e+06	30482	29309.4
8.45242e+06	8.36299e+06	61045.3	60399.3
9.77007e+06	9.68063e+06	42698.8	42308
		33335.9	29779.2
		14474.6	16888.2
		43.4205	56.7113
