# Supplementary material for: Rigorous characterization of urinary extracellular vesicles (uEVs) in the low centrifugation pellet - a neglected source for uEVs
Source: Sci Rep. 2020 Feb 28;10:3701. doi: 10.1038/s41598-020-60619-w (PMC7048852; doi:10.1038/s41598-020-60619-w)
Supplement: Supplementary file 10 — Supplemental information S9Table. [file 41598_2020_60619_MOESM10_ESM.xlsx]

## Sheet: ♀_1
Use	Position	Mean Int.	Av. No of Particles	Conc. (p./mL)	Orig. Conc. (p./cm^3)	No. of Traces	X50 (nm)	Peak ø (nm)	Span	Drift (µm/s)	Removal
X	0.1	4.8	233	110000000	1800000000000	123	175.5	156	2	13
X	0.15	4.6	224	110000000	1700000000000	191	180.3	156.8	1.9	15.9
X	0.2	4.9	224.8	110000000	1700000000000	232	184.3	178.7	1.9	17.4
X	0.3	5	249.4	120000000	1900000000000	270	178.2	153.6	2	18.8
X	0.4	4.8	234.8	110000000	1800000000000	250	202.4	192.5	1.9	18
	0.5	5.5	242.8	120000000	1900000000000	211	185.7	507.2	2.1	16.1	GRUBBS_SIZE
X	0.6	4.2	212	100000000	1600000000000	119	147.7	139.5	2.1	13.9
X	0.7	4.5	236.2	110000000	1800000000000	96	154.9	171.8	1.2	10.9
X	0.8	5.1	264.4	130000000	2000000000000	80	150.9	195.3	1.2	6.7
	0.85	8	234.2	110000000	1800000000000	66	152.1	160.3	1.1	5.6	GRUBBS_MI
X	0.9	5.6	228.4	110000000	1800000000000	61	158	207.2	1.1	3.7
	Mean	4.8	234.1	110000000	1800000000000	158	170.2	172.4	1.7	13.1
	St.Dev.	0.4	15.3	7400000	120000000000	78.8	18.4	22.7	0.4	5.2
	Rel.St.Dev.	8.6	6.5	6.5	6.5	49.9	10.8	13.2	24	39.6
Use	Position	Mean Int.	Av. No of Particles	Conc. (p./mL)	Orig. Conc. (p./cm^3)	No. of Traces	X50 (nm)	Peak ø (nm)	Span	Drift (µm/s)	Removal
X	0.1	5.3	230	110000000	1800000000000	94	144.1	147.4	1.1	9.4
X	0.15	5	228.2	110000000	1800000000000	137	181.4	131.3	1.8	12.7
	0.2	11.4	385.2	190000000	3000000000000	151	165.5	170	1.8	15.3	GRUBBS_NUMBER
X	0.3	5.2	222.2	110000000	1700000000000	210	195.7	151.4	1.8	17
X	0.4	4.8	215.4	100000000	1700000000000	163	166.4	142.8	2.1	16.9
X	0.5	4.8	222.4	110000000	1700000000000	180	169.7	192.7	2	15.7
X	0.6	5.3	233.8	110000000	1800000000000	190	149.1	166.8	1.4	13.9
X	0.7	4.5	231.4	110000000	1800000000000	126	153.1	167.1	1.3	11.4
	0.8	6.2	232.6	110000000	1800000000000	81	153.1	193.7	1.3	7.6	GRUBBS_MI
	0.85	7.4	249.6	120000000	1900000000000	89	135.1	115.5	1	5.8	GRUBBS_NUMBER
	0.9	7	231.2	110000000	1800000000000	75	140.8	132.7	1.2	3.6	GRUBBS_MI
	Mean	5	226.2	110000000	1700000000000	157.1	165.6	157.1	1.6	13.9
	St.Dev.	0.3	6.5	3100000	50000000000	40.4	18.6	20.2	0.4	2.9
	Rel.St.Dev.	5.8	2.9	2.9	2.9	25.7	11.2	12.9	22.5	20.7
Use	Position	Mean Int.	Av. No of Particles	Conc. (p./mL)	Orig. Conc. (p./cm^3)	No. of Traces	X50 (nm)	Peak ø (nm)	Span	Drift (µm/s)	Removal
X	0.1	4.8	233	110000000	1800000000000	123	175.5	156	2	13
X	0.15	4.6	224	110000000	1700000000000	191	180.3	156.8	1.9	15.9
X	0.2	4.9	224.8	110000000	1700000000000	232	184.3	178.7	1.9	17.4
X	0.3	5	249.4	120000000	1900000000000	270	178.2	153.6	2	18.8
X	0.4	4.8	234.8	110000000	1800000000000	250	202.4	192.5	1.9	18
X	0.6	4.2	212	100000000	1600000000000	119	147.7	139.5	2.1	13.9
X	0.7	4.5	236.2	110000000	1800000000000	96	154.9	171.8	1.2	10.9
X	0.8	5.1	264.4	130000000	2000000000000	80	150.9	195.3	1.2	6.7
X	0.9	5.6	228.4	110000000	1800000000000	61	158	207.2	1.1	3.7
X	0.1	5.3	230	110000000	1800000000000	94	144.1	147.4	1.1	9.4
X	0.15	5	228.2	110000000	1800000000000	137	181.4	131.3	1.8	12.7
X	0.3	5.2	222.2	110000000	1700000000000	210	195.7	151.4	1.8	17
X	0.4	4.8	215.4	100000000	1700000000000	163	166.4	142.8	2.1	16.9
X	0.5	4.8	222.4	110000000	1700000000000	180	169.7	192.7	2	15.7
X	0.6	5.3	233.8	110000000	1800000000000	190	149.1	166.8	1.4	13.9
X	0.7	4.5	231.4	110000000	1800000000000	126	153.1	167.1	1.3	11.4
	Mean	4.9	230.65	110625000	1775000000000		168.231	165.681	1.675
	St.Dev.	0.344601	68.2404	6.58478e+06	9.01388e+10		17.39	21.6626	0.369966
	Rel.St.Dev.	7.03268	29.5861	5.95235	8.2		10.337	13.0749	22.0875
	Sum					2522
		Particles	STD	Particles/ml urine	STD	X50 (nm)	STD	Peak ø (nm)	STD	Mean	STD
	♀_1	35500000000	1.80278e+09	2.95833e+09	1.50231e+08	168.231	17.39	165.681	21.6626	219.2	134.4

## Sheet: ♀_2
Use	Position	Mean Int.	Av. No of Particles	Conc. (p./mL)	Orig. Conc. (p./cm^3)	No. of Traces	X50 (nm)	Peak ø (nm)	Span	Drift (µm/s)	Removal
X	0.1	7.5	199.4	96000000	770000000000	67	155.7	237.2	1.6	8
X	0.15	5.6	165	80000000	640000000000	102	175.8	160.8	1.4	13.2
X	0.2	6.5	168.4	81000000	650000000000	129	209.2	223.4	1.3	15.7
X	0.3	5.6	200.8	97000000	780000000000	183	207.1	294.4	1.5	17.1
X	0.4	7.1	156.8	76000000	610000000000	140	177.3	179.3	1.7	16.6
X	0.5	6.2	170.6	82000000	660000000000	130	183.4	182.6	1.6	15.5
X	0.6	9.5	186.2	90000000	720000000000	109	172.2	166.9	1.5	14.2
X	0.7	8.9	198.2	96000000	770000000000	112	147.7	140.2	1.4	12.5
	0.8	10.7	337.8	160000000	1300000000000	92	136	149.6	1.5	9.7	GRUBBS_NUMBER
	0.85	12.9	778.8	380000000	3000000000000	41	115.5	120.6	2.2	7.1	GRUBBS_NUMBER
	0.9	12.9	1060.8	510000000	4100000000000	29	140.8	148.4	1.5	5.2	RANGE_NUMBER
	Mean	7.1	180.7	87000000	700000000000	121.5	178.5	198.1	1.5	14.1
	St.Dev.	1.4	17.6	8500000	68000000000	33.5	21.7	50.4	0.1	2.9
	Rel.St.Dev.	20.4	9.7	9.7	9.7	27.6	12.2	25.4	8.3	20.7
Use	Position	Mean Int.	Av. No of Particles	Conc. (p./mL)	Orig. Conc. (p./cm^3)	No. of Traces	X50 (nm)	Peak ø (nm)	Span	Drift (µm/s)	Removal
X	0.1	5.8	171	83000000	660000000000	65	148.2	148.3	1.1	9.5
X	0.15	6	156.4	75000000	600000000000	73	144.9	152.1	1.4	9.6
X	0.2	5.2	126.6	61000000	490000000000	55	139.8	145.7	1.1	9.5
	0.3	4.3	112.6	54000000	430000000000	56	147.1	149.9	1.5	12	GRUBBS_MI
X	0.4	5.9	126.8	61000000	490000000000	83	144.1	147.4	1.2	12.6
X	0.5	5.4	111	54000000	430000000000	65	154.4	138.3	1.1	12.5
	0.6	5.9	122.6	59000000	470000000000	68	173.2	183.5	1.2	12.1	GRUBBS_SIZE
	0.7	9.5	148	71000000	570000000000	66	144.1	131.5	1	9.7	GRUBBS_MI
	0.8	10.9	263.2	130000000	1000000000000	58	145.1	162.3	1.4	7.9	GRUBBS_NUMBER
	0.85	11.2	671.8	320000000	2600000000000	38	136.8	148.9	1.1	6.2	GRUBBS_NUMBER
	0.9	11.1	912.6	440000000	3500000000000	18	105.5	85.2	1.4	3.6	MIN_TRACES
	Mean	5.7	138.4	67000000	530000000000	68.2	146.3	146.4	1.2	10.7
	St.Dev.	0.3	24.6	12000000	95000000000	10.4	5.4	5.1	0.1	1.6
	Rel.St.Dev.	5.7	17.7	17.7	17.7	15.3	3.7	3.5	11.1	15.2
Use	Position	Mean Int.	Av. No of Particles	Conc. (p./mL)	Orig. Conc. (p./cm^3)	No. of Traces	X50 (nm)	Peak ø (nm)	Span	Drift (µm/s)	Removal
X	0.1	7.5	199.4	96000000	770000000000	67	155.7	237.2	1.6	8
X	0.15	5.6	165	80000000	640000000000	102	175.8	160.8	1.4	13.2
X	0.2	6.5	168.4	81000000	650000000000	129	209.2	223.4	1.3	15.7
X	0.3	5.6	200.8	97000000	780000000000	183	207.1	294.4	1.5	17.1
X	0.4	7.1	156.8	76000000	610000000000	140	177.3	179.3	1.7	16.6
X	0.5	6.2	170.6	82000000	660000000000	130	183.4	182.6	1.6	15.5
X	0.6	9.5	186.2	90000000	720000000000	109	172.2	166.9	1.5	14.2
X	0.7	8.9	198.2	96000000	770000000000	112	147.7	140.2	1.4	12.5
X	0.1	5.8	171	83000000	660000000000	65	148.2	148.3	1.1	9.5
X	0.15	6	156.4	75000000	600000000000	73	144.9	152.1	1.4	9.6
X	0.2	5.2	126.6	61000000	490000000000	55	139.8	145.7	1.1	9.5
X	0.4	5.9	126.8	61000000	490000000000	83	144.1	147.4	1.2	12.6
X	0.5	5.4	111	54000000	430000000000	65	154.4	138.3	1.1	12.5
	Mean	6.55385	164.4	7.93846e+07	6.36154e+11		166.138	178.2	1.37692	12.8077
	St.Dev.	1.29473	27.8484	1.34424e+07	1.08169e+11		22.5726	44.8018	0.196719	2.85589
	Rel.St.Dev.	19.7553	16.9394	16.9333	8.2		13.5866	25.1413	14.2868	39.2
	Sum					1313
		Particles	STD	Particles/ml urine	STD	X50 (nm)	STD	Peak ø (nm)	STD	Mean	STD
	♀_2	1.27231e+10	2.16339e+09	1.06026e+09	1.80282e+08	166.138	22.5726	178.2	44.8018	201.5	107.1

## Sheet: ♀_3
Use	Position	Mean Int.	Av. No of Particles	Conc. (p./mL)	Orig. Conc. (p./cm^3)	No. of Traces	X50 (nm)	Peak ø (nm)	Span	Drift (µm/s)	Removal
X	0.1	3.8	146.6	71000000	570000000000	55	160.7	169.5	0.9	8.7
X	0.15	4	141.6	68000000	550000000000	93	153.5	141	1.2	13.4
X	0.2	4.1	183.6	89000000	710000000000	128	168.9	156.2	1.5	15.3
X	0.3	4	168.2	81000000	650000000000	117	182.3	184.4	1.2	16
X	0.4	4.1	132	64000000	510000000000	93	188.5	185.5	1.1	14.3
X	0.5	4.5	155	75000000	600000000000	84	178	195.6	1.3	12.5
	0.6	5.3	133.4	64000000	520000000000	57	169.7	308.7	1.1	10.6	GRUBBS_MI
	0.7	7.2	137.8	67000000	530000000000	60	158	172.9	1	9.7	GRUBBS_MI
	0.8	9.4	227.4	110000000	880000000000	45	140	148.7	0.7	7.7	GRUBBS_NUMBER
	0.85	10.3	603.2	290000000	2300000000000	27	131.4	85.2	1.3	4.5	GRUBBS_NUMBER
	0.9	10.8	805.6	390000000	3100000000000	29	140.4	146	1	4	RANGE_NUMBER
	Mean	4.1	154.5	75000000	600000000000	95	172	172	1.2	13.4
	St.Dev.	0.2	18.8	9100000	73000000000	25.7	13.4	20.5	0.2	2.6
	Rel.St.Dev.	5.7	12.2	12.2	12.2	27.1	7.8	11.9	14.5	19.6
Use	Position	Mean Int.	Av. No of Particles	Conc. (p./mL)	Orig. Conc. (p./cm^3)	No. of Traces	X50 (nm)	Peak ø (nm)	Span	Drift (µm/s)	Removal
X	0.1	5.4	176	85000000	680000000000	53	160.7	161.4	1.4	8.9
X	0.15	5.6	215.8	100000000	830000000000	70	149.1	185.7	1.1	10.5
X	0.2	5	196.6	95000000	760000000000	79	143.6	152.3	1.1	10.1
X	0.3	4.6	139.2	67000000	540000000000	48	159.7	141.1	1	11.7
X	0.4	4	125.4	61000000	480000000000	64	165.5	163.1	0.8	12.3
X	0.5	4.6	137	66000000	530000000000	57	160.6	166.7	0.6	13.2
X	0.6	5.4	152	73000000	590000000000	78	157.1	154.7	1.1	11.2
X	0.7	7.6	161	78000000	620000000000	58	140.9	140.9	1	10.7
X	0.8	9	224.6	110000000	870000000000	60	132.2	131.8	1	7.8
	0.85	10.4	627.4	300000000	2400000000000	32	129.8	157	0.9	5.3	GRUBBS_NUMBER
	0.9	10.9	793	380000000	3100000000000	30	134.5	145.3	0.9	3.8	GRUBBS_NUMBER
	Mean	5.7	169.7	82000000	660000000000	63	152.1	155.3	1	10.7
	St.Dev.	1.6	35.8	17000000	140000000000	10.8	11.2	16.3	0.2	1.7
	Rel.St.Dev.	28	21.1	21.1	21.1	17.1	7.4	10.5	22.8	15.4
Use	Position	Mean Int.	Av. No of Particles	Conc. (p./mL)	Orig. Conc. (p./cm^3)	No. of Traces	X50 (nm)	Peak ø (nm)	Span	Drift (µm/s)	Removal
X	0.1	8.6	146.8	71000000	570000000000	58	139.1	147.2	1.1	9.3
X	0.15	3.5	79.6	38000000	310000000000	28	157.6	156	1.2	9
	0.2	3.2	74.2	36000000	290000000000	22	173.6	180.6	0.8	8.3	MIN_TRACES
X	0.3	3.4	86	42000000	330000000000	25	145.3	149	1.1	8.1
X	0.4	4.5	103.4	50000000	400000000000	32	173.6	186.8	0.8	7.1
X	0.5	4	98.8	48000000	380000000000	32	176.1	173.2	1	6.8
X	0.6	5.1	118.2	57000000	460000000000	36	152.6	158.4	1.1	5.8
X	0.7	6.8	107.8	52000000	420000000000	34	136.8	134.5	0.7	5.9
	0.8	9	229.8	110000000	890000000000	40	139.1	173.4	0.8	4.3	GRUBBS_NUMBER
	0.85	11.7	826.4	400000000	3200000000000	76	103.2	123.8	1.1	2.9	RANGE_NUMBER
	0.9	13.1	992.6	480000000	3800000000000	95	116.6	138.5	0.9	2.1	RANGE_NUMBER
	Mean	5.1	105.8	51000000	410000000000	35	154.5	157.9	1	7.4
	St.Dev.	1.9	22.3	11000000	86000000000	10.8	15.7	17.4	0.2	1.4
	Rel.St.Dev.	37.8	21	21	21	30.8	10.2	11	15.9	19.1
Use	Position	Mean Int.	Av. No of Particles	Conc. (p./mL)	Orig. Conc. (p./cm^3)	No. of Traces	X50 (nm)	Peak ø (nm)	Span	Drift (µm/s)
X	0.1	3.8	146.6	71000000	570000000000	55	160.7	169.5	0.9	8.7
X	0.15	4	141.6	68000000	550000000000	93	153.5	141	1.2	13.4
X	0.2	4.1	183.6	89000000	710000000000	128	168.9	156.2	1.5	15.3
X	0.3	4	168.2	81000000	650000000000	117	182.3	184.4	1.2	16
X	0.4	4.1	132	64000000	510000000000	93	188.5	185.5	1.1	14.3
X	0.5	4.5	155	75000000	600000000000	84	178	195.6	1.3	12.5
X	0.1	5.4	176	85000000	680000000000	53	160.7	161.4	1.4	8.9
X	0.15	5.6	215.8	100000000	830000000000	70	149.1	185.7	1.1	10.5
X	0.2	5	196.6	95000000	760000000000	79	143.6	152.3	1.1	10.1
X	0.3	4.6	139.2	67000000	540000000000	48	159.7	141.1	1	11.7
X	0.4	4	125.4	61000000	480000000000	64	165.5	163.1	0.8	12.3
X	0.5	4.6	137	66000000	530000000000	57	160.6	166.7	0.6	13.2
X	0.6	5.4	152	73000000	590000000000	78	157.1	154.7	1.1	11.2
X	0.7	7.6	161	78000000	620000000000	58	140.9	140.9	1	10.7
X	0.8	9	224.6	110000000	870000000000	60	132.2	131.8	1	7.8
X	0.1	8.6	146.8	71000000	570000000000	58	139.1	147.2	1.1	9.3
X	0.15	3.5	79.6	38000000	310000000000	28	157.6	156	1.2	9
X	0.3	3.4	86	42000000	330000000000	25	145.3	149	1.1	8.1
X	0.4	4.5	103.4	50000000	400000000000	32	173.6	186.8	0.8	7.1
X	0.5	4	98.8	48000000	380000000000	32	176.1	173.2	1	6.8
X	0.6	5.1	118.2	57000000	460000000000	36	152.6	158.4	1.1	5.8
X	0.7	6.8	107.8	52000000	420000000000	34	136.8	134.5	0.7	5.9
	Mean	5.07273	145.236	7.00455e+07	5.61818e+11		158.291	160.682	1.05909	10.3909
	St.Dev.	1.54071	38.0178	1.81696e+07	1.4671e+11		15.0031	18.0103	0.20815	2.88868
	Rel.St.Dev.	30.3725	26.1765	25.9397	8.2		9.47821	11.2087	19.6537	39.2
	Sum					1382
		Particles	STD	Particles/ml urine	STD	X50 (nm)	STD	Peak ø (nm)	STD	Mean	STD
	♀_3	1.12364e+10	2.93421e+09	7.49091e+08	1.95614e+08	158.291	15.0031	160.682	18.0103	184	81.8

## Sheet: ♀_4
Use	Position	Mean Int.	Av. No of Particles	Conc. (p./mL)	Orig. Conc. (p./cm^3)	No. of Traces	X50 (nm)	Peak ø (nm)	Span	Drift (µm/s)	Removal
X	0.1	5.2	168	81000000	650000000000	106	183.4	253.6	1.3	14.6
X	0.15	5	167.8	81000000	650000000000	158	207.3	197	1.3	17.4
X	0.2	4.8	185.4	89000000	720000000000	170	189.2	173.7	1.3	17
X	0.3	4.6	176.6	85000000	680000000000	128	198.1	206.5	1.2	14.5
X	0.4	4.5	162	78000000	630000000000	65	168.7	169.6	1.2	11.1
X	0.5	5.3	146.4	71000000	570000000000	37	158	196.9	1.2	7.2
	0.6	6.4	188.6	91000000	730000000000	65	156.4	154.9	1.3	5.8	GRUBBS_MI
	0.7	8.7	212.8	100000000	820000000000	60	144.1	148.8	1.4	4.4	GRUBBS_MI
	0.8	11.1	637.6	310000000	2500000000000	50	121.2	157.9	1.5	2.7	GRUBBS_NUMBER
	0.85	12.2	1142.4	550000000	4400000000000	35	135.6	136.4	1.6	2.2	RANGE_NUMBER
	0.9	9.9	507	240000000	2000000000000	62	139.1	158.8	1.1	1.1	GRUBBS_NUMBER
	Mean	4.9	167.7	81000000	650000000000	110.7	184.1	199.6	1.3	13.6
	St.Dev.	0.3	13.3	6400000	51000000000	52.1	18.3	30.1	0.1	3.9
	Rel.St.Dev.	6.8	7.9	7.9	7.9	47.1	10	15.1	5.1	28.3
Use	Position	Mean Int.	Av. No of Particles	Conc. (p./mL)	Orig. Conc. (p./cm^3)	No. of Traces	X50 (nm)	Peak ø (nm)	Span	Drift (µm/s)	Removal
X	0.1	4.8	226.6	110000000	870000000000	107	162.9	156.8	1.1	12.8
X	0.15	4.3	163.8	79000000	630000000000	60	183.4	184.1	1.3	10.1
X	0.2	3.6	120.6	58000000	470000000000	43	185	151.3	1.3	8.8
X	0.3	4.1	137.2	66000000	530000000000	51	177.3	142.9	1.2	7.3
X	0.4	4.4	128	62000000	490000000000	32	149.1	139.9	1.2	8.1
X	0.5	4.5	131	63000000	510000000000	31	174.2	177.4	0.8	7.3
X	0.6	5.6	128	62000000	490000000000	35	166.9	177.5	1.3	7.4
	0.7	8.7	176	85000000	680000000000	44	137.6	136.3	1.2	5.2	GRUBBS_MI
	0.8	10.7	614.8	300000000	2400000000000	46	129.8	129.8	1.2	3.8	GRUBBS_NUMBER
	0.85	11.9	1126.4	540000000	4300000000000	33	117.1	141.3	1.5	2.9	RANGE_NUMBER
	0.9	9.6	461.6	220000000	1800000000000	57	147.4	240.9	1.2	1.7	GRUBBS_NUMBER
	Mean	4.5	147.9	71000000	570000000000	51.3	171.3	161.4	1.2	8.8
	St.Dev.	0.6	37.4	18000000	140000000000	26.8	12.7	18.1	0.2	2
	Rel.St.Dev.	13.6	25.3	25.3	25.3	52.2	7.4	11.2	15.8	22.9
Use	Position	Mean Int.	Av. No of Particles	Conc. (p./mL)	Orig. Conc. (p./cm^3)	No. of Traces	X50 (nm)	Peak ø (nm)	Span	Drift (µm/s)	Removal
X	0.1	5.2	168	81000000	650000000000	106	183.4	253.6	1.3	14.6
X	0.15	5	167.8	81000000	650000000000	158	207.3	197	1.3	17.4
X	0.2	4.8	185.4	89000000	720000000000	170	189.2	173.7	1.3	17
X	0.3	4.6	176.6	85000000	680000000000	128	198.1	206.5	1.2	14.5
X	0.4	4.5	162	78000000	630000000000	65	168.7	169.6	1.2	11.1
X	0.5	5.3	146.4	71000000	570000000000	37	158	196.9	1.2	7.2
X	0.1	4.8	226.6	110000000	870000000000	107	162.9	156.8	1.1	12.8
X	0.15	4.3	163.8	79000000	630000000000	60	183.4	184.1	1.3	10.1
X	0.2	3.6	120.6	58000000	470000000000	43	185	151.3	1.3	8.8
X	0.3	4.1	137.2	66000000	530000000000	51	177.3	142.9	1.2	7.3
X	0.4	4.4	128	62000000	490000000000	32	149.1	139.9	1.2	8.1
X	0.5	4.5	131	63000000	510000000000	31	174.2	177.4	0.8	7.3
X	0.6	5.6	128	62000000	490000000000	35	166.9	177.5	1.3	7.4
	Mean	4.66923	157.031	7.57692e+07	6.06923e+11		177.192	179.015	1.20769	11.0462
	St.Dev.	0.513487	28.462	1.38072e+07	1.09149e+11		15.627	29.3588	0.13279	3.66094
	Rel.St.Dev.	10.9972	18.1251	18.2227	8.2		8.81922	16.4002	10.9953	39.2
	Sum					1023
		Particles	STD	Particles/ml urine	STD	X50 (nm)	STD	Peak ø (nm)	STD	Mean	STD
	♀_4	1.21385e+10	2.18299e+09	8.99145e+08	1.61703e+08	177.192	15.627	179.015	29.3588	211.9	98.2

## Sheet: ♂_1
Use	Position	Mean Int.	Av. No of Particles	Conc. (p./mL)	Orig. Conc. (p./cm^3)	No. of Traces	X50 (nm)	Peak ø (nm)	Span	Drift (µm/s)	Removal
X	0.1	4.4	163.8	79000000	630000000000	87	140.1	146.5	1.2	7.8
X	0.15	4.9	160.8	78000000	620000000000	104	193.9	243.2	1.6	13.3
X	0.2	4.5	160.8	78000000	620000000000	122	198.9	184.4	1.7	14.8
X	0.3	5.2	173.4	84000000	670000000000	132	164.8	150.2	1.8	14.3
X	0.4	4.9	156.6	76000000	600000000000	73	200	208.5	1.8	12.7
X	0.5	5.1	138.4	67000000	530000000000	75	164.5	161.7	1.7	10.4
X	0.6	5.9	109.6	53000000	420000000000	62	161.6	171.7	1.2	8.7
	0.7	9	163	79000000	630000000000	53	135.6	136.4	1.1	8.1	GRUBBS_MI
	0.8	10.8	355.8	170000000	1400000000000	81	135.6	147.9	1.1	5.7	GRUBBS_NUMBER
	0.85	12	935.4	450000000	3600000000000	43	114.4	110.4	1.6	4.3	RANGE_NUMBER
	0.9	11	588	280000000	2300000000000	54	149.1	159.9	1.2	3	GRUBBS_NUMBER
	Mean	5	151.9	73000000	590000000000	93.6	174.8	180.9	1.6	11.7
	St.Dev.	0.5	21.4	10000000	83000000000	26.5	23	34.7	0.3	2.8
	Rel.St.Dev.	9.8	14.1	14.1	14.1	28.3	13.1	19.2	16.7	23.7
Use	Position	Mean Int.	Av. No of Particles	Conc. (p./mL)	Orig. Conc. (p./cm^3)	No. of Traces	X50 (nm)	Peak ø (nm)	Span	Drift (µm/s)	Removal
X	0.1	3.9	159.8	77000000	620000000000	62	171.2	171	1.4	11.9
X	0.15	4.1	153.6	74000000	590000000000	90	206.6	213.3	1.1	12
X	0.2	3.6	119.4	58000000	460000000000	56	191.3	193.3	1.1	10.5
X	0.3	4.4	108.8	53000000	420000000000	43	178.8	166.4	1.3	8.9
X	0.4	4	95.6	46000000	370000000000	44	199.3	209	0.8	8.5
X	0.5	4.6	113	55000000	440000000000	30	171.2	178	1	7.5
	0.6	6.3	120.6	58000000	470000000000	51	177.3	207.1	0.8	7.2	GRUBBS_MI
	0.7	8	148.6	72000000	570000000000	50	179.3	222.3	0.9	5.6	GRUBBS_MI
	0.8	9.9	325.2	160000000	1300000000000	46	136	137.6	1.3	4.5	GRUBBS_NUMBER
	0.85	12.5	920	440000000	3600000000000	21	173.2	183.5	1.4	4.2	MIN_TRACES
	0.9	10.1	530.8	260000000	2000000000000	27	117.1	173	1.1	2.1	GRUBBS_NUMBER
	Mean	4.1	125	60000000	480000000000	54.2	186.4	188.5	1.1	9.9
	St.Dev.	0.3	25.8	12000000	100000000000	20.8	15	19.8	0.2	1.9
	Rel.St.Dev.	8.4	20.6	20.6	20.6	38.4	8	10.5	19	18.9
Use	Position	Mean Int.	Av. No of Particles	Conc. (p./mL)	Orig. Conc. (p./cm^3)	No. of Traces	X50 (nm)	Peak ø (nm)	Span	Drift (µm/s)	Removal
	0.1	17.7	1649.6	800000000	6400000000000	20	69.7	72.2	1.8	4.7	MIN_TRACES
X	0.15	3.7	87.8	42000000	340000000000	59	170.5	169.5	0.9	14.8
X	0.2	3.3	89.4	43000000	350000000000	50	210.6	236.8	1	13.5
X	0.3	3.6	77.2	37000000	300000000000	31	207.1	244	0.9	12.6
X	0.4	4	81.2	39000000	310000000000	41	188.9	193.8	1.1	11.3
X	0.5	4.3	87.8	42000000	340000000000	33	214.3	240.9	1	10.4
X	0.6	5.1	95.4	46000000	370000000000	50	159.7	166.8	1.1	10.2
	0.7	7.6	105.2	51000000	410000000000	35	151.7	167.3	1.2	9.9	GRUBBS_MI
	0.8	9.4	255.2	120000000	990000000000	31	165.5	237.9	1.1	6.2	GRUBBS_NUMBER
	0.85	11.3	857.6	410000000	3300000000000	43	134.5	137.3	1.2	4.7	RANGE_NUMBER
	0.9	10.1	525.6	250000000	2000000000000	32	118.5	120	1.3	2.9	GRUBBS_NUMBER
	Mean	4	86.5	42000000	330000000000	44	191.9	208.6	1	12.1
	St.Dev.	0.7	6.4	3100000	25000000000	10.9	22.7	36.3	0.1	1.8
	Rel.St.Dev.	16.3	7.4	7.4	7.4	24.8	11.8	17.4	10.2	15.1
Use	Position	Mean Int.	Av. No of Particles	Conc. (p./mL)	Orig. Conc. (p./cm^3)	No. of Traces	X50 (nm)	Peak ø (nm)	Span	Drift (µm/s)	Removal
X	0.1	4.4	163.8	79000000	630000000000	87	140.1	146.5	1.2	7.8
X	0.15	4.9	160.8	78000000	620000000000	104	193.9	243.2	1.6	13.3
X	0.2	4.5	160.8	78000000	620000000000	122	198.9	184.4	1.7	14.8
X	0.3	5.2	173.4	84000000	670000000000	132	164.8	150.2	1.8	14.3
X	0.4	4.9	156.6	76000000	600000000000	73	200	208.5	1.8	12.7
X	0.5	5.1	138.4	67000000	530000000000	75	164.5	161.7	1.7	10.4
X	0.6	5.9	109.6	53000000	420000000000	62	161.6	171.7	1.2	8.7
X	0.1	3.9	159.8	77000000	620000000000	62	171.2	171	1.4	11.9
X	0.15	4.1	153.6	74000000	590000000000	90	206.6	213.3	1.1	12
X	0.2	3.6	119.4	58000000	460000000000	56	191.3	193.3	1.1	10.5
X	0.3	4.4	108.8	53000000	420000000000	43	178.8	166.4	1.3	8.9
X	0.4	4	95.6	46000000	370000000000	44	199.3	209	0.8	8.5
X	0.5	4.6	113	55000000	440000000000	30	171.2	178	1	7.5
X	0.15	3.7	87.8	42000000	340000000000	59	170.5	169.5	0.9	14.8
X	0.2	3.3	89.4	43000000	350000000000	50	210.6	236.8	1	13.5
X	0.3	3.6	77.2	37000000	300000000000	31	207.1	244	0.9	12.6
X	0.4	4	81.2	39000000	310000000000	41	188.9	193.8	1.1	11.3
X	0.5	4.3	87.8	42000000	340000000000	33	214.3	240.9	1	10.4
X	0.6	5.1	95.4	46000000	370000000000	50	159.7	166.8	1.1	10.2
	Mean	4.39474	122.758	5.93158e+07	4.73684e+11		183.858	192.053	1.24737
	St.Dev.	0.651697	32.5873	1.58813e+07	1.24909e+11		20.3423	31.1047	0.315175
	Rel.St.Dev.	14.829	26.546	26.7742	8.2		11.0641	16.1959	25.2672
	Sum					1244
		Particles	STD	Particles/ml urine	STD	X50 (nm)	STD	Peak ø (nm)	STD	Mean	STD
	♂_1	9.47368e+09	2.49818e+09	7.01754e+08	1.8505e+08	183.858	20.3423	192.053	31.1047	216.7	108.2

## Sheet: ♂_2
Use	Position	Mean Int.	Av. No of Particles	Conc. (p./mL)	Orig. Conc. (p./cm^3)	No. of Traces	X50 (nm)	Peak ø (nm)	Span	Drift (µm/s)	Removal
X	0.1	5.9	211	100000000	810000000000	110	158.2	184	0.9	11.3
X	0.15	5.3	158.4	76000000	610000000000	106	149.1	138.9	1.2	12.7
X	0.2	4.1	107.2	52000000	410000000000	60	175.2	152	1.1	11.7
X	0.3	4.4	109.6	53000000	420000000000	79	163.3	171	0.9	10.7
X	0.4	4.3	72.6	35000000	280000000000	42	151.2	148.4	0.9	10.1
X	0.5	4.4	81.4	39000000	310000000000	35	145.5	151.2	1	8.7
X	0.6	5.7	99.2	48000000	380000000000	66	150.3	157.9	0.8	8.7
	0.7	8	136.2	66000000	530000000000	65	145.5	160.2	0.6	6.9	GRUBBS_MI
	0.8	11.4	377.6	180000000	1500000000000	79	117.1	87.4	1.1	5.3	GRUBBS_NUMBER
	0.85	12.5	944.8	460000000	3600000000000	54	102	111.9	1.4	4	RANGE_NUMBER
	0.9	12.3	923.6	450000000	3600000000000	55	103.8	115.8	1.4	2.9	RANGE_NUMBER
	Mean	4.9	119.9	58000000	460000000000	71.1	156.1	157.6	1	10.5
	St.Dev.	0.7	48.6	23000000	190000000000	29.1	10.3	15.2	0.2	1.5
	Rel.St.Dev.	15.3	40.6	40.6	40.6	41	6.6	9.6	15.6	14.2
Use	Position	Mean Int.	Av. No of Particles	Conc. (p./mL)	Orig. Conc. (p./cm^3)	No. of Traces	X50 (nm)	Peak ø (nm)	Span	Drift (µm/s)	Removal
X	0.1	10.3	276.4	130000000	1100000000000	138	144.1	149.6	1.1	7.7
X	0.15	6	205.4	99000000	790000000000	143	161	169.1	1	13.6
X	0.2	6.1	185.8	90000000	720000000000	186	162.6	141	1	14.2
X	0.3	6.9	222.2	110000000	860000000000	187	152.5	156	0.9	13.2
X	0.4	6.9	221.4	110000000	850000000000	209	145.3	145.3	1.2	10.5
X	0.5	7	209.2	100000000	810000000000	184	148.2	148.8	1	7.8
X	0.6	7.2	162.2	78000000	630000000000	110	140.1	136.1	0.9	6.3
X	0.7	9.8	224	110000000	860000000000	117	146.2	150.8	0.9	5.2
	0.8	12.7	432	210000000	1700000000000	120	117.9	130.5	1.3	3.7	GRUBBS_NUMBER
	0.85	12.7	955.8	460000000	3700000000000	69	120.6	123.1	1.4	3.1	RANGE_NUMBER
	0.9	13.2	940.4	450000000	3600000000000	58	115.1	129	1.1	1.7	RANGE_NUMBER
	Mean	7.5	213.3	100000000	820000000000	159.2	150	149.6	1	9.8
	St.Dev.	1.6	33.1	16000000	130000000000	36.8	8.1	10	0.1	3.5
	Rel.St.Dev.	21.5	15.5	15.5	15.5	23.1	5.4	6.7	10.1	36.1
Use	Position	Mean Int.	Av. No of Particles	Conc. (p./mL)	Orig. Conc. (p./cm^3)	No. of Traces	X50 (nm)	Peak ø (nm)	Span	Drift (µm/s)	Removal
X	0.1	5.9	211	100000000	810000000000	110	158.2	184	0.9	11.3
X	0.15	5.3	158.4	76000000	610000000000	106	149.1	138.9	1.2	12.7
X	0.2	4.1	107.2	52000000	410000000000	60	175.2	152	1.1	11.7
X	0.3	4.4	109.6	53000000	420000000000	79	163.3	171	0.9	10.7
X	0.4	4.3	72.6	35000000	280000000000	42	151.2	148.4	0.9	10.1
X	0.5	4.4	81.4	39000000	310000000000	35	145.5	151.2	1	8.7
X	0.6	5.7	99.2	48000000	380000000000	66	150.3	157.9	0.8	8.7
X	0.1	10.3	276.4	130000000	1100000000000	138	144.1	149.6	1.1	7.7
X	0.15	6	205.4	99000000	790000000000	143	161	169.1	1	13.6
X	0.2	6.1	185.8	90000000	720000000000	186	162.6	141	1	14.2
X	0.3	6.9	222.2	110000000	860000000000	187	152.5	156	0.9	13.2
X	0.4	6.9	221.4	110000000	850000000000	209	145.3	145.3	1.2	10.5
X	0.5	7	209.2	100000000	810000000000	184	148.2	148.8	1	7.8
X	0.6	7.2	162.2	78000000	630000000000	110	140.1	136.1	0.9	6.3
X	0.7	9.8	224	110000000	860000000000	117	146.2	150.8	0.9	5.2
	Mean	6.28667	169.733	82000000	656000000000		152.853	153.34	0.986667
	St.Dev.	1.78843	60.255	2.90563e+07	2.37172e+11		9.08566	12.4436	0.114698
	Rel.St.Dev.	28.448	35.4998	35.4345	36.1543		5.94404	8.11502	11.6248
	Sum					1772
		Particles	STD	Particles/ml urine	STD	X50 (nm)	STD	Peak ø (nm)	STD	Mean	STD
	♂_2	13120000000	4.74344e+09	9.71852e+08	3.51366e+08	152.853	9.08566	153.34	12.4436	172.4	72.7

## Sheet: ♂_3
Use	Position	Mean Int.	Av. No of Particles	Conc. (p./mL)	Orig. Conc. (p./cm^3)	No. of Traces	X50 (nm)	Peak ø (nm)	Span	Drift (µm/s)	Removal
	0.1	8.7	209.6	100000000	810000000000	129	179.6	166.6	1.3	12.6	GRUBBS_MI
X	0.15	4.7	188.4	91000000	730000000000	178	223.1	174.1	1.2	17.2
X	0.2	4.7	177.8	86000000	690000000000	254	217	209.4	1.2	19.6
X	0.3	4.2	177	85000000	680000000000	255	214.8	349.8	1.2	21.4
X	0.4	4.4	165.4	80000000	640000000000	261	235.1	312.1	1	20.9
X	0.5	4	165.6	80000000	640000000000	194	225.6	193.6	1.2	18.6
X	0.6	5.3	173.2	84000000	670000000000	163	226.5	171.5	1.4	15.3
X	0.7	4.2	179.8	87000000	690000000000	103	169.6	172.1	1.4	12.2
X	0.8	5.4	202.4	98000000	780000000000	86	172.9	192.9	1.1	8.1
X	0.85	6	186.4	90000000	720000000000	71	160.6	174.5	0.9	6.1
	0.9	11.5	202	97000000	780000000000	72	149.1	148.2	0.9	4	GRUBBS_MI
	Mean	4.8	179.6	87000000	690000000000	173.9	205	216.7	1.2	15.5
	St.Dev.	0.6	11.7	5600000	45000000000	74.5	28.8	66.7	0.2	5.6
	Rel.St.Dev.	13.6	6.5	6.5	6.5	42.9	14	30.8	12.7	36
Use	Position	Mean Int.	Av. No of Particles	Conc. (p./mL)	Orig. Conc. (p./cm^3)	No. of Traces	X50 (nm)	Peak ø (nm)	Span	Drift (µm/s)	Removal
X	0.1	6.2	187.4	90000000	720000000000	64	166.3	155	1.3	9.7
X	0.15	4.5	195.6	94000000	760000000000	139	206.4	220.9	1.4	14.7
X	0.2	4.1	175.2	85000000	680000000000	204	210.6	235.3	1.2	17.6
X	0.3	4.5	184.2	89000000	710000000000	244	213.9	235.1	1.2	20.1
X	0.4	4.5	170	82000000	660000000000	232	232.1	283.6	1	20
X	0.5	4.8	170	82000000	660000000000	218	228.1	256.2	1.2	18.3
X	0.6	3.7	158.6	77000000	610000000000	132	215.1	219.4	1.3	15.6
X	0.7	4.1	182.8	88000000	710000000000	103	182.2	168	1.2	12.7
X	0.8	5.7	193.8	94000000	750000000000	90	165.5	156.6	1.2	8.8
X	0.85	5.7	187	90000000	720000000000	67	169.7	181	1.2	6.4
	0.9	8.6	229	110000000	880000000000	89	151.7	140.2	1	3.6	GRUBBS_NUMBER
	Mean	4.8	180.5	87000000	700000000000	149.3	199	211.1	1.2	14.4
	St.Dev.	0.8	11.7	5700000	45000000000	69.6	25.7	44.1	0.1	4.8
	Rel.St.Dev.	17	6.5	6.5	6.5	46.6	12.9	20.9	8.3	33.6
Use	Position	Mean Int.	Av. No of Particles	Conc. (p./mL)	Orig. Conc. (p./cm^3)	No. of Traces	X50 (nm)	Peak ø (nm)	Span	Drift (µm/s)	Removal
X	0.15	4.7	188.4	91000000	730000000000	178	223.1	174.1	1.2	17.2		364000000000
X	0.2	4.7	177.8	86000000	690000000000	254	217	209.4	1.2	19.6
X	0.3	4.2	177	85000000	680000000000	255	214.8	349.8	1.2	21.4
X	0.4	4.4	165.4	80000000	640000000000	261	235.1	312.1	1	20.9
X	0.5	4	165.6	80000000	640000000000	194	225.6	193.6	1.2	18.6
X	0.6	5.3	173.2	84000000	670000000000	163	226.5	171.5	1.4	15.3
X	0.7	4.2	179.8	87000000	690000000000	103	169.6	172.1	1.4	12.2
X	0.8	5.4	202.4	98000000	780000000000	86	172.9	192.9	1.1	8.1
X	0.85	6	186.4	90000000	720000000000	71	160.6	174.5	0.9	6.1
X	0.1	6.2	187.4	90000000	720000000000	64	166.3	155	1.3	9.7
X	0.15	4.5	195.6	94000000	760000000000	139	206.4	220.9	1.4	14.7
X	0.2	4.1	175.2	85000000	680000000000	204	210.6	235.3	1.2	17.6
X	0.3	4.5	184.2	89000000	710000000000	244	213.9	235.1	1.2	20.1
X	0.4	4.5	170	82000000	660000000000	232	232.1	283.6	1	20
X	0.5	4.8	170	82000000	660000000000	218	228.1	256.2	1.2	18.3
X	0.6	3.7	158.6	77000000	610000000000	132	215.1	219.4	1.3	15.6
X	0.7	4.1	182.8	88000000	710000000000	103	182.2	168	1.2	12.7
X	0.8	5.7	193.8	94000000	750000000000	90	165.5	156.6	1.2	8.8
X	0.85	5.7	187	90000000	720000000000	67	169.7	181	1.2	6.4
	Mean	4.77368	180.032	8.69474e+07	6.95789e+11		201.847	213.742	1.2	14.9105
	St.Dev.	0.711442	11.0928	5.29621e+06	4.28358e+10		25.8872	52.9359	0.129777	4.94293
	Rel.St.Dev.	14.9034	6.16157	6.09128	6.15643		12.8251	24.7663	10.8148	33.6
	Sum					3058
		Particles	STD	Particles/ml urine	STD	X50 (nm)	STD	Peak ø (nm)	STD	Mean	STD
	♂_3	1.39158e+10	8.56715e+08	8.43381e+08	5.19221e+07	201.847	25.8872	213.742	52.9359	236.6	106.8

## Sheet: ♂_4
Use	Position	Mean Int.	Av. No of Particles	Conc. (p./mL)	Orig. Conc. (p./cm^3)	No. of Traces	X50 (nm)	Peak ø (nm)	Span	Drift (µm/s)	Removal
X	0.1	10.3	225.2	110000000	430000000000	197	187.5	131.8	2.1	15.2
X	0.15	4.5	169.8	82000000	330000000000	241	256.7	499.8	1.6	19.2
X	0.2	4.6	185.4	89000000	360000000000	298	229.2	172.1	1.6	21.4
X	0.3	4.6	184.2	89000000	360000000000	332	221.5	160.5	1.7	23.2
X	0.4	5.1	169.4	82000000	330000000000	267	242.9	472.3	1.6	22
X	0.5	4.7	190.2	92000000	370000000000	253	238.3	196.9	1.7	19.5
X	0.6	4.7	200.8	97000000	390000000000	218	236.4	473.8	1.8	16.3
X	0.7	4.6	199.4	96000000	380000000000	114	162	160.2	1.7	12.7
X	0.8	4.7	200.2	97000000	390000000000	76	171.2	141.3	1.3	8.3
X	0.85	5.7	160.2	77000000	310000000000	62	172.9	192	1.1	6.3
X	0.9	10	189.2	91000000	370000000000	66	129.8	134.1	1.3	3.5
	Mean	5.8	188.5	91000000	360000000000	193.1	204.4	248.6	1.6	15.2
	St.Dev.	2.2	18.2	8800000	35000000000	97.8	41.3	151.5	0.3	6.7
	Rel.St.Dev.	37.9	9.6	9.6	9.6	50.6	20.2	60.9	16.6	44.3
Use	Position	Mean Int.	Av. No of Particles	Conc. (p./mL)	Orig. Conc. (p./cm^3)	No. of Traces	X50 (nm)	Peak ø (nm)	Span	Drift (µm/s)	Removal
X	0.1	9.8	206.4	100000000	400000000000	112	171.2	159.8	2	10.8
X	0.15	5.3	196.2	95000000	380000000000	174	233.7	157.2	1.8	15.4
X	0.2	4.7	173.2	84000000	330000000000	209	203.5	155.1	1.6	18.1
X	0.3	4.4	187.2	90000000	360000000000	269	195.4	176.2	2.1	20.3
X	0.4	4.8	182.8	88000000	350000000000	271	241	165.6	1.5	19.7
X	0.5	5.4	189.8	92000000	370000000000	221	236.7	198	1.7	17.9
X	0.6	4.5	185.6	90000000	360000000000	188	227.1	161.6	1.7	15.7
X	0.7	4.2	202.2	98000000	390000000000	123	178.4	178.5	1.9	12.3
X	0.8	5.1	185	89000000	360000000000	77	170.7	169.7	1.6	8.3
X	0.85	6.5	188.4	91000000	360000000000	71	150.1	146.8	1.2	6.8
	0.9	11	221.6	110000000	430000000000	73	156.5	115.3	1.2	3.6	GRUBBS_SIZE
	Mean	5.5	189.7	92000000	370000000000	171.5	200.8	166.8	1.7	14.5
	St.Dev.	1.7	9.7	4700000	19000000000	73.4	32.6	14.6	0.3	4.8
	Rel.St.Dev.	30.2	5.1	5.1	5.1	42.8	16.2	8.7	15	32.7
Use	Position	Mean Int.	Av. No of Particles	Conc. (p./mL)	Orig. Conc. (p./cm^3)	No. of Traces	X50 (nm)	Peak ø (nm)	Span	Drift (µm/s)	Removal
X	0.1	10.3	225.2	110000000	430000000000	197	187.5	131.8	2.1	15.2
X	0.15	4.5	169.8	82000000	330000000000	241	256.7	499.8	1.6	19.2
X	0.2	4.6	185.4	89000000	360000000000	298	229.2	172.1	1.6	21.4
X	0.3	4.6	184.2	89000000	360000000000	332	221.5	160.5	1.7	23.2
X	0.4	5.1	169.4	82000000	330000000000	267	242.9	472.3	1.6	22
X	0.5	4.7	190.2	92000000	370000000000	253	238.3	196.9	1.7	19.5
X	0.6	4.7	200.8	97000000	390000000000	218	236.4	473.8	1.8	16.3
X	0.7	4.6	199.4	96000000	380000000000	114	162	160.2	1.7	12.7
X	0.8	4.7	200.2	97000000	390000000000	76	171.2	141.3	1.3	8.3
X	0.85	5.7	160.2	77000000	310000000000	62	172.9	192	1.1	6.3
X	0.9	10	189.2	91000000	370000000000	66	129.8	134.1	1.3	3.5
X	0.1	9.8	206.4	100000000	400000000000	112	171.2	159.8	2	10.8
X	0.15	5.3	196.2	95000000	380000000000	174	233.7	157.2	1.8	15.4
X	0.2	4.7	173.2	84000000	330000000000	209	203.5	155.1	1.6	18.1
X	0.3	4.4	187.2	90000000	360000000000	269	195.4	176.2	2.1	20.3
X	0.4	4.8	182.8	88000000	350000000000	271	241	165.6	1.5	19.7
X	0.5	5.4	189.8	92000000	370000000000	221	236.7	198	1.7	17.9
X	0.6	4.5	185.6	90000000	360000000000	188	227.1	161.6	1.7	15.7
X	0.7	4.2	202.2	98000000	390000000000	123	178.4	178.5	1.9	12.3
X	0.8	5.1	185	89000000	360000000000	77	170.7	169.7	1.6	8.3
X	0.85	6.5	188.4	91000000	360000000000	71	150.1	146.8	1.2	6.8
	Mean	5.62857	189.086	9.1381e+07	3.65714e+11		202.676	209.681	1.64762
	St.Dev.	1.8673	14.0604	7.01343e+06	2.66497e+10		35.6435	112.623	0.261168
	Rel.St.Dev.	33.1753	7.43597	7.67494	7.28701		17.5864	53.7118	15.8512
	Sum					3839
		Particles	STD	Particles/ml urine	STD	X50 (nm)	STD	Peak ø (nm)	STD	Mean	STD
	♂_4	7.31429e+09	5.32993e+08	6.96599e+08	5.07612e+07	202.676	35.6435	209.681	112.623	267.4	155.5

## Sheet: Summary
	Particles	STD	Particles/ml urine	STD	X50 (nm)	STD	Peak ø (nm)	STD	Mean	STD
♀_1	35500000000	1.80278e+09	2.95833e+09	1.50231e+08	168.231	17.39	165.681	21.6626	219.2	134.4
♀_2	1.27231e+10	2.16339e+09	1.06026e+09	1.80282e+08	166.138	22.5726	178.2	44.8018	201.5	107.1
♀_3	1.12364e+10	2.93421e+09	7.49091e+08	1.95614e+08	158.291	15.0031	160.682	18.0103	184	81.8
♀_4	1.21385e+10	2.18299e+09	8.99145e+08	1.61703e+08	177.192	15.627	179.015	29.3588	211.9	98.2
♂_1	9.47368e+09	2.49818e+09	7.01754e+08	1.8505e+08	183.858	20.3423	192.053	31.1047	216.7	108.2
♂_2	13120000000	4.74344e+09	9.71852e+08	3.51366e+08	152.853	9.08566	153.34	12.4436	172.4	72.7
♂_3	1.39158e+10	8.56715e+08	8.43381e+08	5.19221e+07	201.847	25.8872	213.742	52.9359	236.6	106.8
♂_4	7.31429e+09	5.32993e+08	6.96599e+08	5.07612e+07	202.676	35.6435	209.681	112.623	267.4	155.5
			1.11005e+09		176.386		181.549		213.712
			1.59507e+08		18.4153		21.2316		29.6487
			14.3693		10.4403		11.6947		13.8732
