# Supplementary material for: Rigorous characterization of urinary extracellular vesicles (uEVs) in the low centrifugation pellet - a neglected source for uEVs
Source: Sci Rep. 2020 Feb 28;10:3701. doi: 10.1038/s41598-020-60619-w (PMC7048852; doi:10.1038/s41598-020-60619-w)
Supplement: Supplementary file 11 — Supplemental information S10Table. [file 41598_2020_60619_MOESM11_ESM.xlsx]

## Sheet:  ♀_1
Use	Position	Mean Int.	Av. No of Particles	Conc. (p./mL)	Orig. Conc. (p./cm^3)	No. of Traces	X50 (nm)	Peak ø (nm)	Span	Drift (µm/s)	Removal
X	0.1	4.4	207	100000000	800000000000	95	173.2	145.5	1.5	12.2
X	0.15	4.1	193.8	94000000	750000000000	144	200	159.6	1.5	16.3
X	0.2	4.4	189.2	91000000	730000000000	181	201.8	207.4	1.5	18.2
	0.3	4.2	167.8	81000000	650000000000	187	237.7	247.6	1.2	20.8	GRUBBS_SIZE
	0.4	4.7	149.5	72000000	580000000000	147	212.5	138.6	1.4	20.4	GRUBBS_MI
X	0.5	4.3	170	82000000	660000000000	156	223.8	172	1.5	18.7
X	0.6	4.3	167.8	81000000	650000000000	117	179.1	170.8	1.6	15.7
	0.7	5.1	216	100000000	830000000000	124	162	145.2	1.6	12.9	GRUBBS_MI
	0.8	4.1	201.2	97000000	780000000000	59	158.7	456.5	1.1	9.2	GRUBBS_SIZE
X	0.85	4.4	194.5	94000000	750000000000	62	163.5	163.3	1.3	6.7
X	0.9	4.3	174.5	84000000	670000000000	39	150.4	147.3	1.4	4.6
	Mean	4.3	185.2	89000000	720000000000	113.4	184.6	166.6	1.5	13.2
	St.Dev.	0.1	14.7	7100000	57000000000	51.4	25.3	20.8	0.1	5.6
	Rel.St.Dev.	2.1	7.9	7.9	7.9	45.3	13.7	12.5	6.6	42.4
Use	Position	Mean Int.	Av. No of Particles	Conc. (p./mL)	Orig. Conc. (p./cm^3)	No. of Traces	X50 (nm)	Peak ø (nm)	Span	Drift (µm/s)	Removal
X	0.1	4.3	186.2	90000000	720000000000	68	164.3	142.6	1.1	9.8
	0.15	5.6	194.5	94000000	750000000000	97	162.3	157.2	1.2	13.8	GRUBBS_MI
X	0.2	4.1	186.5	90000000	720000000000	143	187	153.2	1.6	16.2
X	0.3	4.5	173.5	84000000	670000000000	175	189.1	154.5	1.7	18.9
	0.4	4.3	155.2	75000000	600000000000	158	203.5	213.8	1.4	18.7	GRUBBS_SIZE
X	0.5	4.5	183.8	89000000	710000000000	160	193.2	174.4	1.5	17.5
	0.6	3.8	174.8	84000000	670000000000	104	169.5	158.5	1.4	15.3	GRUBBS_MI
X	0.7	4.5	210.2	100000000	810000000000	93	158.7	141.1	1.6	12.3
X	0.8	4.5	197.5	95000000	760000000000	63	146.1	120.2	1.8	9.2
X	0.85	4.5	211.2	100000000	820000000000	62	149.1	130.9	1	7
X	0.9	4.3	186.5	90000000	720000000000	58	144.8	149.9	1	4.9
	Mean	4.4	191.9	93000000	740000000000	102.8	166.5	145.9	1.4	12
	St.Dev.	0.2	13.3	6400000	51000000000	48.8	20.4	16.4	0.3	5.1
	Rel.St.Dev.	3.8	6.9	6.9	6.9	47.5	12.2	11.2	22.2	42.7
Use	Position	Mean Int.	Av. No of Particles	Conc. (p./mL)	Orig. Conc. (p./cm^3)	No. of Traces	X50 (nm)	Peak ø (nm)	Span	Drift (µm/s)	Removal
X	0.1	4.4	207	100000000	800000000000	95	173.2	145.5	1.5	12.2
X	0.15	4.1	193.8	94000000	750000000000	144	200	159.6	1.5	16.3
X	0.2	4.4	189.2	91000000	730000000000	181	201.8	207.4	1.5	18.2
X	0.5	4.3	170	82000000	660000000000	156	223.8	172	1.5	18.7
X	0.6	4.3	167.8	81000000	650000000000	117	179.1	170.8	1.6	15.7
X	0.85	4.4	194.5	94000000	750000000000	62	163.5	163.3	1.3	6.7
X	0.9	4.3	174.5	84000000	670000000000	39	150.4	147.3	1.4	4.6
X	0.1	4.3	186.2	90000000	720000000000	68	164.3	142.6	1.1	9.8
X	0.2	4.1	186.5	90000000	720000000000	143	187	153.2	1.6	16.2
X	0.3	4.5	173.5	84000000	670000000000	175	189.1	154.5	1.7	18.9
X	0.5	4.5	183.8	89000000	710000000000	160	193.2	174.4	1.5	17.5
X	0.7	4.5	210.2	100000000	810000000000	93	158.7	141.1	1.6	12.3
X	0.8	4.5	197.5	95000000	760000000000	63	146.1	120.2	1.8	9.2
X	0.85	4.5	211.2	100000000	820000000000	62	149.1	130.9	1	7
X	0.9	4.3	186.5	90000000	720000000000	58	144.8	149.9	1	4.9
	Mean	4.36	188.813	9.09333e+07	7.29333e+11		174.94	155.513	1.44	4.4
	St.Dev.	0.130639	13.4156	6.12608e+06	5.18288e+10		23.0281	20.1076	0.233238
	Rel.St.Dev.	2.99632	7.1052	6.73689	7.10632		13.1634	12.9298	16.1971
	Sum					1616
		Particles	STD	Particles/ml urine	STD	X50 (nm)	STD	Peak ø (nm)	STD	Mean	STD
	♀_1	1.45867e+10	1.03658e+09	1.21556e+09	8.63813e+07	174.94	23.0281	155.513	20.1076	227.2	121.7

## Sheet:  ♀_2
Use	Position	Mean Int.	Av. No of Particles	Conc. (p./mL)	Orig. Conc. (p./cm^3)	No. of Traces	X50 (nm)	Peak ø (nm)	Span	Drift (µm/s)	Removal
X	0.1	3.7	126	61000000	240000000000	48	210.6	196.7	1.6	11.1
X	0.15	3.6	134.8	65000000	260000000000	85	322.5	400.5	1.2	15.5
X	0.2	3.7	113.8	55000000	220000000000	124	292.5	396.6	1.1	18.1
X	0.3	3.4	99	48000000	190000000000	135	288.8	386.4	1	20.7
	0.4	4.9	108.2	52000000	210000000000	125	282.6	348.6	1	20.5	GRUBBS_MI
X	0.5	3.8	115	56000000	220000000000	118	255.6	228.6	1.2	18.8
X	0.6	3.7	97.8	47000000	190000000000	82	292.5	386.6	1	16
X	0.7	3.4	114.5	55000000	220000000000	70	223.5	274.3	1.2	13.2
X	0.8	4	126.8	61000000	240000000000	45	227.3	338.6	1.1	8.9
	0.85	4.5	139.2	67000000	270000000000	34	165.5	133.3	1.5	6.6	GRUBBS_MI
X	0.9	3.7	105	51000000	200000000000	21	144.1	128.6	2.2	4.5
	Mean	3.7	114.7	55000000	220000000000	80.9	250.8	304.1	1.3	14.1
	St.Dev.	0.2	12.8	6200000	25000000000	39.1	55.2	100.9	0.4	5.2
	Rel.St.Dev.	5.7	11.1	11.1	11.1	48.4	22	33.2	29.6	37
Use	Position	Mean Int.	Av. No of Particles	Conc. (p./mL)	Orig. Conc. (p./cm^3)	No. of Traces	X50 (nm)	Peak ø (nm)	Span	Drift (µm/s)	Removal
X	0.1	4	128	62000000	250000000000	48	215.6	316.3	1.5	10.2
X	0.15	3.9	119.5	58000000	230000000000	64	293.5	412.3	1.1	14.2
X	0.2	3.4	118.8	57000000	230000000000	110	287.5	393.1	1	17
X	0.3	3.3	121.5	59000000	230000000000	134	322.5	392.2	0.9	19.8
X	0.4	3.4	113.2	55000000	220000000000	122	302.8	383.5	1.1	19.6
X	0.5	4.6	122.8	59000000	240000000000	135	303.7	186.4	1.1	18
	0.6	4.1	96.5	47000000	190000000000	79	233.7	245.9	1.4	15	GRUBBS_NUMBER
X	0.7	4.1	121.8	59000000	240000000000	50	290.8	347.1	1	12.3
X	0.8	3.6	128.5	62000000	250000000000	36	159.7	152.6	1.2	9.2
X	0.85	3.7	137.8	66000000	270000000000	34	203.5	261.2	0.8	6.9
X	0.9	3.9	114.5	55000000	220000000000	21	154.4	156.9	1	4.7
	Mean	3.8	122.6	59000000	240000000000	75.4	253.4	300.2	1.1	13.2
	St.Dev.	0.4	7.2	3500000	14000000000	44.9	63.6	103.2	0.2	5.4
	Rel.St.Dev.	10.3	5.9	5.9	5.9	59.5	25.1	34.4	17.1	40.7
Use	Position	Mean Int.	Av. No of Particles	Conc. (p./mL)	Orig. Conc. (p./cm^3)	No. of Traces	X50 (nm)	Peak ø (nm)	Span	Drift (µm/s)	Removal
X	0.1	3.7	126	61000000	240000000000	48	210.6	196.7	1.6	11.1
X	0.15	3.6	134.8	65000000	260000000000	85	322.5	400.5	1.2	15.5
X	0.2	3.7	113.8	55000000	220000000000	124	292.5	396.6	1.1	18.1
X	0.3	3.4	99	48000000	190000000000	135	288.8	386.4	1	20.7
X	0.5	3.8	115	56000000	220000000000	118	255.6	228.6	1.2	18.8
X	0.6	3.7	97.8	47000000	190000000000	82	292.5	386.6	1	16
X	0.7	3.4	114.5	55000000	220000000000	70	223.5	274.3	1.2	13.2
X	0.8	4	126.8	61000000	240000000000	45	227.3	338.6	1.1	8.9
X	0.9	3.7	105	51000000	200000000000	21	144.1	128.6	2.2	4.5
X	0.1	4	128	62000000	250000000000	48	215.6	316.3	1.5	10.2
X	0.15	3.9	119.5	58000000	230000000000	64	293.5	412.3	1.1	14.2
X	0.2	3.4	118.8	57000000	230000000000	110	287.5	393.1	1	17
X	0.3	3.3	121.5	59000000	230000000000	134	322.5	392.2	0.9	19.8
X	0.4	3.4	113.2	55000000	220000000000	122	302.8	383.5	1.1	19.6
X	0.5	4.6	122.8	59000000	240000000000	135	303.7	186.4	1.1	18
X	0.7	4.1	121.8	59000000	240000000000	50	290.8	347.1	1	12.3
X	0.8	3.6	128.5	62000000	250000000000	36	159.7	152.6	1.2	9.2						21
X	0.85	3.7	137.8	66000000	270000000000	34	203.5	261.2	0.8	6.9
X	0.9	3.9	114.5	55000000	220000000000	21	154.4	156.9	1	4.7
	Mean	3.73158	118.9	5.74211e+07	2.29474e+11		252.179	302.026	1.17368
	St.Dev.	0.304445	10.4514	4.97696e+06	2.08941e+10		56.5825	96.6454	0.302345
	Rel.St.Dev.	8.15862	8.79011	8.66747	8.2		22.4374	31.999	25.7604
	Sum					1482
		Particles	STD	Particles/ml urine	STD	X50 (nm)	STD	Peak ø (nm)	STD	Mean	STD
	♀_2	4.58947e+09	4.17883e+08	3.39961e+08	3.09543e+07	252.179	56.5825	302.026	96.6454	289.7	129.1

## Sheet:  ♀_3
Use	Position	Mean Int.	Av. No of Particles	Conc. (p./mL)	Orig. Conc. (p./cm^3)	No. of Traces	X50 (nm)	Peak ø (nm)	Span	Drift (µm/s)	Removal
X	0.1	3.9	188.2	91000000	360000000000	95	178	168	1.3	13.3
	0.15	4.4	197	95000000	380000000000	160	231	169.5	1.1	17.4	GRUBBS_MI
X	0.2	3.7	175.2	85000000	340000000000	179	226.8	273.8	1	19.9
X	0.3	3.8	179	86000000	350000000000	217	228.1	305.3	1	22.6
X	0.4	3.7	166.5	80000000	320000000000	223	216.2	280.2	1.1	22.1
X	0.5	3.6	151.5	73000000	290000000000	154	236.4	333.1	1	20
X	0.6	3.8	176.2	85000000	340000000000	152	195	185	1	17.1
X	0.7	3.6	193.5	93000000	370000000000	86	196.5	312.3	1.1	13
X	0.8	3.9	199	96000000	380000000000	48	190	181.1	1.2	9.5
X	0.85	3.8	172	83000000	330000000000	36	152.6	155.9	1	6.5
X	0.9	4.1	185.8	90000000	360000000000	35	186.7	170.9	0.9	4.8
	Mean	3.8	178.7	86000000	350000000000	122.5	200.6	236.6	1.1	14.9
	St.Dev.	0.1	13.8	6700000	27000000000	72.2	26.1	70.2	0.1	6.5
	Rel.St.Dev.	3.8	7.7	7.7	7.7	58.9	13	29.7	12.4	43.5
Use	Position	Mean Int.	Av. No of Particles	Conc. (p./mL)	Orig. Conc. (p./cm^3)	No. of Traces	X50 (nm)	Peak ø (nm)	Span	Drift (µm/s)	Removal
X	0.1	4.1	194.5	94000000	380000000000	58	178	137.7	1.2	9.5
X	0.15	3.8	178.2	86000000	340000000000	93	207.1	278.5	0.9	14
X	0.2	3.7	191.5	92000000	370000000000	150	230.6	237.8	0.9	16.9
X	0.3	3.7	176.5	85000000	340000000000	191	233.7	295.1	1	19.2
X	0.4	3.9	163.5	79000000	320000000000	165	214.3	224.3	0.9	19.8
X	0.5	3.9	175.5	85000000	340000000000	170	237.7	305.7	1.1	18.3
X	0.6	3.7	163	79000000	310000000000	110	206.7	222.8	1.1	16
X	0.7	3.8	200.8	97000000	390000000000	77	207.1	282	1.1	12.6
	0.8	5.1	201.2	97000000	390000000000	66	149.1	123.4	1.4	8.9	GRUBBS_MI
X	0.85	4	215	100000000	420000000000	51	150.9	138	1.2	7.5
X	0.9	3.9	163.5	79000000	320000000000	36	159.7	205.9	1	4.9
	Mean	3.8	182.2	88000000	350000000000	110.1	202.6	232.8	1	13.9
	St.Dev.	0.1	17.7	8500000	34000000000	55.6	30.4	60.2	0.1	5.1
	Rel.St.Dev.	3.5	9.7	9.7	9.7	50.5	15	25.9	11.3	37
Use	Position	Mean Int.	Av. No of Particles	Conc. (p./mL)	Orig. Conc. (p./cm^3)	No. of Traces	X50 (nm)	Peak ø (nm)	Span	Drift (µm/s)
X	0.1	3.9	188.2	91000000	360000000000	95	178	168	1.3	13.3
X	0.2	3.7	175.2	85000000	340000000000	179	226.8	273.8	1	19.9
X	0.3	3.8	179	86000000	350000000000	217	228.1	305.3	1	22.6
X	0.4	3.7	166.5	80000000	320000000000	223	216.2	280.2	1.1	22.1
X	0.5	3.6	151.5	73000000	290000000000	154	236.4	333.1	1	20
X	0.6	3.8	176.2	85000000	340000000000	152	195	185	1	17.1
X	0.7	3.6	193.5	93000000	370000000000	86	196.5	312.3	1.1	13
X	0.8	3.9	199	96000000	380000000000	48	190	181.1	1.2	9.5
X	0.85	3.8	172	83000000	330000000000	36	152.6	155.9	1	6.5
X	0.9	4.1	185.8	90000000	360000000000	35	186.7	170.9	0.9	4.8
X	0.1	4.1	194.5	94000000	380000000000	58	178	137.7	1.2	9.5
X	0.15	3.8	178.2	86000000	340000000000	93	207.1	278.5	0.9	14
X	0.2	3.7	191.5	92000000	370000000000	150	230.6	237.8	0.9	16.9
X	0.3	3.7	176.5	85000000	340000000000	191	233.7	295.1	1	19.2
X	0.4	3.9	163.5	79000000	320000000000	165	214.3	224.3	0.9	19.8
X	0.5	3.9	175.5	85000000	340000000000	170	237.7	305.7	1.1	18.3
X	0.6	3.7	163	79000000	310000000000	110	206.7	222.8	1.1	16
X	0.7	3.8	200.8	97000000	390000000000	77	207.1	282	1.1	12.6
X	0.85	4	215	100000000	420000000000	51	150.9	138	1.2	7.5
X	0.9	3.9	163.5	79000000	320000000000	36	159.7	205.9	1	4.9
	Mean	3.82	180.445	86900000	348500000000		201.605	234.67	1.05
	St.Dev.	0.14	15.1765	6.91303e+06	3.00458e+10		26.8804	62.0698	0.111803
	Rel.St.Dev.	3.66492	8.4106	7.95516	8.62146		13.3332	26.4498	10.6479
	Sum					2326
		Particles	STD	Particles/ml urine	STD	X50 (nm)	STD	Peak ø (nm)	STD	Mean	STD
	♀_3	6970000000	6.00916e+08	5.80833e+08	5.00763e+07	202.389	27.3546	238.026	61.8881	232.4	92.7

## Sheet:  ♀_4
Use	Position	Mean Int.	Av. No of Particles	Conc. (p./mL)	Orig. Conc. (p./cm^3)	No. of Traces	X50 (nm)	Peak ø (nm)	Span	Drift (µm/s)	Removal
X	0.1	4.1	158.2	76000000	610000000000	84	245.6	274.2	1.1	12.1
X	0.15	3.9	148.2	72000000	570000000000	113	240.8	357.3	1.1	16
X	0.2	3.9	148.5	72000000	570000000000	164	234.6	237.7	1	18.2
X	0.3	3.9	145.8	70000000	560000000000	184	241.8	303.8	1	20.2
X	0.4	4.3	141.2	68000000	550000000000	184	250.4	304.1	1	20.1
X	0.5	5.9	199.2	96000000	770000000000	173	218.7	310.7	1.3	18.1
X	0.6	5.6	220.8	110000000	850000000000	186	189.2	131.9	1.3	15.6
X	0.7	3.8	160.8	78000000	620000000000	72	210.6	164.2	1.1	12.6
X	0.8	6	173.2	84000000	670000000000	53	161.6	137	1.5	8.7
X	0.85	4.2	160	77000000	620000000000	46	210.6	262.7	1.2	7
X	0.9	4.5	172.2	83000000	670000000000	48	190	243.9	1.1	4.7
	Mean	4.5	166.2	80000000	640000000000	118.8	217.6	247.9	1.2	13.9
	St.Dev.	0.9	24.4	12000000	94000000000	60.1	28.4	74.8	0.2	5.3
	Rel.St.Dev.	18.9	14.7	14.7	14.7	50.6	13.1	30.2	12.9	38.3
Use	Position	Mean Int.	Av. No of Particles	Conc. (p./mL)	Orig. Conc. (p./cm^3)	No. of Traces	X50 (nm)	Peak ø (nm)	Span	Drift (µm/s)	Removal
	0.1	16.1	365.2	180000000	1400000000000	63	198.9	203.8	1.2	7.7	GRUBBS_NUMBER
X	0.15	4.6	155.4	75000000	600000000000	163	228.3	319.5	1.3	12.9
X	0.2	5.3	157.8	76000000	610000000000	204	221.1	183.2	1.2	14.6
X	0.3	4.1	154.6	75000000	600000000000	250	217.3	169.6	1.1	16.7
X	0.4	4.2	131.9	64000000	510000000000	227	234.3	309.7	1	16.6
X	0.5	4	155.1	75000000	600000000000	226	208.4	227.8	1.1	15.3
X	0.6	4.4	153.8	74000000	590000000000	188	214.7	207.2	1.1	13.2
X	0.7	4.4	173.9	84000000	670000000000	131	202.7	275.7	1.3	10.6
X	0.8	4.8	185	89000000	710000000000	112	183.4	139.8	1.4	7.8
X	0.85	4.9	173.2	84000000	670000000000	106	183.4	208	1.3	6.1
X	0.9	5.6	154	74000000	590000000000	82	165.5	132	1.4	4
	Mean	4.6	159.5	77000000	620000000000	168.9	205.9	217.3	1.2	11.8
	St.Dev.	0.5	14.7	7100000	57000000000	58.7	22.1	66.2	0.1	4.5
	Rel.St.Dev.	11.3	9.2	9.2	9.2	34.8	10.8	30.5	11.2	38.2
Use	Position	Mean Int.	Av. No of Particles	Conc. (p./mL)	Orig. Conc. (p./cm^3)	No. of Traces	X50 (nm)	Peak ø (nm)	Span	Drift (µm/s)	Removal
Use	Position	Mean Int.	Av. No of Particles	Conc. (p./mL)	Orig. Conc. (p./cm^3)	No. of Traces	X50 (nm)	Peak ø (nm)	Span	Drift (µm/s)
X	0.1	4.1	158.2	76000000	610000000000	84	245.6	274.2	1.1	12.1
X	0.15	3.9	148.2	72000000	570000000000	113	240.8	357.3	1.1	16
X	0.2	3.9	148.5	72000000	570000000000	164	234.6	237.7	1	18.2
X	0.3	3.9	145.8	70000000	560000000000	184	241.8	303.8	1	20.2
X	0.4	4.3	141.2	68000000	550000000000	184	250.4	304.1	1	20.1
X	0.5	5.9	199.2	96000000	770000000000	173	218.7	310.7	1.3	18.1
X	0.6	5.6	220.8	110000000	850000000000	186	189.2	131.9	1.3	15.6
X	0.7	3.8	160.8	78000000	620000000000	72	210.6	164.2	1.1	12.6
X	0.8	6	173.2	84000000	670000000000	53	161.6	137	1.5	8.7
X	0.85	4.2	160	77000000	620000000000	46	210.6	262.7	1.2	7
X	0.9	4.5	172.2	83000000	670000000000	48	190	243.9	1.1	4.7
X	0.15	4.6	155.4	75000000	600000000000	163	228.3	319.5	1.3	12.9
X	0.2	5.3	157.8	76000000	610000000000	204	221.1	183.2	1.2	14.6
X	0.3	4.1	154.6	75000000	600000000000	250	217.3	169.6	1.1	16.7
X	0.4	4.2	131.9	64000000	510000000000	227	234.3	309.7	1	16.6
X	0.5	4	155.1	75000000	600000000000	226	208.4	227.8	1.1	15.3
X	0.6	4.4	153.8	74000000	590000000000	188	214.7	207.2	1.1	13.2
X	0.7	4.4	173.9	84000000	670000000000	131	202.7	275.7	1.3	10.6
X	0.8	4.8	185	89000000	710000000000	112	183.4	139.8	1.4	7.8
X	0.85	4.9	173.2	84000000	670000000000	106	183.4	208	1.3	6.1
X	0.9	5.6	154	74000000	590000000000	82	165.5	132	1.4	4
	Mean	4.59048	162.99	7.88571e+07	6.29048e+11		212.048	233.333	1.18571	12.9095
	St.Dev.	0.680969	19.6816	9.96798e+06	7.57757e+10		25.0745	69.1228	0.145686	4.83636
	Rel.St.Dev.	14.8344	12.0753	12.6405	8.2		11.8249	29.6241	12.2868	39.2
	Sum					2996
		Particles	STD	Particles/ml urine	STD	X50 (nm)	STD	Peak ø (nm)	STD	Mean	STD
	♀_4	1.2581e+10	1.51551e+09	8.3873e+08	1.01034e+08	212.048	25.0745	233.333	69.1228	235.7	103.6

## Sheet: ♂_1
Use	Position	Mean Int.	Av. No of Particles	Conc. (p./mL)	Orig. Conc. (p./cm^3)	No. of Traces	X50 (nm)	Peak ø (nm)	Span	Drift (µm/s)	Removal
X	0.1	4.8	171.8	83000000	330000000000	90	187.8	170.5	1.5	12.3
X	0.15	4.7	182	88000000	350000000000	154	191.3	196.8	1.5	17.1
	0.2	4.8	191.8	93000000	370000000000	216	205.9	304.2	1.4	19.8	GRUBBS_SIZE
X	0.3	4.6	158.2	76000000	310000000000	220	203.1	151.4	1.3	22.5
X	0.4	4.2	147.8	71000000	290000000000	201	197.3	166	1.3	22.2
X	0.5	4.6	178.2	86000000	340000000000	218	176.7	145.5	1.4	20.1
X	0.6	4.1	168.5	81000000	330000000000	147	185.9	178.4	1.6	17.1
X	0.7	4.4	165.5	80000000	320000000000	109	197.4	159.6	1.8	13.4
X	0.8	4.8	181.8	88000000	350000000000	63	179	183.1	1.2	9.6
X	0.85	4.5	181.8	88000000	350000000000	59	141.6	129.5	1.5	7.2
	0.9	5.8	164.2	79000000	320000000000	61	146	141.5	0.8	4.6	GRUBBS_MI
	Mean	4.5	170.6	82000000	330000000000	140.1	184.5	164.5	1.5	15.7
	St.Dev.	0.3	12	5800000	23000000000	63.6	18.3	20.6	0.2	5.5
	Rel.St.Dev.	5.7	7	7	7	45.4	9.9	12.5	12	34.7
Use	Position	Mean Int.	Av. No of Particles	Conc. (p./mL)	Orig. Conc. (p./cm^3)	No. of Traces	X50 (nm)	Peak ø (nm)	Span	Drift (µm/s)	Removal
X	0.1	5.6	191.2	92000000	370000000000	81	162.6	171.6	1.3	9.9
X	0.15	4.6	170.2	82000000	330000000000	112	166.6	168.4	1.8	14.7
X	0.2	4	155	75000000	300000000000	140	209.2	197	1.5	17.1
X	0.3	4.1	164.5	79000000	320000000000	154	209	210.8	1.6	19.5
X	0.4	4.1	144.8	70000000	280000000000	167	211.3	210.9	1.2	19.8
X	0.5	4.5	166.2	80000000	320000000000	161	188.1	157.6	1.7	18.1
X	0.6	4.3	160	77000000	310000000000	131	203.5	184.3	1.5	15.8
X	0.7	4.4	181.5	88000000	350000000000	110	171.2	144.2	1.5	12.8
X	0.8	5.6	187.2	90000000	360000000000	85	151.1	158.7	1.2	8.7
X	0.85	4.6	186	90000000	360000000000	67	161.2	154.5	1.6	6.9
X	0.9	4.9	174.5	84000000	340000000000	75	136.3	130.6	1	4.2
	Mean	4.6	171	83000000	330000000000	116.6	179.1	171.7	1.5	13.4
	St.Dev.	0.6	14.7	7100000	28000000000	36.3	26.3	26.4	0.2	5.3
	Rel.St.Dev.	12	8.6	8.6	8.6	31.1	14.7	15.4	16.7	39.6
Use	Position	Mean Int.	Av. No of Particles	Conc. (p./mL)	Orig. Conc. (p./cm^3)	No. of Traces	X50 (nm)	Peak ø (nm)	Span	Drift (µm/s)	Removal
X	0.1	4.8	171.8	83000000	330000000000	90	187.8	170.5	1.5	12.3
X	0.15	4.7	182	88000000	350000000000	154	191.3	196.8	1.5	17.1
X	0.3	4.6	158.2	76000000	310000000000	220	203.1	151.4	1.3	22.5
X	0.4	4.2	147.8	71000000	290000000000	201	197.3	166	1.3	22.2
X	0.5	4.6	178.2	86000000	340000000000	218	176.7	145.5	1.4	20.1
X	0.6	4.1	168.5	81000000	330000000000	147	185.9	178.4	1.6	17.1
X	0.7	4.4	165.5	80000000	320000000000	109	197.4	159.6	1.8	13.4
X	0.8	4.8	181.8	88000000	350000000000	63	179	183.1	1.2	9.6
X	0.85	4.5	181.8	88000000	350000000000	59	141.6	129.5	1.5	7.2
X	0.1	5.6	191.2	92000000	370000000000	81	162.6	171.6	1.3	9.9
X	0.15	4.6	170.2	82000000	330000000000	112	166.6	168.4	1.8	14.7
X	0.2	4	155	75000000	300000000000	140	209.2	197	1.5	17.1
X	0.3	4.1	164.5	79000000	320000000000	154	209	210.8	1.6	19.5
X	0.4	4.1	144.8	70000000	280000000000	167	211.3	210.9	1.2	19.8
X	0.5	4.5	166.2	80000000	320000000000	161	188.1	157.6	1.7	18.1
X	0.6	4.3	160	77000000	310000000000	131	203.5	184.3	1.5	15.8
X	0.7	4.4	181.5	88000000	350000000000	110	171.2	144.2	1.5	12.8
X	0.8	5.6	187.2	90000000	360000000000	85	151.1	158.7	1.2	8.7
X	0.85	4.6	186	90000000	360000000000	67	161.2	154.5	1.6	6.9
X	0.9	4.9	174.5	84000000	340000000000	75	136.3	130.6	1	4.2
	Mean	4.57	170.835	82400000	330500000000		181.51	168.47	1.45
	St.Dev.	0.425558	12.8299	6.2562e+06	2.37645e+10		22.0784	23.0654	0.206155
	Rel.St.Dev.	9.312	7.51013	7.59247	8.2		12.1638	13.6911	14.2176
	Sum					2544
		Particles	STD	Particles/ml urine	STD	X50 (nm)	STD	Peak ø (nm)	STD	Mean	STD
	♂_1	6610000000	4.75289e+08	4.8963e+08	3.52066e+07	181.51	22.0784	168.47	23.0654	225.5	119.3

## Sheet: ♂_2
Use	Position	Mean Int.	Av. No of Particles	Conc. (p./mL)	Orig. Conc. (p./cm^3)	No. of Traces	X50 (nm)	Peak ø (nm)	Span	Drift (µm/s)	Removal
X	0.1	5.1	225	110000000	870000000000	123	156.3	151.7	1.6	12.3
X	0.15	4.5	205.8	99000000	790000000000	170	175.8	139	1.6	17.3
X	0.2	5.4	235	110000000	910000000000	245	200.5	163.6	1.4	19.6
X	0.3	5.1	197.8	95000000	760000000000	245	211.2	212.9	1.4	22.2
	0.4	4.5	176.5	85000000	680000000000	199	199.8	300.9	1.5	21.8	GRUBBS_SIZE
X	0.5	5.3	206.2	100000000	800000000000	223	193.2	163.5	1.4	20.1
X	0.6	4.3	180.2	87000000	700000000000	153	177.3	171.1	1.7	16.8
X	0.7	4.1	183.5	89000000	710000000000	107	193.7	182	1.4	13.6
X	0.8	5.2	228.5	110000000	880000000000	95	158.4	149	1.2	9.2
X	0.85	4.9	200.8	97000000	780000000000	63	162.6	166.4	1.6	6.8
	0.9	6.3	189.5	91000000	730000000000	68	158.6	382.6	1.3	3.6	GRUBBS_SIZE
	Mean	4.9	207	100000000	800000000000	158.2	181	166.6	1.5	15.3
	St.Dev.	0.5	19.3	9300000	74000000000	67.4	19.7	21.5	0.2	5.2
	Rel.St.Dev.	9.6	9.3	9.3	9.3	42.6	10.9	12.9	11.2	34
Use	Position	Mean Int.	Av. No of Particles	Conc. (p./mL)	Orig. Conc. (p./cm^3)	No. of Traces	X50 (nm)	Peak ø (nm)	Span	Drift (µm/s)	Removal
X	0.1	4.8	171.8	83000000	330000000000	90	187.8	170.5	1.5	12.3
X	0.15	4.7	182	88000000	350000000000	154	191.3	196.8	1.5	17.1
	0.2	4.8	191.8	93000000	370000000000	216	205.9	304.2	1.4	19.8	GRUBBS_SIZE
X	0.3	4.6	158.2	76000000	310000000000	220	203.1	151.4	1.3	22.5
X	0.4	4.2	147.8	71000000	290000000000	201	197.3	166	1.3	22.2
X	0.5	4.6	178.2	86000000	340000000000	218	176.7	145.5	1.4	20.1
X	0.6	4.1	168.5	81000000	330000000000	147	185.9	178.4	1.6	17.1
X	0.7	4.4	165.5	80000000	320000000000	109	197.4	159.6	1.8	13.4
X	0.8	4.8	181.8	88000000	350000000000	63	179	183.1	1.2	9.6
X	0.85	4.5	181.8	88000000	350000000000	59	141.6	129.5	1.5	7.2
	0.9	5.8	164.2	79000000	320000000000	61	146	141.5	0.8	4.6	GRUBBS_MI
	Mean	4.5	170.6	82000000	330000000000	140.1	184.5	164.5	1.5	15.7
	St.Dev.	0.3	12	5800000	23000000000	63.6	18.3	20.6	0.2	5.5
	Rel.St.Dev.	5.7	7	7	7	45.4	9.9	12.5	12	34.7
Use	Position	Mean Int.	Av. No of Particles	Conc. (p./mL)	Orig. Conc. (p./cm^3)	No. of Traces	X50 (nm)	Peak ø (nm)	Span	Drift (µm/s)	Removal
X	0.1	5.1	225	110000000	870000000000	123	156.3	151.7	1.6	12.3
X	0.15	4.5	205.8	99000000	790000000000	170	175.8	139	1.6	17.3
X	0.2	5.4	235	110000000	910000000000	245	200.5	163.6	1.4	19.6
X	0.3	5.1	197.8	95000000	760000000000	245	211.2	212.9	1.4	22.2
X	0.5	5.3	206.2	100000000	800000000000	223	193.2	163.5	1.4	20.1
X	0.6	4.3	180.2	87000000	700000000000	153	177.3	171.1	1.7	16.8
X	0.7	4.1	183.5	89000000	710000000000	107	193.7	182	1.4	13.6
X	0.8	5.2	228.5	110000000	880000000000	95	158.4	149	1.2	9.2
X	0.85	4.9	200.8	97000000	780000000000	63	162.6	166.4	1.6	6.8
X	0.1	4.8	171.8	83000000	330000000000	90	187.8	170.5	1.5	12.3
X	0.15	4.7	182	88000000	350000000000	154	191.3	196.8	1.5	17.1
X	0.3	4.6	158.2	76000000	310000000000	220	203.1	151.4	1.3	22.5
X	0.4	4.2	147.8	71000000	290000000000	201	197.3	166	1.3	22.2
X	0.5	4.6	178.2	86000000	340000000000	218	176.7	145.5	1.4	20.1
X	0.6	4.1	168.5	81000000	330000000000	147	185.9	178.4	1.6	17.1
X	0.7	4.4	165.5	80000000	320000000000	109	197.4	159.6	1.8	13.4
X	0.8	4.8	181.8	88000000	350000000000	63	179	183.1	1.2	9.6
X	0.85	4.5	181.8	88000000	350000000000	59	141.6	129.5	1.5	7.2
	Mean	4.7	188.8	91000000	565000000000		182.728	165.556	1.46667
	St.Dev.	0.394405	23.6382	1.12101e+07	2.40491e+11		17.9862	19.9087	0.159861
	Rel.St.Dev.	8.3916	12.5202	12.3188	42.5648		9.84318	12.0254	10.8996
	Sum					2685
		Particles	STD	Particles/ml urine	STD	X50 (nm)	STD	Peak ø (nm)	STD	Mean	STD
	♂_2	11300000000	4.80983e+09	8.37037e+08	3.56284e+08	182.728	17.9862	165.556	19.9087	222.7	116.1

## Sheet: ♂_3
Use	Position	Mean Int.	Av. No of Particles	Conc. (p./mL)	Orig. Conc. (p./cm^3)	No. of Traces	X50 (nm)	Peak ø (nm)	Span	Drift (µm/s)	Removal
X	0.1	4.4	155	75000000	600000000000	71	195.6	186.9	1.2	14
X	0.15	4	149	72000000	580000000000	155	219	257.9	1.1	18.7
X	0.2	4.5	155.8	75000000	600000000000	172	240.3	331.6	1	21.1
X	0.3	4.5	164.8	80000000	640000000000	201	223.1	319.6	1.2	23.5
	0.4	4.4	134.2	65000000	520000000000	184	205.5	275.1	1.1	23.4	GRUBBS_NUMBER
X	0.5	4.7	152	73000000	590000000000	180	223.8	183.2	1.2	21
X	0.6	4.1	148	71000000	570000000000	135	211.8	320.8	1.4	17.7
X	0.7	3.9	158.2	76000000	610000000000	104	206.6	230.8	0.9	14.5
X	0.8	4.6	161.5	78000000	620000000000	46	159.7	206.4	1	9.9
X	0.85	4.6	162.8	79000000	630000000000	55	153.1	122.9	1.1	7.6
X	0.9	5.2	163.5	79000000	630000000000	36	139.1	127.7	1.2	5.4
	Mean	4.4	157.1	76000000	610000000000	115.5	197.2	228.8	1.1	15.3
	St.Dev.	0.4	6.1	2900000	23000000000	61	34.5	77.4	0.1	6.1
	Rel.St.Dev.	8.2	3.9	3.9	3.9	52.8	17.5	33.8	12.5	40.1
Use	Position	Mean Int.	Av. No of Particles	Conc. (p./mL)	Orig. Conc. (p./cm^3)	No. of Traces	X50 (nm)	Peak ø (nm)	Span	Drift (µm/s)	Removal
	0.1	4.8	152	73000000	590000000000	49	169.7	142.5	1.2	10	GRUBBS_MI
X	0.15	4	151.2	73000000	580000000000	111	207.1	224.4	0.9	14.7
X	0.2	4	154.2	74000000	600000000000	121	212.1	290.6	1.1	17.4
X	0.3	3.6	147.8	71000000	570000000000	162	217.6	316.8	1.1	19.9
	0.4	4.1	132.8	64000000	510000000000	149	213.9	213.1	1	20	GRUBBS_NUMBER
X	0.5	3.9	142.5	69000000	550000000000	156	207.8	167.7	1.1	17.9
X	0.6	4.1	147.5	71000000	570000000000	107	220.3	281.2	0.9	15.6
X	0.7	3.8	151.2	73000000	580000000000	68	203.5	221.1	1.1	11.9
X	0.8	4	152.2	73000000	590000000000	52	176.1	180.1	1.2	9.2
X	0.85	4	156.2	75000000	600000000000	59	190	199.8	1.1	6.7
X	0.9	4.1	148.2	72000000	570000000000	34	183.4	152.3	1.2	4.5
	Mean	3.9	150.1	72000000	580000000000	96.7	202	226	1.1	13.1
	St.Dev.	0.2	4.1	2000000	16000000000	45.9	15.4	58.2	0.1	5.3
	Rel.St.Dev.	4.2	2.7	2.7	2.7	47.5	7.6	25.8	10.5	40.8
Use	Position	Mean Int.	Av. No of Particles	Conc. (p./mL)	Orig. Conc. (p./cm^3)	No. of Traces	X50 (nm)	Peak ø (nm)	Span	Drift (µm/s)	Removal
X	0.1	4.4	155	75000000	600000000000	71	195.6	186.9	1.2	14
X	0.15	4	149	72000000	580000000000	155	219	257.9	1.1	18.7
X	0.2	4.5	155.8	75000000	600000000000	172	240.3	331.6	1	21.1
X	0.3	4.5	164.8	80000000	640000000000	201	223.1	319.6	1.2	23.5
X	0.5	4.7	152	73000000	590000000000	180	223.8	183.2	1.2	21
X	0.6	4.1	148	71000000	570000000000	135	211.8	320.8	1.4	17.7
X	0.7	3.9	158.2	76000000	610000000000	104	206.6	230.8	0.9	14.5
X	0.8	4.6	161.5	78000000	620000000000	46	159.7	206.4	1	9.9
X	0.85	4.6	162.8	79000000	630000000000	55	153.1	122.9	1.1	7.6
X	0.9	5.2	163.5	79000000	630000000000	36	139.1	127.7	1.2	5.4
X	0.15	4	151.2	73000000	580000000000	111	207.1	224.4	0.9	14.7
X	0.2	4	154.2	74000000	600000000000	121	212.1	290.6	1.1	17.4
X	0.3	3.6	147.8	71000000	570000000000	162	217.6	316.8	1.1	19.9
X	0.5	3.9	142.5	69000000	550000000000	156	207.8	167.7	1.1	17.9
X	0.6	4.1	147.5	71000000	570000000000	107	220.3	281.2	0.9	15.6
X	0.7	3.8	151.2	73000000	580000000000	68	203.5	221.1	1.1	11.9
X	0.8	4	152.2	73000000	590000000000	52	176.1	180.1	1.2	9.2
X	0.85	4	156.2	75000000	600000000000	59	190	199.8	1.1	6.7
X	0.9	4.1	148.2	72000000	570000000000	34	183.4	152.3	1.2	4.5
	Mean	4.21053	153.768	7.41579e+07	5.93684e+11		199.474	227.463	1.10526
	St.Dev.	0.378216	6.05597	3.01336e+06	2.36667e+10		25.9078	65.3138	0.123432
	Rel.St.Dev.	8.98262	3.93837	4.06344	3.98641		12.9881	28.714	11.1677
	Sum					2025
		Particles	STD	Particles/ml urine	STD	X50 (nm)	STD	Peak ø (nm)	STD	Mean	STD
	♂_3	1.18737e+10	4.73333e+08	7.19617e+08	2.86869e+07	199.474	25.9078	227.463	65.3138	233.3	99.4

## Sheet: ♂_4
Use	Position	Mean Int.	Av. No of Particles	Conc. (p./mL)	Orig. Conc. (p./cm^3)	No. of Traces	X50 (nm)	Peak ø (nm)	Span	Drift (µm/s)	Removal
X	0.1	4.3	148.5	72000000	290000000000	44	196.5	190.8	1.8	11.6
X	0.15	3.7	139.2	67000000	270000000000	107	200.7	179.4	1.9	16.7
X	0.2	3.6	150.8	73000000	290000000000	169	234.5	206.2	1.4	19.1
X	0.3	3.4	136.2	66000000	260000000000	152	214.9	451.1	1.6	21.7
X	0.4	3.6	133.2	64000000	260000000000	169	231.9	200.9	1.7	21.5
X	0.5	4	157.5	76000000	300000000000	180	259.1	446.6	1.5	19.3
X	0.6	3.2	126.8	61000000	240000000000	100	241.8	206.5	1.6	16.4
X	0.7	3.5	140	68000000	270000000000	64	210.6	148.9	2	12.8
X	0.8	4.1	156.8	76000000	300000000000	49	151.3	156.1	1.2	8.7
X	0.85	3.5	151.8	73000000	290000000000	35	177.3	134.5	1.5	6.9
X	0.9	3.7	153.5	74000000	300000000000	36	159.7	123.6	1.1	4.9
	Mean	3.7	144.9	70000000	280000000000	100.5	207.1	222.2	1.6	14.5
	St.Dev.	0.3	10.3	5000000	20000000000	58.3	34.3	115.6	0.3	5.9
	Rel.St.Dev.	9	7.1	7.1	7.1	58.1	16.5	52	18.3	40.7
Use	Position	Mean Int.	Av. No of Particles	Conc. (p./mL)	Orig. Conc. (p./cm^3)	No. of Traces	X50 (nm)	Peak ø (nm)	Span	Drift (µm/s)	Removal
X	0.1	4.1	153	74000000	300000000000	36	159.7	208.7	1.4	8.1
X	0.15	3.8	130.2	63000000	250000000000	65	181.9	179.3	2.1	13.3
X	0.2	3.6	137.5	66000000	270000000000	97	229.7	192.7	1.6	16.1
X	0.3	3.7	129.8	63000000	250000000000	127	236	209.7	1.7	18.4
X	0.4	3.4	128.2	62000000	250000000000	130	231	197.6	1.5	18.8
	0.5	3.6	144.2	70000000	280000000000	131	221.9	510.3	1.7	17.8	GRUBBS_SIZE
X	0.6	3.9	137.8	66000000	270000000000	98	203.5	166.9	1.8	16.1
X	0.7	3.6	146	70000000	280000000000	59	223.8	173.9	1.7	13.3
X	0.8	4	146.8	71000000	280000000000	48	165.5	178.7	1.3	9.1
	0.85	3.5	154.8	75000000	300000000000	47	164	283.6	1.1	6.9	GRUBBS_SIZE
X	0.9	3.7	145.2	70000000	280000000000	34	136.8	147	1.1	5.2
	Mean	3.7	139.4	67000000	270000000000	77.1	196.4	183.8	1.6	13.1
	St.Dev.	0.2	8.8	4300000	17000000000	37.1	36.6	20.4	0.3	4.8
	Rel.St.Dev.	5.8	6.3	6.3	6.3	48.1	18.7	11.1	18.9	36.4
Use	Position	Mean Int.	Av. No of Particles	Conc. (p./mL)	Orig. Conc. (p./cm^3)	No. of Traces	X50 (nm)	Peak ø (nm)	Span	Drift (µm/s)	Removal
X	0.1	4.3	148.5	72000000	290000000000	44	196.5	190.8	1.8	11.6
X	0.15	3.7	139.2	67000000	270000000000	107	200.7	179.4	1.9	16.7
X	0.2	3.6	150.8	73000000	290000000000	169	234.5	206.2	1.4	19.1
X	0.3	3.4	136.2	66000000	260000000000	152	214.9	451.1	1.6	21.7
X	0.4	3.6	133.2	64000000	260000000000	169	231.9	200.9	1.7	21.5
X	0.5	4	157.5	76000000	300000000000	180	259.1	446.6	1.5	19.3
X	0.6	3.2	126.8	61000000	240000000000	100	241.8	206.5	1.6	16.4
X	0.7	3.5	140	68000000	270000000000	64	210.6	148.9	2	12.8
X	0.8	4.1	156.8	76000000	300000000000	49	151.3	156.1	1.2	8.7
X	0.85	3.5	151.8	73000000	290000000000	35	177.3	134.5	1.5	6.9
X	0.9	3.7	153.5	74000000	300000000000	36	159.7	123.6	1.1	4.9
X	0.1	4.1	153	74000000	300000000000	36	159.7	208.7	1.4	8.1
X	0.15	3.8	130.2	63000000	250000000000	65	181.9	179.3	2.1	13.3
X	0.2	3.6	137.5	66000000	270000000000	97	229.7	192.7	1.6	16.1
X	0.3	3.7	129.8	63000000	250000000000	127	236	209.7	1.7	18.4
X	0.4	3.4	128.2	62000000	250000000000	130	231	197.6	1.5	18.8
X	0.6	3.9	137.8	66000000	270000000000	98	203.5	166.9	1.8	16.1
X	0.7	3.6	146	70000000	280000000000	59	223.8	173.9	1.7	13.3
X	0.8	4	146.8	71000000	280000000000	48	165.5	178.7	1.3	9.1
X	0.9	3.7	145.2	70000000	280000000000	34	136.8	147	1.1	5.2
	Mean	3.72	142.44	68750000	275000000000		202.31	204.955	1.575
	St.Dev.	0.269444	9.60221	4.66771e+06	1.85742e+10		33.9509	84.9484	0.269954
	Rel.St.Dev.	7.24311	6.74123	6.78939	6.75425		16.7816	41.4474	17.1399
	Sum					1799
		Particles	STD	Particles/ml urine	STD	X50 (nm)	STD	Peak ø (nm)	STD	Mean	STD
	♂_4	5500000000	3.71484e+08	5.2381e+08	3.53794e+07	202.31	33.9509	204.955	84.9484	267.6	151.9

## Sheet: Summary
	Particles	STD	Particles/ml urine	STD	X50 (nm)	STD	Peak ø (nm)	STD	Mean	STD
♀_1	1.45867e+10	1.03658e+09	1.21556e+09	8.63813e+07	174.94	23.0281	155.513	20.1076	227.2	121.7
♀_2	4.58947e+09	4.17883e+08	3.39961e+08	3.09543e+07	252.179	56.5825	302.026	96.6454	289.7	129.1
♀_3	6970000000	6.00916e+08	5.80833e+08	5.00763e+07	202.389	27.3546	238.026	61.8881	232.4	92.7
♀_4	1.2581e+10	1.51551e+09	8.3873e+08	1.01034e+08	212.048	25.0745	233.333	69.1228	235.7	103.6
♂_1	6610000000	4.75289e+08	4.8963e+08	3.52066e+07	181.51	22.0784	168.47	23.0654	225.5	119.3
♂_2	11300000000	4.80983e+09	8.37037e+08	3.56284e+08	182.728	17.9862	165.556	19.9087	222.7	116.1
♂_3	1.18737e+10	4.73333e+08	7.19617e+08	2.86869e+07	199.474	25.9078	227.463	65.3138	233.3	99.4
♂_4	5500000000	3.71484e+08	5.2381e+08	3.53794e+07	202.31	33.9509	204.955	84.9484	267.6	151.9
			6.93147e+08		200.947		211.918		241.762
			2.55675e+08		22.749		45.7829		22.3649
			36.8862		11.3209		21.6041		9.25078
