# Supplementary material for: Rigorous characterization of urinary extracellular vesicles (uEVs) in the low centrifugation pellet - a neglected source for uEVs
Source: Sci Rep. 2020 Feb 28;10:3701. doi: 10.1038/s41598-020-60619-w (PMC7048852; doi:10.1038/s41598-020-60619-w)
Supplement: Supplementary file 12 — Supplemental information S11Table. [file 41598_2020_60619_MOESM12_ESM.xlsx]

## Sheet:  ♀_1
Use	Position	Mean Int.	Av. No of Particles	Conc. (p./mL)	Orig. Conc. (p./cm^3)	No. of Traces	X50 (nm)	Peak ø (nm)	Span	Drift (µm/s)	Removal
X	0.1	8.6	152.4	74000000	7400000000	96	170	159.6	1.3	14.3
	0.15	3	128.8	62000000	6200000000	113	213.1	292.2	1.8	18.6	GRUBBS_SIZE
X	0.2	3	128	62000000	6200000000	146	207.1	163.9	1.5	20.7
X	0.3	3	109	53000000	5300000000	117	194.3	161.7	1.9	22.3
X	0.4	3.1	117.4	57000000	5700000000	133	198.9	185.2	1.7	21.6
X	0.5	3.1	120.4	58000000	5800000000	97	173.2	155.2	2.1	18.6
X	0.6	2.8	121.4	59000000	5900000000	74	183.4	174.6	2	15.7
X	0.7	3	127.2	61000000	6100000000	49	165.5	158	2.1	12.2
X	0.8	3.4	161.6	78000000	7800000000	37	165.5	121.7	1.5	7.9
X	0.85	4.6	150	72000000	7200000000	35	138	139.3	1.5	6.7
X	0.9	9.1	135.8	66000000	6600000000	31	120.2	118.5	0.8	3.8
	Mean	4.3	132.3	64000000	6400000000	81.5	171.6	153.8	1.6	14.4
	St.Dev.	2.4	17.2	8300000	830000000	42.6	26.9	21.4	0.4	6.6
	Rel.St.Dev.	55.5	13	13	13	52.3	15.7	13.9	26.2	45.9
Use	Position	Mean Int.	Av. No of Particles	Conc. (p./mL)	Orig. Conc. (p./cm^3)	No. of Traces	X50 (nm)	Peak ø (nm)	Span	Drift (µm/s)	Removal
	0.1	8.3	156	75000000	7500000000	62	159.7	145.3	1.3	10.6	GRUBBS_MI
X	0.15	3.1	127	61000000	6100000000	53	233.7	146.4	1.8	15.2
X	0.2	3	111.8	54000000	5400000000	80	196.5	156.3	1.9	17.7
X	0.3	3	123	59000000	5900000000	123	192.4	177.4	1.7	20.2
X	0.4	3.3	108.4	52000000	5200000000	119	192.6	171.5	1.5	20
X	0.5	3.2	126.6	61000000	6100000000	91	200	169.4	1.6	18
X	0.6	2.8	118	57000000	5700000000	74	190	158.2	2	15.6
X	0.7	2.9	140.6	68000000	6800000000	46	154.4	148.8	1.8	12
X	0.8	3.1	122.4	59000000	5900000000	36	139.1	165.9	0.7	9.4
X	0.85	4.5	137.4	66000000	6600000000	32	143.1	134.6	0.9	6.7
	0.9	11	158	76000000	7600000000	34	104.5	106.3	1	3.8	GRUBBS_MI
	Mean	3.2	123.9	60000000	6000000000	72.7	182.4	158.7	1.6	15
	St.Dev.	0.5	10.6	5100000	510000000	33.9	30.8	13.8	0.4	4.7
	Rel.St.Dev.	15.7	8.6	8.6	8.6	46.6	16.9	8.7	28.7	31.6
Use	Position	Mean Int.	Av. No of Particles	Conc. (p./mL)	Orig. Conc. (p./cm^3)	No. of Traces	X50 (nm)	Peak ø (nm)	Span	Drift (µm/s)	Removal
X	0.1	8.6	152.4	74000000	7400000000	96	170	159.6	1.3	14.3
X	0.2	3	128	62000000	6200000000	146	207.1	163.9	1.5	20.7
X	0.3	3	109	53000000	5300000000	117	194.3	161.7	1.9	22.3
X	0.4	3.1	117.4	57000000	5700000000	133	198.9	185.2	1.7	21.6
X	0.5	3.1	120.4	58000000	5800000000	97	173.2	155.2	2.1	18.6
X	0.6	2.8	121.4	59000000	5900000000	74	183.4	174.6	2	15.7
X	0.7	3	127.2	61000000	6100000000	49	165.5	158	2.1	12.2
X	0.8	3.4	161.6	78000000	7800000000	37	165.5	121.7	1.5	7.9
X	0.85	4.6	150	72000000	7200000000	35	138	139.3	1.5	6.7
X	0.9	9.1	135.8	66000000	6600000000	31	120.2	118.5	0.8	3.8
X	0.15	3.1	127	61000000	6100000000	53	233.7	146.4	1.8	15.2
X	0.2	3	111.8	54000000	5400000000	80	196.5	156.3	1.9	17.7
X	0.3	3	123	59000000	5900000000	123	192.4	177.4	1.7	20.2
X	0.4	3.3	108.4	52000000	5200000000	119	192.6	171.5	1.5	20
X	0.5	3.2	126.6	61000000	6100000000	91	200	169.4	1.6	18
X	0.6	2.8	118	57000000	5700000000	74	190	158.2	2	15.6
X	0.7	2.9	140.6	68000000	6800000000	46	154.4	148.8	1.8	12
X	0.8	3.1	122.4	59000000	5900000000	36	139.1	165.9	0.7	9.4
X	0.85	4.5	137.4	66000000	6600000000	32	143.1	134.6	0.9	6.7
	Mean	3.82105	128.337	6.19474e+07	6.19474e+09		176.732	156.116	1.59474	4.4
	St.Dev.	1.79167	14.3185	6.9166e+06	6.9166e+08		27.7865	17.4041	0.408429
	Rel.St.Dev.	46.8894	11.157	11.1653	11.1653		15.7224	11.1482	25.6111
	Sum					1469
		Particles	STD	Particles/ml urine	STD	X50 (nm)	STD	Peak ø (nm)	STD	Mean	STD
	♀_1	7.43368e+09	8.29992e+08	6.19474e+08	6.9166e+07	176.732	27.7865	156.116	17.4041	239.9	136.3

## Sheet:  ♀_2
Use	Position	Mean Int.	Av. No of Particles	Conc. (p./mL)	Orig. Conc. (p./cm^3)	No. of Traces	X50 (nm)	Peak ø (nm)	Span	Drift (µm/s)	Removal
	0.1	10.7	109.4	53000000	4200000000	77	172.7	120	1.8	11.7	GRUBBS_NUMBER
X	0.15	3	76.7	37000000	3000000000	127	272	396.3	1.3	15.9
X	0.2	3.3	70.5	34000000	2700000000	186	246.1	258	1.6	18.3
X	0.3	2.7	63.8	31000000	2500000000	159	274.5	368	1.3	19.6
X	0.4	3	64.9	31000000	2500000000	163	237.7	428.4	1.5	18.6
X	0.5	3	62.6	30000000	2400000000	116	318.7	423.6	1.3	17
X	0.6	2.7	72.1	35000000	2800000000	119	218.1	146.3	1.6	14
X	0.7	2.8	77.1	37000000	3000000000	62	203.5	140.9	1.7	11.7
	0.8	2.9	75.1	36000000	2900000000	43	161.6	148.1	1.5	7	MIN_TRACES
	0.85	4.1	82.9	40000000	3200000000	41	149.8	147.3	0.7	5.2	MIN_TRACES
	0.9	14.6	457.5	220000000	18000000000	37	123.3	104	1.4	5.7	MIN_TRACES
	Mean	2.9	69.7	34000000	2700000000	133.1	253	308.8	1.5	16.4
	St.Dev.	0.2	6	2900000	230000000	40.7	38.9	126.4	0.2	2.8
	Rel.St.Dev.	7.1	8.7	8.7	8.7	30.6	15.4	40.9	12.3	17
Use	Position	Mean Int.	Av. No of Particles	Conc. (p./mL)	Orig. Conc. (p./cm^3)	No. of Traces	X50 (nm)	Peak ø (nm)	Span	Drift (µm/s)	Removal
	0.1	13.5	452.6	220000000	17000000000	28	105.5	89.1	1.9	8.3	GRUBBS_NUMBER
X	0.15	3	65	31000000	2500000000	49	246.1	410.1	1.5	13.9
X	0.2	2.8	68.4	33000000	2600000000	48	203.5	448	1.7	16.7
X	0.3	2.8	69.8	34000000	2700000000	89	287.5	468.1	1.2	18.6
X	0.4	3.1	65.4	32000000	2500000000	87	300.1	397.6	1.2	18.2
X	0.5	2.9	70	34000000	2700000000	56	210.6	195.3	2	16.6
X	0.6	2.5	57.6	28000000	2200000000	26	241.8	170	1.5	14.4
X	0.7	2.7	71.6	35000000	2800000000	30	210.6	161.8	1.7	12.3
	0.8	3	82.8	40000000	3200000000	20	171.2	120.8	1.1	8.7	MIN_TRACES
	0.85	4.1	65.2	31000000	2500000000	24	180.3	195	1.3	7	GRUBBS_MI
	0.9	12.8	144.2	70000000	5600000000	33	125.5	117.1	1.8	3.3	GRUBBS_NUMBER
	Mean	2.8	66.8	32000000	2600000000	55	242.9	321.6	1.5	15.8
	St.Dev.	0.2	4.7	2300000	180000000	24.9	38.5	138.7	0.3	2.3
	Rel.St.Dev.	6.7	7.1	7.1	7.1	45.3	15.9	43.1	16.8	14.8
Use	Position	Mean Int.	Av. No of Particles	Conc. (p./mL)	Orig. Conc. (p./cm^3)	No. of Traces	X50 (nm)	Peak ø (nm)	Span	Drift (µm/s)	Removal
X	0.15	3	76.7	37000000	3000000000	127	272	396.3	1.3	15.9
X	0.2	3.3	70.5	34000000	2700000000	186	246.1	258	1.6	18.3
X	0.3	2.7	63.8	31000000	2500000000	159	274.5	368	1.3	19.6
X	0.4	3	64.9	31000000	2500000000	163	237.7	428.4	1.5	18.6
X	0.5	3	62.6	30000000	2400000000	116	318.7	423.6	1.3	17
X	0.6	2.7	72.1	35000000	2800000000	119	218.1	146.3	1.6	14
X	0.7	2.8	77.1	37000000	3000000000	62	203.5	140.9	1.7	11.7
X	0.15	3	65	31000000	2500000000	49	246.1	410.1	1.5	13.9
X	0.2	2.8	68.4	33000000	2600000000	48	203.5	448	1.7	16.7
X	0.3	2.8	69.8	34000000	2700000000	89	287.5	468.1	1.2	18.6
X	0.4	3.1	65.4	32000000	2500000000	87	300.1	397.6	1.2	18.2
X	0.5	2.9	70	34000000	2700000000	56	210.6	195.3	2	16.6
X	0.6	2.5	57.6	28000000	2200000000	26	241.8	170	1.5	14.4
X	0.7	2.7	71.6	35000000	2800000000	30	210.6	161.8	1.7	12.3
	Mean	2.87857	68.25	33000000	2.63571e+09		247.914	315.171	1.50714
	St.Dev.	0.197044	5.2193	2.53546e+06	2.15828e+08		36.2088	123.03	0.221889
	Rel.St.Dev.	6.84522	7.64732	7.68322	8.2		14.6054	39.036	14.7225
	Sum					1317
		Particles	STD	Particles/ml urine	STD	X50 (nm)	STD	Peak ø (nm)	STD	Mean	STD
	♀_2	3.16286e+09	2.58993e+08	2.34286e+08	1.91847e+07	247.914	36.2088	315.171	123.03	294.8	151.5

## Sheet:  ♀_3
Use	Position	Mean Int.	Av. No of Particles	Conc. (p./mL)	Orig. Conc. (p./cm^3)	No. of Traces	X50 (nm)	Peak ø (nm)	Span	Drift (µm/s)	Removal
	0.1	12.4	260.4	130000000	13000000000	83	125.5	122.3	1	12.5	GRUBBS_NUMBER
X	0.15	2.9	63.5	31000000	3100000000	83	192.4	195.1	1.3	16.5
	0.2	2.9	57.8	28000000	2800000000	124	214.3	342.7	1.2	18.8	GRUBBS_SIZE
X	0.3	2.7	52	25000000	2500000000	135	221.5	204.9	1.2	20.4
X	0.4	2.8	46.3	22000000	2200000000	112	196.5	184.8	1.4	19.7
X	0.5	2.9	55.5	27000000	2700000000	88	180.3	158.5	1.4	17.1
X	0.6	2.7	55.5	27000000	2700000000	62	177.3	172.1	1.5	13.9
X	0.7	2.6	62.9	30000000	3000000000	51	170.4	169.1	1.2	10.5
X	0.8	3	74	36000000	3600000000	48	163.5	158.9	0.9	7.2
	0.85	3.9	64.3	31000000	3100000000	26	149.1	152.6	1.1	5	MIN_TRACES
	0.9	9	65.3	32000000	3200000000	35	132.2	112.6	1	2.9	MIN_TRACES
	Mean	2.8	58.5	28000000	2800000000	82.7	186	177.6	1.3	15
	St.Dev.	0.1	9.1	4400000	440000000	32.3	19.4	17.9	0.2	4.8
	Rel.St.Dev.	4.9	15.5	15.5	15.5	39	10.4	10.1	15.4	32.1
Use	Position	Mean Int.	Av. No of Particles	Conc. (p./mL)	Orig. Conc. (p./cm^3)	No. of Traces	X50 (nm)	Peak ø (nm)	Span	Drift (µm/s)	Removal
	0.1	8.9	74	36000000	3600000000	20	154.4	225.4	1.3	8.5	MIN_TRACES
X	0.15	2.8	55.8	27000000	2700000000	29	157.1	120.4	1.5	13.6
X	0.2	2.9	57.8	28000000	2800000000	45	182.2	171.8	1.5	16.1
X	0.3	2.7	59.8	29000000	2900000000	64	187.8	173.6	1.1	19.1
X	0.4	2.9	48.4	23000000	2300000000	42	194.9	197.1	1	18.9
X	0.5	2.9	61	29000000	2900000000	54	203.5	160.2	1.4	17.6
X	0.6	2.6	65.8	32000000	3200000000	39	155.3	155.4	1.4	15
	0.7	2.6	57.8	28000000	2800000000	21	181.4	192.4	1.5	11.1	MIN_TRACES
X	0.8	3	73	35000000	3500000000	28	139.1	168.8	0.6	8.6
	0.85	3.9	56.2	27000000	2700000000	9	165.5	278.3	1.2	4.7	MIN_TRACES
	0.9	9.9	80.6	39000000	3900000000	27	136.8	139.1	0.7	3.2	GRUBBS_MI
	Mean	2.8	60.2	29000000	2900000000	43	174.3	163.9	1.2	15.5
	St.Dev.	0.1	7.7	3700000	370000000	12.9	23.9	23.3	0.3	3.7
	Rel.St.Dev.	4.7	12.9	12.9	12.9	30.1	13.7	14.2	25.2	23.6
Use	Position	Mean Int.	Av. No of Particles	Conc. (p./mL)	Orig. Conc. (p./cm^3)	No. of Traces	X50 (nm)	Peak ø (nm)	Span	Drift (µm/s)
X	0.15	2.9	63.5	31000000	3100000000	83	192.4	195.1	1.3	16.5
X	0.3	2.7	52	25000000	2500000000	135	221.5	204.9	1.2	20.4
X	0.4	2.8	46.3	22000000	2200000000	112	196.5	184.8	1.4	19.7
X	0.5	2.9	55.5	27000000	2700000000	88	180.3	158.5	1.4	17.1
X	0.6	2.7	55.5	27000000	2700000000	62	177.3	172.1	1.5	13.9
X	0.7	2.6	62.9	30000000	3000000000	51	170.4	169.1	1.2	10.5
X	0.8	3	74	36000000	3600000000	48	163.5	158.9	0.9	7.2
X	0.15	2.8	55.8	27000000	2700000000	29	157.1	120.4	1.5	13.6
X	0.2	2.9	57.8	28000000	2800000000	45	182.2	171.8	1.5	16.1
X	0.3	2.7	59.8	29000000	2900000000	64	187.8	173.6	1.1	19.1
X	0.4	2.9	48.4	23000000	2300000000	42	194.9	197.1	1	18.9
X	0.5	2.9	61	29000000	2900000000	54	203.5	160.2	1.4	17.6
X	0.6	2.6	65.8	32000000	3200000000	39	155.3	155.4	1.4	15
X	0.8	3	73	35000000	3500000000	28	139.1	168.8	0.6	8.6
	Mean	2.81429	59.3786	2.86429e+07	2.86429e+09		180.129	170.764	1.24286
	St.Dev.	0.130149	7.85659	3.88416e+06	3.88416e+08		20.9882	20.4258	0.255551
	Rel.St.Dev.	4.62459	13.2314	13.5607	13.5607		11.6518	11.9614	20.5615
	Sum					880
		Particles	STD	Particles/ml urine	STD	X50 (nm)	STD	Peak ø (nm)	STD	Mean	STD
	♀_3	3.43714e+09	4.661e+08	2.86429e+08	3.88416e+07	180.129	20.9882	170.764	20.4258	226.8	105.1

## Sheet:  ♀_4
Use	Position	Mean Int.	Av. No of Particles	Conc. (p./mL)	Orig. Conc. (p./cm^3)	No. of Traces	X50 (nm)	Peak ø (nm)	Span	Drift (µm/s)	Removal
X	0.1	3	116	56000000	4500000000	49	203.5	147.8	1.2	13.2
X	0.15	3.3	138.6	67000000	5400000000	99	187.3	163.8	1.8	16.7
X	0.2	2.7	114.4	55000000	4400000000	96	210.6	152.7	1.3	19.1
	0.3	2.8	121.8	59000000	4700000000	141	265.6	260.3	1.2	21.5	GRUBBS_SIZE
X	0.4	3.3	119.4	58000000	4600000000	172	194.9	126.2	1.6	20.5
	0.5	4.4	123.6	60000000	4800000000	125	158.4	123.2	1.9	18.6	GRUBBS_MI
X	0.6	2.6	114.4	55000000	4400000000	60	177.3	148.5	1.8	15.4
X	0.7	2.7	130.2	63000000	5000000000	52	171.2	140.6	1.7	13
X	0.8	2.9	147.4	71000000	5700000000	33	136.8	130.1	1.2	8.4
X	0.85	3.1	140.6	68000000	5400000000	31	157.1	168.7	0.9	6.2
	0.9	3.9	129	62000000	5000000000	23	128.8	128.4	1.4	3.9	GRUBBS_MI
	Mean	3	127.6	62000000	4900000000	74	179.8	147.3	1.4	14.1
	St.Dev.	0.3	13.3	6400000	510000000	47.1	24.6	14.9	0.3	5
	Rel.St.Dev.	8.6	10.4	10.4	10.4	63.7	13.7	10.1	22.2	35.3
Use	Position	Mean Int.	Av. No of Particles	Conc. (p./mL)	Orig. Conc. (p./cm^3)	No. of Traces	X50 (nm)	Peak ø (nm)	Span	Drift (µm/s)	Removal
X	0.1	3	120.8	58000000	4700000000	63	167.7	142.3	1	10.7
X	0.15	2.9	129.3	62000000	5000000000	140	237.7	388.9	1.2	15.5
X	0.2	2.7	130.6	63000000	5000000000	218	221.3	193.6	1.3	18.7
X	0.3	2.7	124.7	60000000	4800000000	313	259.6	335.7	1.1	21.3
X	0.4	2.8	121.4	59000000	4700000000	289	244.4	379.5	1.2	21.3
X	0.5	2.9	117	56000000	4500000000	228	249	371.7	1.2	19.1
X	0.6	2.7	125.6	61000000	4800000000	181	224.7	179.7	1.4	16.4
X	0.7	2.7	131.2	63000000	5100000000	91	227.3	250.3	1.4	13.1
X	0.8	2.8	128.4	62000000	5000000000	50	167.4	129.2	1.1	9.2
X	0.85	3.1	146.2	71000000	5600000000	74	145.8	155.4	1.2	6.6
	0.9	4	150.4	73000000	5800000000	49	180.3	129.1	0.9	5	GRUBBS_MI
	Mean	2.8	127.5	62000000	4900000000	164.7	214.5	252.6	1.2	15.2
	St.Dev.	0.2	8	3900000	310000000	95.6	39.6	106.2	0.1	5.1
	Rel.St.Dev.	5.3	6.3	6.3	6.3	58.1	18.5	42	11.1	33.8
Use	Position	Mean Int.	Av. No of Particles	Conc. (p./mL)	Orig. Conc. (p./cm^3)	No. of Traces	X50 (nm)	Peak ø (nm)	Span	Drift (µm/s)	Removal
X	0.1	3	116	56000000	4500000000	49	203.5	147.8	1.2	13.2
X	0.15	3.3	138.6	67000000	5400000000	99	187.3	163.8	1.8	16.7
X	0.2	2.7	114.4	55000000	4400000000	96	210.6	152.7	1.3	19.1
X	0.4	3.3	119.4	58000000	4600000000	172	194.9	126.2	1.6	20.5
X	0.6	2.6	114.4	55000000	4400000000	60	177.3	148.5	1.8	15.4
X	0.7	2.7	130.2	63000000	5000000000	52	171.2	140.6	1.7	13
X	0.8	2.9	147.4	71000000	5700000000	33	136.8	130.1	1.2	8.4
X	0.85	3.1	140.6	68000000	5400000000	31	157.1	168.7	0.9	6.2
X	0.1	3	120.8	58000000	4700000000	63	167.7	142.3	1	10.7
X	0.15	2.9	129.3	62000000	5000000000	140	237.7	388.9	1.2	15.5
X	0.2	2.7	130.6	63000000	5000000000	218	221.3	193.6	1.3	18.7
X	0.3	2.7	124.7	60000000	4800000000	313	259.6	335.7	1.1	21.3
X	0.4	2.8	121.4	59000000	4700000000	289	244.4	379.5	1.2	21.3
X	0.5	2.9	117	56000000	4500000000	228	249	371.7	1.2	19.1
X	0.6	2.7	125.6	61000000	4800000000	181	224.7	179.7	1.4	16.4
X	0.7	2.7	131.2	63000000	5100000000	91	227.3	250.3	1.4	13.1
X	0.8	2.8	128.4	62000000	5000000000	50	167.4	129.2	1.1	9.2
X	0.85	3.1	146.2	71000000	5600000000	74	145.8	155.4	1.2	6.6
	Mean	2.88333	127.567	6.15556e+07	4.92222e+09		199.089	205.817	1.31111	14.6889
	St.Dev.	0.206155	10.0553	4.93538e+06	3.88094e+08		36.2667	91.9751	0.253616	4.80161
	Rel.St.Dev.	7.14989	7.88238	8.01777	8.2		18.2163	44.6879	19.3436	39.2
	Sum					2239
		Particles	STD	Particles/ml urine	STD	X50 (nm)	STD	Peak ø (nm)	STD	Mean	STD
	♀_4	5.90667e+09	4.65713e+08	3.93778e+08	3.10476e+07	199.089	36.2667	205.817	91.9751	251.3	121.6

## Sheet: ♂_1
Use	Position	Mean Int.	Av. No of Particles	Conc. (p./mL)	Orig. Conc. (p./cm^3)	No. of Traces	X50 (nm)	Peak ø (nm)	Span	Drift (µm/s)	Removal
X	0.1	3.7	144.6	70000000	7000000000	48	159.7	156.6	1.1	9.2
X	0.15	3.6	155.6	75000000	7500000000	98	183.4	147.3	2	14.3
	0.2	5.2	126.6	61000000	6100000000	87	191.6	144.5	1.7	17.4	GRUBBS_MI
	0.3	3.5	139.8	67000000	6700000000	159	219	430.1	1.6	20.3	GRUBBS_SIZE
X	0.4	3.3	128.6	62000000	6200000000	127	200.7	145.9	1.5	20.5
X	0.5	3.2	145	70000000	7000000000	148	183.4	145.9	2.2	18.8
X	0.6	3.8	133	64000000	6400000000	99	177.3	148.2	2.2	16.4
X	0.7	3.2	146.2	71000000	7100000000	88	201.2	177.6	1.6	13.9
	0.8	3.3	145.6	70000000	7000000000	46	152.6	68.2	1.4	9.8	GRUBBS_SIZE
X	0.85	4	150.8	73000000	7300000000	55	136.3	128.1	1	7.6
X	0.9	4.4	154	74000000	7400000000	39	131.8	137.8	0.8	5.2
	Mean	3.7	144.7	70000000	7000000000	87.8	171.7	148.4	1.6	13.2
	St.Dev.	0.4	9.6	4600000	460000000	38.6	26.7	14.4	0.5	5.4
	Rel.St.Dev.	11.3	6.6	6.6	6.6	44	15.6	9.7	35.3	41.1
Use	Position	Mean Int.	Av. No of Particles	Conc. (p./mL)	Orig. Conc. (p./cm^3)	No. of Traces	X50 (nm)	Peak ø (nm)	Span	Drift (µm/s)	Removal
X	0.1	4	143.8	69000000	6900000000	53	152.3	150.8	1.4	10.6
X	0.15	3.4	134	65000000	6500000000	96	214.3	169.5	1.5	16.5
	0.2	3.2	141.2	68000000	6800000000	165	239.1	517	1.7	18.8	GRUBBS_SIZE
X	0.3	3.5	143.8	69000000	6900000000	178	214.3	168.5	1.7	21
X	0.4	3.7	131.2	63000000	6300000000	185	207.9	157.8	1.7	20.7
X	0.5	3.5	146.8	71000000	7100000000	177	195.8	161.3	1.9	18.7
X	0.6	3.6	136.2	66000000	6600000000	108	176.6	146.6	1.7	15.7
X	0.7	3.2	145.6	70000000	7000000000	70	146.2	142.3	1.4	12.8
X	0.8	3.4	157	76000000	7600000000	44	128.4	123.1	1.4	8.6
	0.85	6.4	150.8	73000000	7300000000	49	150.4	158.6	1.5	6.4	GRUBBS_MI
	0.9	4.7	166	80000000	8000000000	45	145.5	147.3	1.1	4.2	GRUBBS_MI
	Mean	3.6	142.3	69000000	6900000000	113.9	179.5	152.5	1.6	15.6
	St.Dev.	0.2	8.3	4000000	400000000	58.6	33.7	15.4	0.2	4.6
	Rel.St.Dev.	7	5.8	5.8	5.8	51.4	18.8	10.1	13.3	29.3
Use	Position	Mean Int.	Av. No of Particles	Conc. (p./mL)	Orig. Conc. (p./cm^3)	No. of Traces	X50 (nm)	Peak ø (nm)	Span	Drift (µm/s)	Removal
X	0.1	3.7	144.6	70000000	7000000000	48	159.7	156.6	1.1	9.2
X	0.15	3.6	155.6	75000000	7500000000	98	183.4	147.3	2	14.3
X	0.4	3.3	128.6	62000000	6200000000	127	200.7	145.9	1.5	20.5
X	0.5	3.2	145	70000000	7000000000	148	183.4	145.9	2.2	18.8
X	0.6	3.8	133	64000000	6400000000	99	177.3	148.2	2.2	16.4
X	0.7	3.2	146.2	71000000	7100000000	88	201.2	177.6	1.6	13.9
X	0.85	4	150.8	73000000	7300000000	55	136.3	128.1	1	7.6
X	0.9	4.4	154	74000000	7400000000	39	131.8	137.8	0.8	5.2
X	0.1	4	143.8	69000000	6900000000	53	152.3	150.8	1.4	10.6
X	0.15	3.4	134	65000000	6500000000	96	214.3	169.5	1.5	16.5
X	0.3	3.5	143.8	69000000	6900000000	178	214.3	168.5	1.7	21
X	0.4	3.7	131.2	63000000	6300000000	185	207.9	157.8	1.7	20.7
X	0.5	3.5	146.8	71000000	7100000000	177	195.8	161.3	1.9	18.7
X	0.6	3.6	136.2	66000000	6600000000	108	176.6	146.6	1.7	15.7
X	0.7	3.2	145.6	70000000	7000000000	70	146.2	142.3	1.4	12.8
X	0.8	3.4	157	76000000	7600000000	44	128.4	123.1	1.4	8.6
	Mean	3.59375	143.512	69250000	6925000000		175.6	150.456	1.56875
	St.Dev.	0.32494	8.46137	4.11552e+06	4.11552e+08		28.732	14.0995	0.385225
	Rel.St.Dev.	9.04181	5.89591	5.94299	8.2		16.3622	9.37114	24.5562
	Sum					1613
		Particles	STD	Particles/ml urine	STD	X50 (nm)	STD	Peak ø (nm)	STD	Mean	STD
	♂_1	8310000000	4.93862e+08	6.15556e+08	3.65824e+07	175.6	28.732	150.456	14.0995	238.3	141.4

## Sheet: ♂_2
Use	Position	Mean Int.	Av. No of Particles	Conc. (p./mL)	Orig. Conc. (p./cm^3)	No. of Traces	X50 (nm)	Peak ø (nm)	Span	Drift (µm/s)	Removal
X	0.1	3.1	116.4	56000000	5600000000	67	160.6	153.3	1.2	14.1
X	0.15	3.2	120	58000000	5800000000	88	163	168.9	1.8	17.9
X	0.2	3.1	130.4	63000000	6300000000	148	184.9	168.9	1.7	20.1
	0.3	3	130.2	63000000	6300000000	186	194.1	207	1.4	22.2	GRUBBS_SIZE
X	0.4	3.2	127.8	62000000	6200000000	174	192.1	152.2	1.6	21.4
X	0.5	3	118.4	57000000	5700000000	116	172.9	159.3	1.8	19.2
X	0.6	2.9	136.6	66000000	6600000000	110	178.2	168.9	1.5	15.8
X	0.7	3	139.4	67000000	6700000000	65	154.4	156.5	1	12.6
X	0.8	3.1	136	66000000	6600000000	30	156.2	165.5	1	8.6
X	0.85	3	130.2	63000000	6300000000	47	143.3	150.5	0.8	6.2
	0.9	4.4	149.6	72000000	7200000000	60	143.1	144.5	0.8	4.3	GRUBBS_MI
	Mean	3.1	128.4	62000000	6200000000	93.9	167.3	160.4	1.4	15.1
	St.Dev.	0.1	8.4	4100000	410000000	47.4	15.8	7.7	0.4	5.2
	Rel.St.Dev.	2.9	6.6	6.6	6.6	50.5	9.5	4.8	27.1	34.6
Use	Position	Mean Int.	Av. No of Particles	Conc. (p./mL)	Orig. Conc. (p./cm^3)	No. of Traces	X50 (nm)	Peak ø (nm)	Span	Drift (µm/s)	Removal
X	0.1	3.1	124.6	60000000	6000000000	31	151.7	131.7	1	10.4
X	0.15	3.1	124.6	60000000	6000000000	95	167.7	159.9	1.9	15.3
X	0.2	4.1	117.2	57000000	5700000000	116	175.2	140.5	1.9	18.4
X	0.3	3	128.2	62000000	6200000000	154	195.2	158.6	1.5	21.1
X	0.4	3	117.8	57000000	5700000000	159	208.8	148.3	1.5	21.2
X	0.5	3.1	127.2	61000000	6100000000	129	175.5	158.8	1.6	18.9
X	0.6	2.8	130.6	63000000	6300000000	101	160.3	156.9	1.8	16.3
X	0.7	2.9	134.4	65000000	6500000000	71	150.9	126.3	1.1	12.9
X	0.8	3.6	151	73000000	7300000000	66	151.7	182	1	9.6
X	0.85	3.1	136.8	66000000	6600000000	55	130.4	129.9	1.3	6.8
X	0.9	4.3	138.4	67000000	6700000000	31	128.8	121.7	0.9	5.4
	Mean	3.3	130.1	63000000	6300000000	91.6	163.3	146.8	1.4	14.2
	St.Dev.	0.5	9.8	4700000	470000000	45	24.7	18.4	0.4	5.6
	Rel.St.Dev.	15	7.5	7.5	7.5	49.2	15.1	12.6	27.1	39.4
Use	Position	Mean Int.	Av. No of Particles	Conc. (p./mL)	Orig. Conc. (p./cm^3)	No. of Traces	X50 (nm)	Peak ø (nm)	Span	Drift (µm/s)	Removal
X	0.1	3.1	116.4	56000000	5600000000	67	160.6	153.3	1.2	14.1
X	0.15	3.2	120	58000000	5800000000	88	163	168.9	1.8	17.9
X	0.2	3.1	130.4	63000000	6300000000	148	184.9	168.9	1.7	20.1
X	0.4	3.2	127.8	62000000	6200000000	174	192.1	152.2	1.6	21.4
X	0.5	3	118.4	57000000	5700000000	116	172.9	159.3	1.8	19.2
X	0.6	2.9	136.6	66000000	6600000000	110	178.2	168.9	1.5	15.8
X	0.7	3	139.4	67000000	6700000000	65	154.4	156.5	1	12.6
X	0.8	3.1	136	66000000	6600000000	30	156.2	165.5	1	8.6
X	0.85	3	130.2	63000000	6300000000	47	143.3	150.5	0.8	6.2
X	0.1	3.1	124.6	60000000	6000000000	31	151.7	131.7	1	10.4
X	0.15	3.1	124.6	60000000	6000000000	95	167.7	159.9	1.9	15.3
X	0.2	4.1	117.2	57000000	5700000000	116	175.2	140.5	1.9	18.4
X	0.3	3	128.2	62000000	6200000000	154	195.2	158.6	1.5	21.1
X	0.4	3	117.8	57000000	5700000000	159	208.8	148.3	1.5	21.2
X	0.5	3.1	127.2	61000000	6100000000	129	175.5	158.8	1.6	18.9
X	0.6	2.8	130.6	63000000	6300000000	101	160.3	156.9	1.8	16.3
X	0.7	2.9	134.4	65000000	6500000000	71	150.9	126.3	1.1	12.9
X	0.8	3.6	151	73000000	7300000000	66	151.7	182	1	9.6
X	0.85	3.1	136.8	66000000	6600000000	55	130.4	129.9	1.3	6.8
X	0.9	4.3	138.4	67000000	6700000000	31	128.8	121.7	0.9	5.4
	Mean	3.185	129.3	62450000	6245000000		165.09	152.93	1.395
	St.Dev.	0.373196	8.78146	4.25999e+06	4.25999e+08		20.2303	15.4928	0.358434
	Rel.St.Dev.	11.7173	6.79154	6.82144	6.82144		12.2541	10.1307	25.6942
	Sum					1853
		Particles	STD	Particles/ml urine	STD	X50 (nm)	STD	Peak ø (nm)	STD	Mean	STD
	♂_2	7494000000	5.11199e+08	5.55111e+08	3.78666e+07	165.09	20.2303	152.93	15.4928	214.9	120.6

## Sheet: ♂_3
Use	Position	Mean Int.	Av. No of Particles	Conc. (p./mL)	Orig. Conc. (p./cm^3)	No. of Traces	X50 (nm)	Peak ø (nm)	Span	Drift (µm/s)	Removal
X	0.1	3.7	191	92000000	9200000000	78	175.6	182	0.9	10.4
X	0.15	3.7	177	85000000	8500000000	111	188.1	153	1.1	15
X	0.2	3.4	188	91000000	9100000000	145	191.4	184.4	1.2	17.4
X	0.3	3.5	184.8	89000000	8900000000	208	202.5	208.2	1.1	19.9
X	0.4	3.8	197.8	95000000	9500000000	260	188	195.7	1.2	20.4
X	0.5	3.8	204.8	99000000	9900000000	244	190	159.2	1.3	18.7
X	0.6	3.3	190.8	92000000	9200000000	168	172.7	242.2	1.3	16.1
X	0.7	3.3	198.2	96000000	9600000000	107	179.6	166.2	1.3	13
X	0.8	3.6	200.6	97000000	9700000000	68	164.6	200.9	0.8	9.5
X	0.85	3.6	207.4	100000000	10000000000	63	151.1	141.8	1.1	6.8
	0.9	4.5	190	92000000	9200000000	45	157.1	186.2	0.8	4.6	GRUBBS_MI
	Mean	3.6	194	94000000	9400000000	145.2	180.4	183.4	1.1	14.7
	St.Dev.	0.2	9.4	4600000	460000000	72.5	14.9	30	0.2	4.7
	Rel.St.Dev.	5	4.9	4.9	4.9	49.9	8.3	16.3	14.6	31.7
Use	Position	Mean Int.	Av. No of Particles	Conc. (p./mL)	Orig. Conc. (p./cm^3)	No. of Traces	X50 (nm)	Peak ø (nm)	Span	Drift (µm/s)	Removal
X	0.1	3.8	211.8	100000000	10000000000	97	163.4	156.3	1.3	13.5
X	0.15	3.7	191.8	93000000	9300000000	188	191.5	198.4	1.3	17.2
X	0.2	3.8	206.6	100000000	10000000000	250	196.5	186.2	1.3	19.7
	0.3	3.3	177.6	86000000	8600000000	259	205.5	219	1.1	22.2	GRUBBS_MI
X	0.4	3.7	189.8	92000000	9200000000	255	205.3	182.3	1.2	21.8
X	0.5	3.6	193.8	94000000	9400000000	237	201	167.9	1.1	19.5
X	0.6	3.6	195.8	95000000	9500000000	159	173.8	148.3	1.1	16.6
X	0.7	3.5	220.2	110000000	11000000000	104	180.3	172	1.2	13.3
X	0.8	3.6	209.4	100000000	10000000000	86	153.3	137.1	1.1	8.9
X	0.85	3.6	188	91000000	9100000000	49	157.1	166.6	0.8	6.2
	0.9	4.6	200.6	97000000	9700000000	62	138.1	139.4	1	4.2	GRUBBS_MI
	Mean	3.6	200.8	97000000	9700000000	158.3	180.2	168.4	1.1	15.2
	St.Dev.	0.1	11.4	5500000	550000000	78	19.5	19.2	0.2	5.2
	Rel.St.Dev.	2.3	5.7	5.7	5.7	49.3	10.8	11.4	14.2	34.1
Use	Position	Mean Int.	Av. No of Particles	Conc. (p./mL)	Orig. Conc. (p./cm^3)	No. of Traces	X50 (nm)	Peak ø (nm)	Span	Drift (µm/s)	Removal
X	0.1	3.7	191	92000000	9200000000	78	175.6	182	0.9	10.4
X	0.15	3.7	177	85000000	8500000000	111	188.1	153	1.1	15
X	0.2	3.4	188	91000000	9100000000	145	191.4	184.4	1.2	17.4
X	0.3	3.5	184.8	89000000	8900000000	208	202.5	208.2	1.1	19.9
X	0.4	3.8	197.8	95000000	9500000000	260	188	195.7	1.2	20.4
X	0.5	3.8	204.8	99000000	9900000000	244	190	159.2	1.3	18.7
X	0.6	3.3	190.8	92000000	9200000000	168	172.7	242.2	1.3	16.1
X	0.7	3.3	198.2	96000000	9600000000	107	179.6	166.2	1.3	13
X	0.8	3.6	200.6	97000000	9700000000	68	164.6	200.9	0.8	9.5
X	0.85	3.6	207.4	100000000	10000000000	63	151.1	141.8	1.1	6.8
X	0.1	3.8	211.8	100000000	10000000000	97	163.4	156.3	1.3	13.5
X	0.15	3.7	191.8	93000000	9300000000	188	191.5	198.4	1.3	17.2
X	0.2	3.8	206.6	100000000	10000000000	250	196.5	186.2	1.3	19.7
X	0.4	3.7	189.8	92000000	9200000000	255	205.3	182.3	1.2	21.8
X	0.5	3.6	193.8	94000000	9400000000	237	201	167.9	1.1	19.5
X	0.6	3.6	195.8	95000000	9500000000	159	173.8	148.3	1.1	16.6
X	0.7	3.5	220.2	110000000	11000000000	104	180.3	172	1.2	13.3
X	0.8	3.6	209.4	100000000	10000000000	86	153.3	137.1	1.1	8.9
X	0.85	3.6	188	91000000	9100000000	49	157.1	166.6	0.8	6.2
	Mean	3.61053	197.242	9.53158e+07	9.53158e+09		180.305	176.247	1.14211
	St.Dev.	0.151813	10.4175	5.35137e+06	5.35137e+08		16.2969	25.2292	0.156662
	Rel.St.Dev.	4.20472	5.28159	5.61435	5.61435		9.03852	14.3147	13.7169
	Sum					2877
		Particles	STD	Particles/ml urine	STD	X50 (nm)	STD	Peak ø (nm)	STD	Mean	STD
	♂_3	1.14379e+10	6.42164e+08	6.93206e+08	3.8919e+07	180.305	16.2969	176.247	25.2292	215.9	94.8

## Sheet: ♂_4
Use	Position	Mean Int.	Av. No of Particles	Conc. (p./mL)	Orig. Conc. (p./cm^3)	No. of Traces	X50 (nm)	Peak ø (nm)	Span	Drift (µm/s)	Removal
X	0.1	3	105.4	51000000	4100000000	64	155.2	142.3	0.9	11.1
X	0.15	2.9	102.8	50000000	4000000000	100	163	149.1	2.1	15.4
X	0.2	2.8	105	51000000	4100000000	174	179.9	146.5	1.8	17.9
X	0.3	2.7	103.4	50000000	4000000000	177	188.3	165	2	20.2
	0.4	3	95.6	46000000	3700000000	178	208.2	186	1.5	19.7	GRUBBS_SIZE
X	0.5	2.9	100.2	48000000	3900000000	144	208.6	152.3	1.5	17.5
	0.6	2.8	109.2	53000000	4200000000	99	179	364	1.6	14.9	GRUBBS_SIZE
X	0.7	2.7	108.6	52000000	4200000000	69	175.5	148.9	1.2	11.4
X	0.8	3	112.8	54000000	4400000000	61	138.2	131.6	0.8	8.1
X	0.85	2.9	102.1	49000000	3900000000	45	146.1	147	0.9	5.1
	0.9	4	109.2	53000000	4200000000	40	149.1	147.7	0.9	4.2	GRUBBS_MI
	Mean	2.9	105	51000000	4100000000	104.2	169.3	147.9	1.4	13.3
	St.Dev.	0.1	4	1900000	150000000	53.5	23.3	9.4	0.5	5.3
	Rel.St.Dev.	4.5	3.8	3.8	3.8	51.3	13.8	6.3	37.5	39.6
Use	Position	Mean Int.	Av. No of Particles	Conc. (p./mL)	Orig. Conc. (p./cm^3)	No. of Traces	X50 (nm)	Peak ø (nm)	Span	Drift (µm/s)	Removal
X	0.1	3.1	117.4	57000000	4500000000	24	134.5	130.5	0.9	7
X	0.15	3.2	112.2	54000000	4300000000	51	167.7	146	1.9	12.6
X	0.2	2.8	113.8	55000000	4400000000	79	182.2	180.7	1.2	16.4
X	0.3	2.8	105	51000000	4100000000	103	187.5	190.5	2	19.3
X	0.4	2.9	103.6	50000000	4000000000	115	203.5	169	1.9	19.5
X	0.5	2.9	103.4	50000000	4000000000	96	186.7	170.2	1.9	17.8
X	0.6	2.7	97.6	47000000	3800000000	78	210.6	180	1.7	15.4
X	0.7	2.7	100.4	48000000	3900000000	43	158	149.7	1.2	12.9
X	0.8	2.9	114.6	55000000	4400000000	34	151.7	156.3	1	9.1
X	0.85	3	95.2	46000000	3700000000	23	146.6	147.1	0.7	6
	0.9	3.9	101	49000000	3900000000	31	150.4	91.2	0.9	3.4	GRUBBS_MI
	Mean	2.9	106.3	51000000	4100000000	64.6	172.9	162	1.4	13.6
	St.Dev.	0.2	7.7	3700000	300000000	33.9	25.2	19	0.5	4.9
	Rel.St.Dev.	5.8	7.2	7.2	7.2	52.5	14.6	11.7	35	36.3
Use	Position	Mean Int.	Av. No of Particles	Conc. (p./mL)	Orig. Conc. (p./cm^3)	No. of Traces	X50 (nm)	Peak ø (nm)	Span	Drift (µm/s)	Removal
X	0.1	3	105.4	51000000	4100000000	64	155.2	142.3	0.9	11.1
X	0.15	2.9	102.8	50000000	4000000000	100	163	149.1	2.1	15.4
X	0.2	2.8	105	51000000	4100000000	174	179.9	146.5	1.8	17.9
X	0.3	2.7	103.4	50000000	4000000000	177	188.3	165	2	20.2
X	0.5	2.9	100.2	48000000	3900000000	144	208.6	152.3	1.5	17.5
X	0.7	2.7	108.6	52000000	4200000000	69	175.5	148.9	1.2	11.4
X	0.8	3	112.8	54000000	4400000000	61	138.2	131.6	0.8	8.1
X	0.85	2.9	102.1	49000000	3900000000	45	146.1	147	0.9	5.1
X	0.1	3.1	117.4	57000000	4500000000	24	134.5	130.5	0.9	7
X	0.15	3.2	112.2	54000000	4300000000	51	167.7	146	1.9	12.6
X	0.2	2.8	113.8	55000000	4400000000	79	182.2	180.7	1.2	16.4
X	0.3	2.8	105	51000000	4100000000	103	187.5	190.5	2	19.3
X	0.4	2.9	103.6	50000000	4000000000	115	203.5	169	1.9	19.5
X	0.5	2.9	103.4	50000000	4000000000	96	186.7	170.2	1.9	17.8
X	0.6	2.7	97.6	47000000	3800000000	78	210.6	180	1.7	15.4
X	0.7	2.7	100.4	48000000	3900000000	43	158	149.7	1.2	12.9
X	0.8	2.9	114.6	55000000	4400000000	34	151.7	156.3	1	9.1
X	0.85	3	95.2	46000000	3700000000	23	146.6	147.1	0.7	6
	Mean	2.88333	105.75	51000000	4.09444e+09		171.322	155.706	1.42222
	St.Dev.	0.138444	6.0294	2.92499e+06	2.22292e+08		23.0563	16.2646	0.476743
	Rel.St.Dev.	4.80152	5.70156	5.73527	5.4291		13.4579	10.4457	33.521
	Sum					1480
		Particles	STD	Particles/ml urine	STD	X50 (nm)	STD	Peak ø (nm)	STD	Mean	STD
	♂_4	4.91333e+09	2.6675e+08	4.67937e+08	2.54048e+07	171.322	23.0563	155.706	16.2646	233.1	137.2

## Sheet: Summary
	Particles	STD	Particles/ml urine	STD	X50 (nm)	STD	Peak ø (nm)	STD	Mean	STD
♀_1	7.43368e+09	8.29992e+08	6.19474e+08	6.9166e+07	176.732	27.7865	156.116	17.4041	239.9	136.3
♀_2	3.16286e+09	2.58993e+08	2.34286e+08	1.91847e+07	247.914	36.2088	315.171	123.03	294.8	151.5
♀_3	3.43714e+09	4.661e+08	2.86429e+08	3.88416e+07	180.129	20.9882	170.764	20.4258	226.8	105.1
♀_4	5.90667e+09	4.65713e+08	3.93778e+08	3.10476e+07	199.089	36.2667	205.817	91.9751	251.3	121.6
♂_1	8310000000	4.93862e+08	6.15556e+08	3.65824e+07	175.6	28.732	150.456	14.0995	238.3	141.4
♂_2	7494000000	5.11199e+08	5.55111e+08	3.78666e+07	165.09	20.2303	152.93	15.4928	214.9	120.6
♂_3	1.14379e+10	6.42164e+08	6.93206e+08	3.8919e+07	180.305	16.2969	176.247	25.2292	215.9	94.8
♂_4	4.91333e+09	2.6675e+08	4.67937e+08	2.54048e+07	171.322	23.0563	155.706	16.2646	233.1	137.2
			4.83222e+08		187.023		185.401		239.375
			1.55832e+08		24.7739		51.9256		23.883
			32.2485		13.2465		28.0072		9.97723
